# Supplementary material for: Engaging Patients via Online Healthcare Fora: Three Pharmacovigilance Use Cases
Source: Front Pharmacol. 2022 Jun 3;13:901355. doi: 10.3389/fphar.2022.901355 (PMC9204179; doi:10.3389/fphar.2022.901355)
Supplement: Supplementary file 2 [file DataSheet1.XLSX]

## Sheet: Denosumab Fracture Summary
Source	UMLS_AUI	MEDDRA_CODE	MEDDRA_TERM	MEDDRA_TTY	HLT	HLGT	SOC	Count or Percent	2010Q1	2010Q2	2010Q3	2010Q4	2011Q1	2011Q2	2011Q3	2011Q4	2012Q1	2012Q2	2012Q3	2012Q4	2013Q1	2013Q2	2013Q3	2013Q4	2014Q1	2014Q2	2014Q3	2014Q4	2015Q1	2015Q2	2015Q3	2015Q4	2016Q1	2016Q2	2016Q3	2016Q4	2017Q1	2017Q2	2017Q3	2017Q4	2018Q1	2018Q2	2018Q3	2018Q4	2019Q1	2019Q2	2019Q3	2019Q4	2020Q1
breastcancer.org	A0902495	10010214	Compression fracture	PT	Fractures NEC	Fractures	Musculoskeletal and connective tissue disorders	Count	0	0	0	0	0	0	0	0	0	0	0	0	0	0	0	0	0	0	0	0	0	0	0	0	0	0	0	0	0	0	0	1	1	1	1	1	2	2	2	2	2
breastcancer.org	A0902495	10010214	Compression fracture	PT	Fractures NEC	Fractures	Musculoskeletal and connective tissue disorders	Percent	0	0	0	0	0	0	0	0	0	0	0	0	0	0	0	0	0	0	0	0	0	0	0	0	0	0	0	0	0	0	0	0.04095	0.03827	0.03827	0.03827	0.03559	0.0552	0.05319	0.04892	0.04386	0.04114
breastcancer.org	A2850340	10041569	Spinal fracture	PT	Spinal column fractures	Fractures	Musculoskeletal and connective tissue disorders	Count	0	0	0	0	0	0	0	0	0	0	0	0	0	0	0	0	0	0	0	0	0	0	0	0	0	0	1	1	1	1	1	1	1	1	1	1	2	2	2	2	2
breastcancer.org	A2850340	10041569	Spinal fracture	PT	Spinal column fractures	Fractures	Musculoskeletal and connective tissue disorders	Percent	0	0	0	0	0	0	0	0	0	0	0	0	0	0	0	0	0	0	0	0	0	0	0	0	0	0	0.07148	0.06502	0.0605	0.0605	0.05945	0.04095	0.03827	0.03827	0.03827	0.03559	0.0552	0.05319	0.04892	0.04386	0.04114
healthunlocked.com	A0902495	10010214	Compression fracture	PT	Fractures NEC	Fractures	Musculoskeletal and connective tissue disorders	Count																									0	0	0	1	1	1	1	1	1	1	1	2	8	8	9	14	18
healthunlocked.com	A0902495	10010214	Compression fracture	PT	Fractures NEC	Fractures	Musculoskeletal and connective tissue disorders	Percent																									0	0	0	0.55866	0.55866	0.55866	0.45872	0.22173	0.17794	0.17794	0.17794	0.29542	0.6135	0.56338	0.51224	0.59855	0.67214
healthunlocked.com	A1592025	10041541	Spinal compression fracture	PT	Spinal column fractures	Fractures	Musculoskeletal and connective tissue disorders	Count																									2	2	2	2	2	2	2	2	2	2	2	3	4	4	4	4	4
healthunlocked.com	A1592025	10041541	Spinal compression fracture	PT	Spinal column fractures	Fractures	Musculoskeletal and connective tissue disorders	Percent																									2.77778	2.77778	2.77778	1.11732	1.11732	1.11732	0.91743	0.44346	0.35587	0.35587	0.35587	0.44313	0.30675	0.28169	0.22766	0.17101	0.14937
healthunlocked.com	A2850340	10041569	Spinal fracture	PT	Spinal column fractures	Fractures	Musculoskeletal and connective tissue disorders	Count																									0	0	0	0	0	0	0	0	2	2	2	2	19	24	25	36	38
healthunlocked.com	A2850340	10041569	Spinal fracture	PT	Spinal column fractures	Fractures	Musculoskeletal and connective tissue disorders	Percent																									0	0	0	0	0	0	0	0	0.35587	0.35587	0.35587	0.29542	1.45706	1.69014	1.42288	1.53912	1.41897
healthunlocked.com	A1961274	10049948	Thoracic vertebral fracture	PT	Spinal column fractures	Fractures	Musculoskeletal and connective tissue disorders	Count																									0	0	0	0	0	0	0	0	0	0	0	0	1	1	1	1	1
healthunlocked.com	A1961274	10049948	Thoracic vertebral fracture	PT	Spinal column fractures	Fractures	Musculoskeletal and connective tissue disorders	Percent																									0	0	0	0	0	0	0	0	0	0	0	0	0.07669	0.07042	0.05692	0.04275	0.03734
inspire	A20921955	10072395	Atypical fracture	PT	Fractures NEC	Fractures	Musculoskeletal and connective tissue disorders	Count	0	3	3	3	4	6	7	7	7	8	8	11	11	13	13	14	16	18	18	18	20	20	22	24	27	30	31	33	33	34	34	34	35	35	35	35	37	37	37	38	38
inspire	A20921955	10072395	Atypical fracture	PT	Fractures NEC	Fractures	Musculoskeletal and connective tissue disorders	Percent	0	4.10959	1.74419	0.94637	0.77519	0.64865	0.47554	0.36138	0.27483	0.25437	0.21804	0.24876	0.20511	0.20059	0.16844	0.16547	0.1624	0.16142	0.14861	0.13495	0.13423	0.12385	0.12576	0.12996	0.13779	0.14407	0.14195	0.14498	0.13969	0.13876	0.13327	0.1281	0.12825	0.12502	0.12137	0.11862	0.12165	0.1185	0.11605	0.11628	0.11391
inspire	A0902495	10010214	Compression fracture	PT	Fractures NEC	Fractures	Musculoskeletal and connective tissue disorders	Count	0	0	1	1	2	5	7	7	8	9	14	17	23	27	39	42	45	48	52	57	67	72	76	81	88	93	99	104	111	122	126	139	140	146	151	162	170	175	187	205	218
inspire	A0902495	10010214	Compression fracture	PT	Fractures NEC	Fractures	Musculoskeletal and connective tissue disorders	Percent	0	0	0.5814	0.31546	0.3876	0.54054	0.47554	0.36138	0.3141	0.28617	0.38158	0.38444	0.42886	0.4166	0.50531	0.4964	0.45676	0.43045	0.42933	0.42735	0.44966	0.44588	0.43443	0.43862	0.44909	0.44662	0.45332	0.4569	0.46988	0.4979	0.49389	0.5237	0.51299	0.52152	0.52361	0.54904	0.55895	0.56048	0.5865	0.62728	0.6535
inspire	A1592025	10041541	Spinal compression fracture	PT	Spinal column fractures	Fractures	Musculoskeletal and connective tissue disorders	Count	0	0	1	1	1	1	1	1	1	1	1	2	4	5	5	7	7	7	7	7	7	8	9	9	10	10	12	12	12	14	15	16	16	16	16	17	17	18	19	19	21
inspire	A1592025	10041541	Spinal compression fracture	PT	Spinal column fractures	Fractures	Musculoskeletal and connective tissue disorders	Percent	0	0	0.5814	0.31546	0.1938	0.10811	0.06793	0.05163	0.03926	0.0318	0.02726	0.04523	0.07459	0.07715	0.06478	0.08273	0.07105	0.06277	0.05779	0.05248	0.04698	0.04954	0.05145	0.04874	0.05103	0.04802	0.05495	0.05272	0.0508	0.05714	0.0588	0.06028	0.05863	0.05715	0.05548	0.05762	0.0559	0.05765	0.05959	0.05814	0.06295
inspire	A2850340	10041569	Spinal fracture	PT	Spinal column fractures	Fractures	Musculoskeletal and connective tissue disorders	Count	0	0	1	3	3	3	4	7	9	11	15	15	19	27	31	35	39	41	41	44	48	54	63	69	84	88	94	103	109	116	123	134	142	151	162	169	180	187	199	206	217
inspire	A2850340	10041569	Spinal fracture	PT	Spinal column fractures	Fractures	Musculoskeletal and connective tissue disorders	Percent	0	0	0.5814	0.94637	0.5814	0.32432	0.27174	0.36138	0.35336	0.34976	0.40883	0.33921	0.35428	0.4166	0.40166	0.41366	0.39586	0.36768	0.33851	0.32988	0.32215	0.33441	0.36012	0.37364	0.42868	0.42261	0.43042	0.45251	0.46141	0.47341	0.48213	0.50486	0.52032	0.53938	0.56176	0.57276	0.59183	0.59892	0.62414	0.63034	0.6505
inspire	A1961274	10049948	Thoracic vertebral fracture	PT	Spinal column fractures	Fractures	Musculoskeletal and connective tissue disorders	Count	0	0	0	0	0	0	0	0	0	0	0	0	0	0	0	1	1	1	1	1	1	1	1	1	1	1	1	1	1	1	1	1	1	1	1	1	1	1	1	1	1
inspire	A1961274	10049948	Thoracic vertebral fracture	PT	Spinal column fractures	Fractures	Musculoskeletal and connective tissue disorders	Percent	0	0	0	0	0	0	0	0	0	0	0	0	0	0	0	0.01182	0.01015	0.00897	0.00826	0.0075	0.00671	0.00619	0.00572	0.00542	0.0051	0.0048	0.00458	0.00439	0.00423	0.00408	0.00392	0.00377	0.00366	0.00357	0.00347	0.00339	0.00329	0.0032	0.00314	0.00306	0.003
twitter	A20921955	10072395	Atypical fracture	PT	Fractures NEC	Fractures	Musculoskeletal and connective tissue disorders	Count	0	0	0	0	0	0	0	0	0	0	0	1	1	1	1	1	1	1	1	1	1	1	1	1	1	1	1	1	1	1	1	1	1	1	3	3	3	5	5	5	5
twitter	A20921955	10072395	Atypical fracture	PT	Fractures NEC	Fractures	Musculoskeletal and connective tissue disorders	Percent	0	0	0	0	0	0	0	0	0	0	0	0.33223	0.30211	0.2551	0.22026	0.20121	0.18553	0.17422	0.16694	0.16129	0.15699	0.14706	0.13986	0.12706	0.12255	0.1171	0.11136	0.10515	0.1005	0.09606	0.09372	0.09042	0.08584	0.0793	0.22523	0.21053	0.19621	0.29994	0.27624	0.24594	0.22614
twitter	A0902495	10010214	Compression fracture	PT	Fractures NEC	Fractures	Musculoskeletal and connective tissue disorders	Count	0	0	0	0	0	0	0	0	0	0	0	0	0	0	0	0	0	0	0	0	0	0	0	0	0	0	0	0	0	0	0	0	0	0	0	0	0	0	0	0	0
twitter	A0902495	10010214	Compression fracture	PT	Fractures NEC	Fractures	Musculoskeletal and connective tissue disorders	Percent	0	0	0	0	0	0	0	0	0	0	0	0	0	0	0	0	0	0	0	0	0	0	0	0	0	0	0	0	0	0	0	0	0	0	0	0	0	0	0	0	0
twitter	A2850340	10041569	Spinal fracture	PT	Spinal column fractures	Fractures	Musculoskeletal and connective tissue disorders	Count	0	0	0	0	0	0	0	1	1	1	1	2	2	3	3	3	3	3	3	3	3	3	3	4	6	6	6	6	8	9	9	9	11	13	13	13	14	16	16	19	19
twitter	A2850340	10041569	Spinal fracture	PT	Spinal column fractures	Fractures	Musculoskeletal and connective tissue disorders	Percent	0	0	0	0	0	0	0	0.60976	0.47393	0.41322	0.369	0.66445	0.60423	0.76531	0.66079	0.60362	0.55659	0.52265	0.50083	0.48387	0.47096	0.44118	0.41958	0.50826	0.73529	0.70258	0.66815	0.63091	0.80402	0.86455	0.84349	0.81374	0.94421	1.03093	0.97598	0.91228	0.91563	0.95981	0.88398	0.93458	0.85934
FAERS			Atypical fracture					Count	0	0	0	0	0	0	0	0	0	0	0	0	3	10	13	16	17	22	23	26	31	35	41	43	47	52	58	60	60	63	68	72	73	73	73	73	73	73	73	73	73
FAERS			Atypical fracture					EBGM	0	0	0	0	0	0	0	0	0	0	0	0	3.56	10.47	14.957	10.671	11.619	11.318	9.957	9.156	10.576	11.143	12.873	11.733	12.486	13.125	14.02	11.802	11.718	12.233	12.338	10.954	10.789	10.789	10.789	10.789	10.789	10.789	10.789	10.789	10.789
FAERS			Atypical fracture					EB05	0	0	0	0	0	0	0	0	0	0	0	0	1.326	5.145	6.747	6.636	7.054	7.638	6.953	6.564	7.766	8.316	9.621	8.973	9.606	10.17	10.884	9.447	9.388	9.828	9.988	8.977	8.858	8.858	8.858	8.858	8.858	8.858	8.858	8.858	8.858
FAERS			Atypical fracture					EB95	0	0	0	0	0	0	0	0	0	0	0	0	8.111	34.039	37.994	19.944	23.789	17.851	14.054	12.528	14.271	14.878	17.871	15.438	16.489	17.322	18.531	14.721	14.588	15.244	15.268	13.289	13.059	13.059	13.059	13.059	13.059	13.059	13.059	13.059	13.059
FAERS			Cervical vertebral fracture					Count	0	0	0	0	1	1	1	1	1	1	1	1	3	3	5	5	6	7	8	8	8	9	10	11	13	14	15	16	16	20	22	22	26	26	26	26	26	26	26	26	26
FAERS			Cervical vertebral fracture					EBGM	0	0	0	0	1.153	1.042	0.79	0.721	0.631	0.503	0.462	0.404	0.955	0.71	1.082	0.92	1.059	1.034	1.073	0.946	0.893	0.95	1.001	0.992	1.128	1.156	1.171	1.058	1.04	1.243	1.311	1.046	1.213	1.213	1.213	1.213	1.213	1.213	1.213	1.213	1.213
FAERS			Cervical vertebral fracture					EB05	0	0	0	0	0.237	0.209	0.151	0.137	0.123	0.1	0.092	0.081	0.357	0.267	0.505	0.429	0.528	0.542	0.587	0.518	0.489	0.539	0.585	0.594	0.704	0.734	0.755	0.693	0.681	0.851	0.914	0.729	0.871	0.871	0.871	0.871	0.871	0.871	0.871	0.871	0.871
FAERS			Cervical vertebral fracture					EB95	0	0	0	0	3.872	3.548	2.769	2.54	2.184	1.729	1.578	1.38	2.167	1.609	2.093	1.781	1.949	1.826	1.835	1.617	1.527	1.58	1.625	1.577	1.732	1.75	1.749	1.562	1.535	1.764	1.833	1.462	1.654	1.654	1.654	1.654	1.654	1.654	1.654	1.654	1.654
FAERS			Lumbar vertebral fracture					Count	0	0	0	0	0	0	0	0	0	0	1	5	8	13	15	17	21	24	27	30	30	36	39	44	66	78	88	110	122	134	142	164	182	182	182	182	182	182	182	182	182
FAERS			Lumbar vertebral fracture					EBGM	0	0	0	0	0	0	0	0	0	0	0.327	1.192	1.683	2.091	2.234	2.219	2.5	2.429	2.511	2.526	2.397	2.688	2.781	2.803	3.907	4.278	4.586	4.701	5.052	5.327	5.416	4.77	5.159	5.159	5.159	5.159	5.159	5.159	5.159	5.159	5.159
FAERS			Lumbar vertebral fracture					EB05	0	0	0	0	0	0	0	0	0	0	0.065	0.554	0.92	1.305	1.442	1.471	1.728	1.72	1.815	1.857	1.762	2.03	2.124	2.176	3.179	3.54	3.838	4.009	4.344	4.612	4.709	4.188	4.561	4.561	4.561	4.561	4.561	4.561	4.561	4.561	4.561
FAERS			Lumbar vertebral fracture					EB95	0	0	0	0	0	0	0	0	0	0	1.119	2.311	2.879	3.213	3.339	3.242	3.522	3.351	3.405	3.374	3.201	3.503	3.589	3.566	4.761	5.133	5.446	5.483	5.848	6.126	6.204	5.413	5.819	5.819	5.819	5.819	5.819	5.819	5.819	5.819	5.819
FAERS			Spinal fracture					Count	0	0	0	1	1	1	2	3	5	8	13	19	34	41	48	59	65	76	89	106	121	130	142	164	191	244	290	340	381	442	485	560	672	672	672	672	672	672	672	672	672
FAERS			Spinal fracture					EBGM	0	0	0	1.234	0.629	0.482	0.519	0.673	0.644	0.758	1.046	1.297	2.017	1.833	1.994	2.092	2.149	2.127	2.285	2.351	2.473	2.53	2.628	2.625	2.938	3.551	3.965	3.826	4.141	4.576	4.78	4.07	4.756	4.756	4.756	4.756	4.756	4.756	4.756	4.756	4.756
FAERS			Spinal fracture					EB05	0	0	0	0.266	0.129	0.097	0.154	0.248	0.299	0.414	0.652	0.879	1.511	1.409	1.565	1.682	1.745	1.755	1.914	1.999	2.125	2.186	2.285	2.305	2.605	3.193	3.596	3.496	3.804	4.229	4.433	3.794	4.462	4.462	4.462	4.462	4.462	4.462	4.462	4.462	4.462
FAERS			Spinal fracture					EB95	0	0	0	4.028	2.111	1.641	1.377	1.542	1.252	1.297	1.608	1.859	2.649	2.351	2.512	2.578	2.622	2.558	2.71	2.75	2.864	2.916	3.011	2.979	3.305	3.941	4.362	4.179	4.502	4.945	5.147	4.36	5.065	5.065	5.065	5.065	5.065	5.065	5.065	5.065	5.065
FAERS			Thoracic vertebral fracture					Count	0	0	0	0	0	1	1	2	2	2	2	3	3	7	9	11	14	19	20	21	24	32	35	41	58	66	72	91	100	114	122	138	154	154	154	154	154	154	154	154	154
FAERS			Thoracic vertebral fracture					EBGM	0	0	0	0	0	1.202	1.006	1.653	1.288	1.068	0.946	1.185	1.044	1.769	2.165	2.179	2.544	2.919	2.903	2.689	2.915	3.655	3.882	4.099	5.409	5.649	5.868	6.144	6.604	7.17	7.429	6.486	7.057	7.057	7.057	7.057	7.057	7.057	7.057	7.057	7.057
FAERS			Thoracic vertebral fracture					EB05	0	0	0	0	0	0.242	0.192	0.491	0.387	0.322	0.287	0.442	0.39	0.928	1.227	1.304	1.616	1.979	1.988	1.859	2.065	2.713	2.92	3.152	4.34	4.596	4.817	5.157	5.588	6.132	6.387	5.628	6.171	6.171	6.171	6.171	6.171	6.171	6.171	6.171	6.171
FAERS			Thoracic vertebral fracture					EB95	0	0	0	0	0	4.094	3.525	4.396	3.399	2.807	2.481	2.695	2.369	3.126	3.599	3.466	3.852	4.182	4.123	3.789	4.022	4.839	5.078	5.258	6.676	6.883	7.092	7.275	7.76	8.341	8.6	7.444	8.042	8.042	8.042	8.042	8.042	8.042	8.042	8.042	8.042
[truncated: 7 more columns]

## Sheet: breastcancer.org
Source	UMLS_AUI	MEDDRA_CODE	MEDDRA_TERM	MEDDRA_TTY	HLT	HLGT	SOC	Count or Percent	2010Q1	2010Q2	2010Q3	2010Q4	2011Q1	2011Q2	2011Q3	2011Q4	2012Q1	2012Q2	2012Q3	2012Q4	2013Q1	2013Q2	2013Q3	2013Q4	2014Q1	2014Q2	2014Q3	2014Q4	2015Q1	2015Q2	2015Q3	2015Q4	2016Q1	2016Q2	2016Q3	2016Q4	2017Q1	2017Q2	2017Q3	2017Q4	2018Q1	2018Q2	2018Q3	2018Q4	2019Q1	2019Q2	2019Q3	2019Q4	2020Q1
breastcancer.org	A31790347	10083622	Attention deficit hyperactivity disorder	PT	Attention deficit and disruptive behaviour disorders	Cognitive and attention disorders and disturbances	Psychiatric disorders	Count	0	0	0	0	0	0	0	0	0	0	0	0	0	0	0	0	0	0	0	0	0	0	0	0	0	0	10	10	10	10	10	17	18	18	18	18	21	24	33	37	39
breastcancer.org	A31790347	10083622	Attention deficit hyperactivity disorder	PT	Attention deficit and disruptive behaviour disorders	Cognitive and attention disorders and disturbances	Psychiatric disorders	Percent	0	0	0	0	0	0	0	0	0	0	0	0	0	0	0	0	0	0	0	0	0	0	0	0	0	0	0.7148	0.6502	0.60496	0.60496	0.59453	0.69615	0.68886	0.68886	0.68886	0.64057	0.57963	0.6383	0.80724	0.8114	0.8023
breastcancer.org	A2849438	10062194	Metastasis	PT	Metastases to unknown and unspecified sites	Metastases	Neoplasms benign, malignant and unspecified (incl cysts and polyps)	Count	0	0	0	2	2	2	2	2	2	2	2	2	2	2	2	2	2	2	2	2	2	2	2	2	2	3	3	3	3	3	3	5	5	5	5	5	7	7	7	8	8
breastcancer.org	A2849438	10062194	Metastasis	PT	Metastases to unknown and unspecified sites	Metastases	Neoplasms benign, malignant and unspecified (incl cysts and polyps)	Percent	0	0	0	11.1111	11.1111	11.1111	11.1111	8.69565	8.69565	8.69565	8.69565	7.14286	7.14286	7.14286	7.14286	6.66667	6.66667	6.66667	6.66667	6.66667	6.66667	6.66667	6.66667	6.66667	1.88679	1.96078	0.21444	0.19506	0.18149	0.18149	0.17836	0.20475	0.19135	0.19135	0.19135	0.17794	0.19321	0.18617	0.17123	0.17544	0.16458
breastcancer.org	A2849184	10037844	Rash	PT	Rashes, eruptions and exanthems NEC	Epidermal and dermal conditions	Skin and subcutaneous tissue disorders	Count	0	0	0	0	0	0	0	0	0	0	0	0	0	0	0	0	0	0	0	0	0	0	0	0	0	0	1	1	1	1	1	5	5	5	5	5	5	5	6	7	7
breastcancer.org	A2849184	10037844	Rash	PT	Rashes, eruptions and exanthems NEC	Epidermal and dermal conditions	Skin and subcutaneous tissue disorders	Percent	0	0	0	0	0	0	0	0	0	0	0	0	0	0	0	0	0	0	0	0	0	0	0	0	0	0	0.07148	0.06502	0.0605	0.0605	0.05945	0.20475	0.19135	0.19135	0.19135	0.17794	0.13801	0.13298	0.14677	0.15351	0.144
breastcancer.org	A2849435	10026878	Mastectomy	PT	Mastectomies	Breast therapeutic procedures	Surgical and medical procedures	Count	0	0	0	0	0	0	0	0	0	0	0	0	0	0	0	0	0	0	0	0	0	0	0	0	7	10	55	56	58	58	58	91	99	99	99	104	122	127	130	156	166
breastcancer.org	A2849435	10026878	Mastectomy	PT	Mastectomies	Breast therapeutic procedures	Surgical and medical procedures	Percent	0	0	0	0	0	0	0	0	0	0	0	0	0	0	0	0	0	0	0	0	0	0	0	0	6.60377	6.53595	3.93138	3.64109	3.50877	3.50877	3.44828	3.72645	3.78875	3.78875	3.78875	3.70107	3.36738	3.37766	3.18004	3.42105	3.41494
breastcancer.org	A2849316	10061758	Chemotherapy	PT	Chemotherapies	Therapeutic procedures and supportive care NEC	Surgical and medical procedures	Count	0	0	0	1	1	1	1	1	1	1	1	1	1	1	1	1	1	1	1	1	1	1	1	1	7	8	49	52	54	54	55	80	86	86	86	94	111	113	119	133	144
breastcancer.org	A2849316	10061758	Chemotherapy	PT	Chemotherapies	Therapeutic procedures and supportive care NEC	Surgical and medical procedures	Percent	0	0	0	5.55556	5.55556	5.55556	5.55556	4.34783	4.34783	4.34783	4.34783	3.57143	3.57143	3.57143	3.57143	3.33333	3.33333	3.33333	3.33333	3.33333	3.33333	3.33333	3.33333	3.33333	6.60377	5.22876	3.5025	3.38101	3.26679	3.26679	3.26992	3.276	3.29124	3.29124	3.29124	3.3452	3.06376	3.00532	2.91096	2.91667	2.96235
breastcancer.org	A2849505	10042609	Surgery	PT	Therapeutic procedures NEC	Therapeutic procedures and supportive care NEC	Surgical and medical procedures	Count	0	0	0	1	1	1	1	1	1	1	1	1	1	1	1	1	1	1	1	1	1	1	1	1	8	14	88	96	100	100	102	144	154	154	154	164	208	215	236	260	285
breastcancer.org	A2849505	10042609	Surgery	PT	Therapeutic procedures NEC	Therapeutic procedures and supportive care NEC	Surgical and medical procedures	Percent	0	0	0	5.55556	5.55556	5.55556	5.55556	4.34783	4.34783	4.34783	4.34783	3.57143	3.57143	3.57143	3.57143	3.33333	3.33333	3.33333	3.33333	3.33333	3.33333	3.33333	3.33333	3.33333	7.54717	9.15033	6.29021	6.24187	6.04961	6.04961	6.06421	5.89681	5.89361	5.89361	5.89361	5.8363	5.7411	5.71809	5.77299	5.70175	5.86299
breastcancer.org	A0095815	10049088	Osteopenia	PT	Metabolic bone disorders	Bone disorders (excl congenital and fractures)	Musculoskeletal and connective tissue disorders	Count	0	0	0	1	1	1	1	1	1	1	1	1	1	1	1	1	1	1	1	1	1	1	1	1	1	5	54	61	66	66	69	99	100	100	100	111	133	138	147	170	182
breastcancer.org	A0095815	10049088	Osteopenia	PT	Metabolic bone disorders	Bone disorders (excl congenital and fractures)	Musculoskeletal and connective tissue disorders	Percent	0	0	0	5.55556	5.55556	5.55556	5.55556	4.34783	4.34783	4.34783	4.34783	3.57143	3.57143	3.57143	3.57143	3.33333	3.33333	3.33333	3.33333	3.33333	3.33333	3.33333	3.33333	3.33333	0.9434	3.26797	3.8599	3.96619	3.99274	3.99274	4.10226	4.05405	3.82702	3.82702	3.82702	3.95018	3.67099	3.67021	3.59589	3.72807	3.74409
breastcancer.org	A1592054	10010234	Computerised tomogram	PT	Imaging procedures NEC	Investigations, imaging and histopathology procedures NEC	Investigations	Count	0	0	0	1	1	1	1	1	1	1	1	1	1	1	1	1	1	1	1	1	1	1	1	1	1	1	5	5	7	7	7	9	9	9	9	15	17	17	20	21	22
breastcancer.org	A1592054	10010234	Computerised tomogram	PT	Imaging procedures NEC	Investigations, imaging and histopathology procedures NEC	Investigations	Percent	0	0	0	5.55556	5.55556	5.55556	5.55556	4.34783	4.34783	4.34783	4.34783	3.57143	3.57143	3.57143	3.57143	3.33333	3.33333	3.33333	3.33333	3.33333	3.33333	3.33333	3.33333	3.33333	0.9434	0.65359	0.3574	0.3251	0.42347	0.42347	0.41617	0.36855	0.34443	0.34443	0.34443	0.53381	0.46922	0.45213	0.48924	0.46053	0.45258
breastcancer.org	A2849187	10017076	Fracture	PT	Fractures NEC	Fractures	Musculoskeletal and connective tissue disorders	Count	0	0	0	1	1	1	1	1	1	1	1	1	1	1	1	1	1	1	1	1	1	1	1	1	2	2	28	30	33	33	33	36	37	37	37	40	57	60	62	68	70
breastcancer.org	A2849187	10017076	Fracture	PT	Fractures NEC	Fractures	Musculoskeletal and connective tissue disorders	Percent	0	0	0	5.55556	5.55556	5.55556	5.55556	4.34783	4.34783	4.34783	4.34783	3.57143	3.57143	3.57143	3.57143	3.33333	3.33333	3.33333	3.33333	3.33333	3.33333	3.33333	3.33333	3.33333	1.88679	1.30719	2.00143	1.95059	1.99637	1.99637	1.96195	1.4742	1.416	1.416	1.416	1.42349	1.57328	1.59574	1.51663	1.49123	1.44003
breastcancer.org	A2849269	10000496	Acne	PT	Acnes	Skin appendage conditions	Skin and subcutaneous tissue disorders	Count	0	0	0	1	1	1	1	1	1	1	1	1	1	1	1	1	1	1	1	1	1	1	1	1	1	1	1	1	1	1	1	1	4	4	4	4	4	4	4	4	4
breastcancer.org	A2849269	10000496	Acne	PT	Acnes	Skin appendage conditions	Skin and subcutaneous tissue disorders	Percent	0	0	0	5.55556	5.55556	5.55556	5.55556	4.34783	4.34783	4.34783	4.34783	3.57143	3.57143	3.57143	3.57143	3.33333	3.33333	3.33333	3.33333	3.33333	3.33333	3.33333	3.33333	3.33333	0.9434	0.65359	0.07148	0.06502	0.0605	0.0605	0.05945	0.04095	0.15308	0.15308	0.15308	0.14235	0.11041	0.10638	0.09785	0.08772	0.08229
breastcancer.org	A2849257	10028980	Neoplasm	PT	Neoplasms unspecified malignancy and site unspecified NEC	Miscellaneous and site unspecified neoplasms malignant and unspecified	Neoplasms benign, malignant and unspecified (incl cysts and polyps)	Count	0	0	0	1	1	1	1	1	1	1	1	1	1	1	1	1	1	1	1	1	1	1	1	1	1	3	19	20	21	21	22	54	57	57	57	61	69	70	84	88	92
breastcancer.org	A2849257	10028980	Neoplasm	PT	Neoplasms unspecified malignancy and site unspecified NEC	Miscellaneous and site unspecified neoplasms malignant and unspecified	Neoplasms benign, malignant and unspecified (incl cysts and polyps)	Percent	0	0	0	5.55556	5.55556	5.55556	5.55556	4.34783	4.34783	4.34783	4.34783	3.57143	3.57143	3.57143	3.57143	3.33333	3.33333	3.33333	3.33333	3.33333	3.33333	3.33333	3.33333	3.33333	0.9434	1.96078	1.35811	1.30039	1.27042	1.27042	1.30797	2.2113	2.1814	2.1814	2.1814	2.17082	1.9045	1.8617	2.05479	1.92982	1.89261
breastcancer.org	A2849885	10006187	Breast cancer	PT	Breast and nipple neoplasms malignant	Breast neoplasms malignant and unspecified (incl nipple)	Neoplasms benign, malignant and unspecified (incl cysts and polyps)	Count	0	0	0	2	2	2	2	2	2	2	2	2	2	2	2	2	2	2	2	2	2	2	2	2	4	4	34	42	46	46	46	63	65	65	65	68	85	87	92	121	130
breastcancer.org	A2849885	10006187	Breast cancer	PT	Breast and nipple neoplasms malignant	Breast neoplasms malignant and unspecified (incl nipple)	Neoplasms benign, malignant and unspecified (incl cysts and polyps)	Percent	0	0	0	11.1111	11.1111	11.1111	11.1111	8.69565	8.69565	8.69565	8.69565	7.14286	7.14286	7.14286	7.14286	6.66667	6.66667	6.66667	6.66667	6.66667	6.66667	6.66667	6.66667	6.66667	3.77358	2.61438	2.43031	2.73082	2.78282	2.78282	2.73484	2.57985	2.48756	2.48756	2.48756	2.41993	2.34612	2.31383	2.25049	2.65351	2.67435
breastcancer.org	A2398415	10058108	Dyslipidaemia	PT	Lipid metabolism and deposit disorders NEC	Lipid metabolism disorders	Metabolism and nutrition disorders	Count	0	0	0	1	1	1	1	1	1	1	1	1	1	1	1	1	1	1	1	1	1	1	1	1	1	1	1	1	1	1	1	1	1	1	1	1	1	1	1	1	1
breastcancer.org	A2398415	10058108	Dyslipidaemia	PT	Lipid metabolism and deposit disorders NEC	Lipid metabolism disorders	Metabolism and nutrition disorders	Percent	0	0	0	5.55556	5.55556	5.55556	5.55556	4.34783	4.34783	4.34783	4.34783	3.57143	3.57143	3.57143	3.57143	3.33333	3.33333	3.33333	3.33333	3.33333	3.33333	3.33333	3.33333	3.33333	0.9434	0.65359	0.07148	0.06502	0.0605	0.0605	0.05945	0.04095	0.03827	0.03827	0.03827	0.03559	0.0276	0.0266	0.02446	0.02193	0.02057
breastcancer.org	A2849460	10031282	Osteoporosis	PT	Metabolic bone disorders	Bone disorders (excl congenital and fractures)	Musculoskeletal and connective tissue disorders	Count	0	0	0	1	1	1	1	1	1	1	1	1	1	1	1	1	1	1	1	1	1	1	1	1	1	2	54	58	64	64	64	102	110	110	110	120	187	196	215	252	268
breastcancer.org	A2849460	10031282	Osteoporosis	PT	Metabolic bone disorders	Bone disorders (excl congenital and fractures)	Musculoskeletal and connective tissue disorders	Percent	0	0	0	5.55556	5.55556	5.55556	5.55556	4.34783	4.34783	4.34783	4.34783	3.57143	3.57143	3.57143	3.57143	3.33333	3.33333	3.33333	3.33333	3.33333	3.33333	3.33333	3.33333	3.33333	0.9434	1.30719	3.8599	3.77113	3.87175	3.87175	3.80499	4.1769	4.20972	4.20972	4.20972	4.27046	5.16147	5.21277	5.2593	5.52632	5.51327
breastcancer.org	A2849364	10016275	Fear	PT	Fear symptoms and phobic disorders (incl social phobia)	Anxiety disorders and symptoms	Psychiatric disorders	Count	0	0	0	1	1	1	1	1	1	1	1	1	1	1	1	1	1	1	1	1	1	1	1	1	1	1	10	10	10	10	10	11	12	12	12	12	20	20	20	23	34
breastcancer.org	A2849364	10016275	Fear	PT	Fear symptoms and phobic disorders (incl social phobia)	Anxiety disorders and symptoms	Psychiatric disorders	Percent	0	0	0	5.55556	5.55556	5.55556	5.55556	4.34783	4.34783	4.34783	4.34783	3.57143	3.57143	3.57143	3.57143	3.33333	3.33333	3.33333	3.33333	3.33333	3.33333	3.33333	3.33333	3.33333	0.9434	0.65359	0.7148	0.6502	0.60496	0.60496	0.59453	0.45045	0.45924	0.45924	0.45924	0.42705	0.55203	0.53191	0.48924	0.50439	0.69944
breastcancer.org	A8255707	10064196	Blood count	PT	Blood counts NEC	Haematology investigations (incl blood groups)	Investigations	Count	0	0	0	1	1	1	1	1	1	1	1	1	1	1	1	1	1	1	1	1	1	1	1	1	1	1	2	2	2	2	2	3	3	3	3	4	4	4	4	4	4
breastcancer.org	A8255707	10064196	Blood count	PT	Blood counts NEC	Haematology investigations (incl blood groups)	Investigations	Percent	0	0	0	5.55556	5.55556	5.55556	5.55556	4.34783	4.34783	4.34783	4.34783	3.57143	3.57143	3.57143	3.57143	3.33333	3.33333	3.33333	3.33333	3.33333	3.33333	3.33333	3.33333	3.33333	0.9434	0.65359	0.14296	0.13004	0.12099	0.12099	0.11891	0.12285	0.11481	0.11481	0.11481	0.14235	0.11041	0.10638	0.09785	0.08772	0.08229
breastcancer.org	A2851092	10019695	Hepatic neoplasm	PT	Hepatobiliary neoplasms malignancy unspecified	Hepatobiliary neoplasms malignant and unspecified	Neoplasms benign, malignant and unspecified (incl cysts and polyps)	Count	0	0	0	1	1	1	1	1	1	1	1	1	1	1	1	1	1	1	1	1	1	1	1	1	1	1	1	1	1	1	1	1	1	1	1	1	1	1	1	1	1
breastcancer.org	A2851092	10019695	Hepatic neoplasm	PT	Hepatobiliary neoplasms malignancy unspecified	Hepatobiliary neoplasms malignant and unspecified	Neoplasms benign, malignant and unspecified (incl cysts and polyps)	Percent	0	0	0	5.55556	5.55556	5.55556	5.55556	4.34783	4.34783	4.34783	4.34783	3.57143	3.57143	3.57143	3.57143	3.33333	3.33333	3.33333	3.33333	3.33333	3.33333	3.33333	3.33333	3.33333	0.9434	0.65359	0.07148	0.06502	0.0605	0.0605	0.05945	0.04095	0.03827	0.03827	0.03827	0.03559	0.0276	0.0266	0.02446	0.02193	0.02057
breastcancer.org	A0058330	10016256	Fatigue	PT	Asthenic conditions	General system disorders NEC	General disorders and administration site conditions	Count	0	0	0	1	1	1	1	1	1	1	1	1	1	1	1	1	1	1	1	1	1	1	1	1	1	1	10	12	12	12	12	20	20	20	20	20	21	23	34	35	37
breastcancer.org	A0058330	10016256	Fatigue	PT	Asthenic conditions	General system disorders NEC	General disorders and administration site conditions	Percent	0	0	0	5.55556	5.55556	5.55556	5.55556	4.34783	4.34783	4.34783	4.34783	3.57143	3.57143	3.57143	3.57143	3.33333	3.33333	3.33333	3.33333	3.33333	3.33333	3.33333	3.33333	3.33333	0.9434	0.65359	0.7148	0.78023	0.72595	0.72595	0.71344	0.819	0.7654	0.7654	0.7654	0.71174	0.57963	0.6117	0.8317	0.76754	0.76116
breastcancer.org	A0091445	10029216	Nervousness	PT	Anxiety symptoms	Anxiety disorders and symptoms	Psychiatric disorders	Count	0	0	0	1	1	1	1	1	1	1	1	1	1	1	1	2	2	2	2	2	2	2	2	2	4	4	9	9	9	9	9	13	14	14	14	14	17	17	17	17	18
breastcancer.org	A0091445	10029216	Nervousness	PT	Anxiety symptoms	Anxiety disorders and symptoms	Psychiatric disorders	Percent	0	0	0	5.55556	5.55556	5.55556	5.55556	4.34783	4.34783	4.34783	4.34783	3.57143	3.57143	3.57143	3.57143	6.66667	6.66667	6.66667	6.66667	6.66667	6.66667	6.66667	6.66667	6.66667	3.77358	2.61438	0.64332	0.58518	0.54446	0.54446	0.53508	0.53235	0.53578	0.53578	0.53578	0.49822	0.46922	0.45213	0.41585	0.37281	0.37029
breastcancer.org	A2849331	10061447	Culture	PT	Microbiology and serology tests NEC	Microbiology and serology investigations	Investigations	Count	0	0	0	0	0	0	0	0	0	0	0	0	0	0	0	0	0	0	0	0	0	0	0	0	0	0	0	0	0	0	0	1	1	1	1	1	1	1	1	1	1
breastcancer.org	A2849331	10061447	Culture	PT	Microbiology and serology tests NEC	Microbiology and serology investigations	Investigations	Percent	0	0	0	0	0	0	0	0	0	0	0	0	0	0	0	0	0	0	0	0	0	0	0	0	0	0	0	0	0	0	0	0.04095	0.03827	0.03827	0.03827	0.03559	0.0276	0.0266	0.02446	0.02193	0.02057
breastcancer.org	A2851163	10028997	Neoplasm malignant	PT	Neoplasms malignant site unspecified NEC	Miscellaneous and site unspecified neoplasms malignant and unspecified	Neoplasms benign, malignant and unspecified (incl cysts and polyps)	Count	0	0	0	0	0	0	0	0	0	0	0	1	1	1	1	1	1	1	1	1	1	1	1	1	4	7	48	50	54	54	56	77	87	87	87	93	121	125	134	171	181
breastcancer.org	A2851163	10028997	Neoplasm malignant	PT	Neoplasms malignant site unspecified NEC	Miscellaneous and site unspecified neoplasms malignant and unspecified	Neoplasms benign, malignant and unspecified (incl cysts and polyps)	Percent	0	0	0	0	0	0	0	0	0	0	0	3.57143	3.57143	3.57143	3.57143	3.33333	3.33333	3.33333	3.33333	3.33333	3.33333	3.33333	3.33333	3.33333	3.77358	4.57516	3.43102	3.25098	3.26679	3.26679	3.32937	3.15315	3.32951	3.32951	3.32951	3.30961	3.33977	3.32447	3.27789	3.75	3.72351
breastcancer.org	A1120438	10047890	Weight	PT	Physical examination procedures and organ system status	Physical examination and organ system status topics	Investigations	Count	0	0	0	0	0	0	0	0	0	0	0	0	0	0	0	0	0	0	0	0	0	0	0	0	0	0	16	17	18	18	19	26	26	26	26	28	35	38	41	46	47
breastcancer.org	A1120438	10047890	Weight	PT	Physical examination procedures and organ system status	Physical examination and organ system status topics	Investigations	Percent	0	0	0	0	0	0	0	0	0	0	0	0	0	0	0	0	0	0	0	0	0	0	0	0	0	0	1.14367	1.10533	1.08893	1.08893	1.12961	1.0647	0.99502	0.99502	0.99502	0.99644	0.96605	1.01064	1.00294	1.00877	0.96688
breastcancer.org	A2850094	10036898	Prophylaxis	PT	Prophylactic procedures NEC	Therapeutic procedures and supportive care NEC	Surgical and medical procedures	Count	0	0	0	0	0	0	0	0	0	0	0	0	0	0	0	0	0	0	0	0	0	0	0	0	4	6	30	31	31	31	31	49	54	54	54	55	71	73	74	76	82
breastcancer.org	A2850094	10036898	Prophylaxis	PT	Prophylactic procedures NEC	Therapeutic procedures and supportive care NEC	Surgical and medical procedures	Percent	0	0	0	0	0	0	0	0	0	0	0	0	0	0	0	0	0	0	0	0	0	0	0	0	3.77358	3.92157	2.14439	2.0156	1.87538	1.87538	1.84304	2.00655	2.06659	2.06659	2.06659	1.9573	1.9597	1.94149	1.81018	1.66667	1.6869
breastcancer.org	A0004512	10016173	Fall	PT	Non-site specific injuries NEC	Injuries NEC	Injury, poisoning and procedural complications	Count	0	0	0	0	0	0	0	0	0	0	0	0	0	0	0	0	0	0	0	0	0	0	0	0	0	1	6	7	9	9	9	14	14	14	14	18	26	30	35	36	38
breastcancer.org	A0004512	10016173	Fall	PT	Non-site specific injuries NEC	Injuries NEC	Injury, poisoning and procedural complications	Percent	0	0	0	0	0	0	0	0	0	0	0	0	0	0	0	0	0	0	0	0	0	0	0	0	0	0.65359	0.42888	0.45514	0.54446	0.54446	0.53508	0.5733	0.53578	0.53578	0.53578	0.64057	0.71764	0.79787	0.85616	0.78947	0.78173
breastcancer.org	A2853177	10061498	Scan	PT	Imaging procedures NEC	Investigations, imaging and histopathology procedures NEC	Investigations	Count	0	0	0	0	0	0	0	1	1	1	1	1	1	1	1	1	1	1	1	1	1	1	1	1	3	3	15	18	18	18	18	21	21	21	21	22	33	36	36	40	42
breastcancer.org	A2853177	10061498	Scan	PT	Imaging procedures NEC	Investigations, imaging and histopathology procedures NEC	Investigations	Percent	0	0	0	0	0	0	0	4.34783	4.34783	4.34783	4.34783	3.57143	3.57143	3.57143	3.57143	3.33333	3.33333	3.33333	3.33333	3.33333	3.33333	3.33333	3.33333	3.33333	2.83019	1.96078	1.07219	1.17035	1.08893	1.08893	1.07015	0.85995	0.80367	0.80367	0.80367	0.78292	0.91085	0.95745	0.88063	0.87719	0.86402
breastcancer.org	A0465213	10043143	Tattoo	PT	Social issues NEC	Lifestyle issues	Social circumstances	Count	0	0	0	0	0	0	0	0	0	0	0	0	0	0	0	0	0	0	0	0	0	0	0	0	0	0	0	0	0	0	0	1	1	1	1	1	1	1	1	1	1
breastcancer.org	A0465213	10043143	Tattoo	PT	Social issues NEC	Lifestyle issues	Social circumstances	Percent	0	0	0	0	0	0	0	0	0	0	0	0	0	0	0	0	0	0	0	0	0	0	0	0	0	0	0	0	0	0	0	0.04095	0.03827	0.03827	0.03827	0.03559	0.0276	0.0266	0.02446	0.02193	0.02057
breastcancer.org	A0109180	10037794	Radiotherapy	PT	Radiotherapies site unspecified	Therapeutic procedures and supportive care NEC	Surgical and medical procedures	Count	0	0	0	0	0	0	0	0	0	0	0	0	0	0	0	0	0	0	0	0	0	0	0	0	4	6	44	48	50	50	52	77	83	83	83	90	117	124	138	160	177
breastcancer.org	A0109180	10037794	Radiotherapy	PT	Radiotherapies site unspecified	Therapeutic procedures and supportive care NEC	Surgical and medical procedures	Percent	0	0	0	0	0	0	0	0	0	0	0	0	0	0	0	0	0	0	0	0	0	0	0	0	3.77358	3.92157	3.1451	3.12094	3.0248	3.0248	3.09156	3.15315	3.17643	3.17643	3.17643	3.20285	3.22937	3.29787	3.37573	3.50877	3.64123
breastcancer.org	A2849824	10062575	Muscle contracture	PT	Musculoskeletal and connective tissue conditions NEC	Musculoskeletal and connective tissue disorders NEC	Musculoskeletal and connective tissue disorders	Count	0	0	0	0	0	0	0	0	0	0	0	0	0	0	0	0	0	0	0	0	0	0	0	0	0	0	0	0	0	0	0	1	1	1	1	1	1	1	1	1	1
breastcancer.org	A2849824	10062575	Muscle contracture	PT	Musculoskeletal and connective tissue conditions NEC	Musculoskeletal and connective tissue disorders NEC	Musculoskeletal and connective tissue disorders	Percent	0	0	0	0	0	0	0	0	0	0	0	0	0	0	0	0	0	0	0	0	0	0	0	0	0	0	0	0	0	0	0	0.04095	0.03827	0.03827	0.03827	0.03559	0.0276	0.0266	0.02446	0.02193	0.02057
breastcancer.org	A2849185	10042674	Swelling	PT	General signs and symptoms NEC	General system disorders NEC	General disorders and administration site conditions	Count	0	0	0	0	0	0	0	0	0	0	0	0	0	0	0	0	0	0	0	0	0	0	0	0	0	0	3	3	3	3	3	4	4	4	4	4	4	4	4	4	4
breastcancer.org	A2849185	10042674	Swelling	PT	General signs and symptoms NEC	General system disorders NEC	General disorders and administration site conditions	Percent	0	0	0	0	0	0	0	0	0	0	0	0	0	0	0	0	0	0	0	0	0	0	0	0	0	0	0.21444	0.19506	0.18149	0.18149	0.17836	0.1638	0.15308	0.15308	0.15308	0.14235	0.11041	0.10638	0.09785	0.08772	0.08229
breastcancer.org	A0012043	10050584	Contusion	PT	Skin injuries and mechanical dermatoses	Epidermal and dermal conditions	Skin and subcutaneous tissue disorders	Count	0	0	0	0	0	0	0	0	0	0	0	0	0	0	0	0	0	0	0	0	0	0	0	0	0	0	1	1	1	1	1	2	2	2	2	2	2	2	2	2	2
breastcancer.org	A0012043	10050584	Contusion	PT	Skin injuries and mechanical dermatoses	Epidermal and dermal conditions	Skin and subcutaneous tissue disorders	Percent	0	0	0	0	0	0	0	0	0	0	0	0	0	0	0	0	0	0	0	0	0	0	0	0	0	0	0.07148	0.06502	0.0605	0.0605	0.05945	0.0819	0.07654	0.07654	0.07654	0.07117	0.0552	0.05319	0.04892	0.04386	0.04114
breastcancer.org	A2849706	10061857	Fat necrosis	PT	Necrosis NEC	Tissue disorders NEC	General disorders and administration site conditions	Count	0	0	0	0	0	0	0	0	0	0	0	0	0	0	0	0	0	0	0	0	0	0	0	0	0	0	0	0	0	0	0	1	1	1	1	1	1	1	1	2	2
breastcancer.org	A2849706	10061857	Fat necrosis	PT	Necrosis NEC	Tissue disorders NEC	General disorders and administration site conditions	Percent	0	0	0	0	0	0	0	0	0	0	0	0	0	0	0	0	0	0	0	0	0	0	0	0	0	0	0	0	0	0	0	0.04095	0.03827	0.03827	0.03827	0.03559	0.0276	0.0266	0.02446	0.04386	0.04114
breastcancer.org	A1584571	10005392	Blood calcium	PT	Mineral and electrolyte analyses	Water, electrolyte and mineral investigations	Investigations	Count	0	0	0	0	0	0	0	0	0	0	0	0	0	0	0	0	0	0	0	0	0	0	0	0	1	1	17	19	19	19	20	47	49	49	49	52	68	71	73	104	105
breastcancer.org	A1584571	10005392	Blood calcium	PT	Mineral and electrolyte analyses	Water, electrolyte and mineral investigations	Investigations	Percent	0	0	0	0	0	0	0	0	0	0	0	0	0	0	0	0	0	0	0	0	0	0	0	0	0.9434	0.65359	1.21515	1.23537	1.14943	1.14943	1.18906	1.92465	1.87524	1.87524	1.87524	1.85053	1.8769	1.8883	1.78571	2.2807	2.16005
breastcancer.org	A0133134	10050713	Vitamin D	PT	Vitamin analyses	Metabolic, nutritional and blood gas investigations	Investigations	Count	0	0	0	0	0	0	0	0	0	0	0	0	0	0	0	0	0	0	0	0	0	0	0	0	1	1	8	9	9	9	9	21	22	22	22	23	28	29	29	53	56
breastcancer.org	A0133134	10050713	Vitamin D	PT	Vitamin analyses	Metabolic, nutritional and blood gas investigations	Investigations	Percent	0	0	0	0	0	0	0	0	0	0	0	0	0	0	0	0	0	0	0	0	0	0	0	0	0.9434	0.65359	0.57184	0.58518	0.54446	0.54446	0.53508	0.85995	0.84194	0.84194	0.84194	0.81851	0.77284	0.77128	0.70939	1.16228	1.15203
breastcancer.org	A2849882	10006009	Bone scan	PT	Musculoskeletal and soft tissue imaging procedures	Musculoskeletal and soft tissue investigations (excl enzyme tests)	Investigations	Count	0	0	0	0	0	0	0	0	0	0	0	1	1	1	1	1	1	1	1	1	1	1	1	1	1	1	4	4	4	4	4	10	10	10	10	11	18	18	18	42	44
breastcancer.org	A2849882	10006009	Bone scan	PT	Musculoskeletal and soft tissue imaging procedures	Musculoskeletal and soft tissue investigations (excl enzyme tests)	Investigations	Percent	0	0	0	0	0	0	0	0	0	0	0	3.57143	3.57143	3.57143	3.57143	3.33333	3.33333	3.33333	3.33333	3.33333	3.33333	3.33333	3.33333	3.33333	0.9434	0.65359	0.28592	0.26008	0.24198	0.24198	0.23781	0.4095	0.3827	0.3827	0.3827	0.39146	0.49683	0.47872	0.44031	0.92105	0.90516
breastcancer.org	A19382363	10065687	Bone loss	PT	Bone disorders NEC	Bone disorders (excl congenital and fractures)	Musculoskeletal and connective tissue disorders	Count	0	0	0	0	0	0	0	0	0	0	0	0	0	0	0	0	0	0	0	0	0	0	0	0	1	1	25	27	29	29	29	36	40	40	40	44	58	60	61	89	91
breastcancer.org	A19382363	10065687	Bone loss	PT	Bone disorders NEC	Bone disorders (excl congenital and fractures)	Musculoskeletal and connective tissue disorders	Percent	0	0	0	0	0	0	0	0	0	0	0	0	0	0	0	0	0	0	0	0	0	0	0	0	0.9434	0.65359	1.78699	1.75553	1.75439	1.75439	1.72414	1.4742	1.53081	1.53081	1.53081	1.56584	1.60088	1.59574	1.49217	1.95175	1.87204
breastcancer.org	A25741544	10076783	Breast conserving surgery	PT	Mastectomies	Breast therapeutic procedures	Surgical and medical procedures	Count	0	0	0	0	0	0	0	0	0	0	0	0	0	0	0	0	0	0	0	0	0	0	0	0	3	6	44	46	47	47	49	75	84	84	84	92	120	125	145	164	176
breastcancer.org	A25741544	10076783	Breast conserving surgery	PT	Mastectomies	Breast therapeutic procedures	Surgical and medical procedures	Percent	0	0	0	0	0	0	0	0	0	0	0	0	0	0	0	0	0	0	0	0	0	0	0	0	2.83019	3.92157	3.1451	2.9909	2.84332	2.84332	2.9132	3.07125	3.2147	3.2147	3.2147	3.27402	3.31217	3.32447	3.54697	3.59649	3.62065
breastcancer.org	A2849301	10004720	Biopsy	PT	Histopathology procedures NEC	Investigations, imaging and histopathology procedures NEC	Investigations	Count	0	0	0	0	0	0	0	1	1	1	1	1	1	1	1	1	1	1	1	1	1	1	1	1	1	3	8	9	9	9	9	15	17	17	17	17	23	23	26	30	32
breastcancer.org	A2849301	10004720	Biopsy	PT	Histopathology procedures NEC	Investigations, imaging and histopathology procedures NEC	Investigations	Percent	0	0	0	0	0	0	0	4.34783	4.34783	4.34783	4.34783	3.57143	3.57143	3.57143	3.57143	3.33333	3.33333	3.33333	3.33333	3.33333	3.33333	3.33333	3.33333	3.33333	0.9434	1.96078	0.57184	0.58518	0.54446	0.54446	0.53508	0.61425	0.65059	0.65059	0.65059	0.60498	0.63483	0.6117	0.63601	0.65789	0.6583
breastcancer.org	A0025410	10002855	Anxiety	PT	Anxiety symptoms	Anxiety disorders and symptoms	Psychiatric disorders	Count	0	0	0	0	0	0	0	0	0	0	0	0	0	0	0	0	0	0	0	0	0	0	0	0	0	1	9	10	10	10	10	15	15	15	15	15	30	32	36	38	41
breastcancer.org	A0025410	10002855	Anxiety	PT	Anxiety symptoms	Anxiety disorders and symptoms	Psychiatric disorders	Percent	0	0	0	0	0	0	0	0	0	0	0	0	0	0	0	0	0	0	0	0	0	0	0	0	0	0.65359	0.64332	0.6502	0.60496	0.60496	0.59453	0.61425	0.57405	0.57405	0.57405	0.53381	0.82804	0.85106	0.88063	0.83333	0.84345
breastcancer.org	A31206627	10078223	Magnetic resonance imaging	PT	Imaging procedures NEC	Investigations, imaging and histopathology procedures NEC	Investigations	Count	0	0	0	0	0	0	0	0	0	0	0	0	0	0	0	0	0	0	0	0	0	0	0	0	2	3	6	7	7	7	7	11	15	15	15	17	24	24	24	25	29
breastcancer.org	A31206627	10078223	Magnetic resonance imaging	PT	Imaging procedures NEC	Investigations, imaging and histopathology procedures NEC	Investigations	Percent	0	0	0	0	0	0	0	0	0	0	0	0	0	0	0	0	0	0	0	0	0	0	0	0	1.88679	1.96078	0.42888	0.45514	0.42347	0.42347	0.41617	0.45045	0.57405	0.57405	0.57405	0.60498	0.66243	0.6383	0.58708	0.54825	0.59659
breastcancer.org	A2849454	10061889	Oophorectomy	PT	Ovarian therapeutic procedures	Obstetric and gynaecological therapeutic procedures	Surgical and medical procedures	Count	0	0	0	0	0	0	0	0	0	0	0	0	0	0	0	0	0	0	0	0	0	0	0	0	1	1	18	19	19	19	19	26	30	30	30	30	37	39	40	41	44
breastcancer.org	A2849454	10061889	Oophorectomy	PT	Ovarian therapeutic procedures	Obstetric and gynaecological therapeutic procedures	Surgical and medical procedures	Percent	0	0	0	0	0	0	0	0	0	0	0	0	0	0	0	0	0	0	0	0	0	0	0	0	0.9434	0.65359	1.28663	1.23537	1.14943	1.14943	1.12961	1.0647	1.14811	1.14811	1.14811	1.06762	1.02125	1.03723	0.97847	0.89912	0.90516
breastcancer.org	A1608878	10040954	Skin wrinkling	PT	Skin dystrophies	Cornification and dystrophic skin disorders	Skin and subcutaneous tissue disorders	Count	0	0	0	0	0	0	0	0	0	0	0	0	0	0	0	0	0	0	0	0	0	0	0	0	0	0	0	0	0	0	0	1	1	1	1	1	1	1	1	1	1
breastcancer.org	A1608878	10040954	Skin wrinkling	PT	Skin dystrophies	Cornification and dystrophic skin disorders	Skin and subcutaneous tissue disorders	Percent	0	0	0	0	0	0	0	0	0	0	0	0	0	0	0	0	0	0	0	0	0	0	0	0	0	0	0	0	0	0	0	0.04095	0.03827	0.03827	0.03827	0.03559	0.0276	0.0266	0.02446	0.02193	0.02057
breastcancer.org	A0004436	10030970	Oral contraception	PT	Contraceptive methods female	Obstetric and gynaecological therapeutic procedures	Surgical and medical procedures	Count	0	0	0	0	0	0	0	0	0	0	0	0	0	0	0	0	0	0	0	0	0	0	0	0	0	0	1	1	1	1	1	4	4	4	4	5	6	8	9	9	9
breastcancer.org	A0004436	10030970	Oral contraception	PT	Contraceptive methods female	Obstetric and gynaecological therapeutic procedures	Surgical and medical procedures	Percent	0	0	0	0	0	0	0	0	0	0	0	0	0	0	0	0	0	0	0	0	0	0	0	0	0	0	0.07148	0.06502	0.0605	0.0605	0.05945	0.1638	0.15308	0.15308	0.15308	0.17794	0.16561	0.21277	0.22016	0.19737	0.18515
breastcancer.org	A0007161	10003239	Arthralgia	PT	Joint related signs and symptoms	Joint disorders	Musculoskeletal and connective tissue disorders	Count	0	0	0	0	0	0	0	0	0	0	0	0	0	0	0	0	0	0	0	0	0	0	0	0	0	1	13	17	17	17	17	30	34	34	34	37	46	47	49	53	54
breastcancer.org	A0007161	10003239	Arthralgia	PT	Joint related signs and symptoms	Joint disorders	Musculoskeletal and connective tissue disorders	Percent	0	0	0	0	0	0	0	0	0	0	0	0	0	0	0	0	0	0	0	0	0	0	0	0	0	0.65359	0.92924	1.10533	1.02843	1.02843	1.0107	1.2285	1.30119	1.30119	1.30119	1.31673	1.26967	1.25	1.19863	1.16228	1.11088
breastcancer.org	A0959657	10020100	Hip fracture	PT	Limb fractures	Fractures	Musculoskeletal and connective tissue disorders	Count	0	0	0	0	0	0	0	0	0	0	0	0	0	0	0	0	0	0	0	0	0	0	0	0	0	0	5	5	5	5	5	6	6	6	6	6	11	11	11	12	12
breastcancer.org	A0959657	10020100	Hip fracture	PT	Limb fractures	Fractures	Musculoskeletal and connective tissue disorders	Percent	0	0	0	0	0	0	0	0	0	0	0	0	0	0	0	0	0	0	0	0	0	0	0	0	0	0	0.3574	0.3251	0.30248	0.30248	0.29727	0.2457	0.22962	0.22962	0.22962	0.21352	0.30362	0.29255	0.26908	0.26316	0.24686
breastcancer.org	A1025652	10031290	Osteoporotic fracture	PT	Fractures NEC	Fractures	Musculoskeletal and connective tissue disorders	Count	0	0	0	0	0	0	0	0	0	0	0	0	0	0	0	0	0	0	0	0	0	0	0	0	0	0	0	2	2	2	2	2	3	3	3	3	4	4	4	5	6
breastcancer.org	A1025652	10031290	Osteoporotic fracture	PT	Fractures NEC	Fractures	Musculoskeletal and connective tissue disorders	Percent	0	0	0	0	0	0	0	0	0	0	0	0	0	0	0	0	0	0	0	0	0	0	0	0	0	0	0	0.13004	0.12099	0.12099	0.11891	0.0819	0.11481	0.11481	0.11481	0.10676	0.11041	0.10638	0.09785	0.10965	0.12343
breastcancer.org	A1959962	10050973	Bone densitometry	PT	Musculoskeletal and soft tissue imaging procedures	Musculoskeletal and soft tissue investigations (excl enzyme tests)	Investigations	Count	0	0	0	0	0	0	0	0	0	0	0	0	0	0	0	0	0	0	0	0	0	0	0	0	0	1	10	15	15	15	16	26	26	26	26	33	57	61	63	68	83
breastcancer.org	A1959962	10050973	Bone densitometry	PT	Musculoskeletal and soft tissue imaging procedures	Musculoskeletal and soft tissue investigations (excl enzyme tests)	Investigations	Percent	0	0	0	0	0	0	0	0	0	0	0	0	0	0	0	0	0	0	0	0	0	0	0	0	0	0.65359	0.7148	0.97529	0.90744	0.90744	0.95125	1.0647	0.99502	0.99502	0.99502	1.17438	1.57328	1.62234	1.5411	1.49123	1.70747
breastcancer.org	A2849695	10012601	Diabetes mellitus	PT	Diabetes mellitus (incl subtypes)	Glucose metabolism disorders (incl diabetes mellitus)	Metabolism and nutrition disorders	Count	0	0	0	0	0	0	0	0	0	0	0	0	0	0	0	0	0	0	0	0	0	0	0	0	0	0	2	2	2	2	2	3	3	3	3	3	7	7	8	8	8
breastcancer.org	A2849695	10012601	Diabetes mellitus	PT	Diabetes mellitus (incl subtypes)	Glucose metabolism disorders (incl diabetes mellitus)	Metabolism and nutrition disorders	Percent	0	0	0	0	0	0	0	0	0	0	0	0	0	0	0	0	0	0	0	0	0	0	0	0	0	0	0.14296	0.13004	0.12099	0.12099	0.11891	0.12285	0.11481	0.11481	0.11481	0.10676	0.19321	0.18617	0.19569	0.17544	0.16458
breastcancer.org	A0090270	10028810	Nasopharyngitis	PT	Upper respiratory tract infections	Infections - pathogen unspecified	Infections and infestations	Count	0	0	0	0	0	0	0	0	0	0	0	0	0	0	0	0	0	0	0	0	0	0	0	0	1	1	3	6	6	6	6	10	10	10	10	11	15	15	15	19	20
breastcancer.org	A0090270	10028810	Nasopharyngitis	PT	Upper respiratory tract infections	Infections - pathogen unspecified	Infections and infestations	Percent	0	0	0	0	0	0	0	0	0	0	0	0	0	0	0	0	0	0	0	0	0	0	0	0	0.9434	0.65359	0.21444	0.39012	0.36298	0.36298	0.35672	0.4095	0.3827	0.3827	0.3827	0.39146	0.41402	0.39894	0.36693	0.41667	0.41144
breastcancer.org	A0005691	10052995	Injection	PT	Therapeutic procedures NEC	Therapeutic procedures and supportive care NEC	Surgical and medical procedures	Count	0	0	0	0	0	0	0	0	0	0	0	1	1	1	1	1	1	1	1	1	1	1	1	1	4	6	45	52	54	54	54	76	80	80	80	82	97	100	108	114	115
breastcancer.org	A0005691	10052995	Injection	PT	Therapeutic procedures NEC	Therapeutic procedures and supportive care NEC	Surgical and medical procedures	Percent	0	0	0	0	0	0	0	0	0	0	0	3.57143	3.57143	3.57143	3.57143	3.33333	3.33333	3.33333	3.33333	3.33333	3.33333	3.33333	3.33333	3.33333	3.77358	3.92157	3.21658	3.38101	3.26679	3.26679	3.21046	3.1122	3.06162	3.06162	3.06162	2.91815	2.67734	2.65957	2.64188	2.5	2.36577
breastcancer.org	A1120455	10047895	Weight decreased	PT	Physical examination procedures and organ system status	Physical examination and organ system status topics	Investigations	Count	0	0	0	0	0	0	0	0	0	0	0	0	0	0	0	0	0	0	0	0	0	0	0	0	0	0	2	2	2	2	2	3	3	3	3	3	3	3	3	4	6
breastcancer.org	A1120455	10047895	Weight decreased	PT	Physical examination procedures and organ system status	Physical examination and organ system status topics	Investigations	Percent	0	0	0	0	0	0	0	0	0	0	0	0	0	0	0	0	0	0	0	0	0	0	0	0	0	0	0.14296	0.13004	0.12099	0.12099	0.11891	0.12285	0.11481	0.11481	0.11481	0.10676	0.0828	0.07979	0.07339	0.08772	0.12343
breastcancer.org	A0065999	10019211	Headache	PT	Headaches NEC	Headaches	Nervous system disorders	Count	0	0	0	0	0	0	0	0	0	0	0	0	0	0	0	0	0	0	0	0	0	0	0	0	0	0	7	7	8	8	8	12	12	12	12	14	16	17	18	19	19
breastcancer.org	A0065999	10019211	Headache	PT	Headaches NEC	Headaches	Nervous system disorders	Percent	0	0	0	0	0	0	0	0	0	0	0	0	0	0	0	0	0	0	0	0	0	0	0	0	0	0	0.50036	0.45514	0.48397	0.48397	0.47562	0.4914	0.45924	0.45924	0.45924	0.49822	0.44162	0.45213	0.44031	0.41667	0.39087
breastcancer.org	A0010952	10025482	Malaise	PT	Asthenic conditions	General system disorders NEC	General disorders and administration site conditions	Count	0	0	0	0	0	0	0	0	0	0	0	0	0	0	0	0	0	0	0	0	0	0	0	0	1	1	1	1	1	1	1	1	1	1	1	1	2	4	4	5	6
breastcancer.org	A0010952	10025482	Malaise	PT	Asthenic conditions	General system disorders NEC	General disorders and administration site conditions	Percent	0	0	0	0	0	0	0	0	0	0	0	0	0	0	0	0	0	0	0	0	0	0	0	0	0.9434	0.65359	0.07148	0.06502	0.0605	0.0605	0.05945	0.04095	0.03827	0.03827	0.03827	0.03559	0.0552	0.10638	0.09785	0.10965	0.12343
breastcancer.org	A0436869	10028596	Myocardial infarction	PT	Coronary necrosis and vascular insufficiency	Arteriosclerosis, stenosis, vascular insufficiency and necrosis	Vascular disorders	Count	0	0	0	0	0	0	0	0	0	0	0	0	0	0	0	0	0	0	0	0	0	0	0	0	0	0	0	0	0	0	0	0	0	0	0	0	0	0	0	4	4
breastcancer.org	A0436869	10028596	Myocardial infarction	PT	Coronary necrosis and vascular insufficiency	Arteriosclerosis, stenosis, vascular insufficiency and necrosis	Vascular disorders	Percent	0	0	0	0	0	0	0	0	0	0	0	0	0	0	0	0	0	0	0	0	0	0	0	0	0	0	0	0	0	0	0	0	0	0	0	0	0	0	0	0.08772	0.08229
breastcancer.org	A13074462	10067482	No adverse event	PT	Adverse effect absent	General system disorders NEC	General disorders and administration site conditions	Count	0	0	0	0	0	0	0	0	0	0	0	0	0	0	0	0	0	0	0	0	0	0	0	0	0	0	0	0	0	0	0	0	0	0	0	0	0	0	0	2	2
breastcancer.org	A13074462	10067482	No adverse event	PT	Adverse effect absent	General system disorders NEC	General disorders and administration site conditions	Percent	0	0	0	0	0	0	0	0	0	0	0	0	0	0	0	0	0	0	0	0	0	0	0	0	0	0	0	0	0	0	0	0	0	0	0	0	0	0	0	0.04386	0.04114
breastcancer.org	A2849243	10060800	Hot flush	PT	Peripheral vascular disorders NEC	Vascular disorders NEC	Vascular disorders	Count	0	0	0	0	0	0	0	0	0	0	0	0	0	0	0	0	0	0	0	0	0	0	0	0	3	3	8	9	11	11	11	20	21	21	21	24	38	40	40	42	43
breastcancer.org	A2849243	10060800	Hot flush	PT	Peripheral vascular disorders NEC	Vascular disorders NEC	Vascular disorders	Percent	0	0	0	0	0	0	0	0	0	0	0	0	0	0	0	0	0	0	0	0	0	0	0	0	2.83019	1.96078	0.57184	0.58518	0.66546	0.66546	0.65398	0.819	0.80367	0.80367	0.80367	0.85409	1.04885	1.06383	0.97847	0.92105	0.88459
breastcancer.org	A0880006	10005651	Blood magnesium	PT	Mineral and electrolyte analyses	Water, electrolyte and mineral investigations	Investigations	Count	0	0	0	0	0	0	0	0	0	0	0	0	0	0	0	0	0	0	0	0	0	0	0	0	0	0	2	2	2	2	3	3	4	4	4	4	9	9	9	11	11
breastcancer.org	A0880006	10005651	Blood magnesium	PT	Mineral and electrolyte analyses	Water, electrolyte and mineral investigations	Investigations	Percent	0	0	0	0	0	0	0	0	0	0	0	0	0	0	0	0	0	0	0	0	0	0	0	0	0	0	0.14296	0.13004	0.12099	0.12099	0.17836	0.12285	0.15308	0.15308	0.15308	0.14235	0.24841	0.23936	0.22016	0.24123	0.22629
breastcancer.org	A1578080	10005285	Blood albumin	PT	Protein analyses NEC	Protein and chemistry analyses NEC	Investigations	Count	0	0	0	0	0	0	0	0	0	0	0	0	0	0	0	0	0	0	0	0	0	0	0	0	0	0	2	2	2	2	3	7	7	7	7	7	7	7	7	8	8
breastcancer.org	A1578080	10005285	Blood albumin	PT	Protein analyses NEC	Protein and chemistry analyses NEC	Investigations	Percent	0	0	0	0	0	0	0	0	0	0	0	0	0	0	0	0	0	0	0	0	0	0	0	0	0	0	0.14296	0.13004	0.12099	0.12099	0.17836	0.28665	0.26789	0.26789	0.26789	0.24911	0.19321	0.18617	0.17123	0.17544	0.16458
breastcancer.org	A23065515	10073946	Radioembolisation	PT	Radiotherapies site unspecified	Therapeutic procedures and supportive care NEC	Surgical and medical procedures	Count	0	0	0	0	0	0	0	0	0	0	0	0	0	0	0	0	0	0	0	0	0	0	0	0	0	0	0	0	0	0	0	0	0	0	0	0	0	0	0	1	1
breastcancer.org	A23065515	10073946	Radioembolisation	PT	Radiotherapies site unspecified	Therapeutic procedures and supportive care NEC	Surgical and medical procedures	Percent	0	0	0	0	0	0	0	0	0	0	0	0	0	0	0	0	0	0	0	0	0	0	0	0	0	0	0	0	0	0	0	0	0	0	0	0	0	0	0	0.02193	0.02057
breastcancer.org	A2849477	10036556	Pregnancy	PT	Normal pregnancy, labour and delivery	Pregnancy, labour, delivery and postpartum conditions	Pregnancy, puerperium and perinatal conditions	Count	0	0	0	0	0	0	0	0	0	0	0	0	0	0	0	0	0	0	0	0	0	0	0	0	0	0	0	0	0	0	0	0	1	1	1	1	1	1	1	3	3
breastcancer.org	A2849477	10036556	Pregnancy	PT	Normal pregnancy, labour and delivery	Pregnancy, labour, delivery and postpartum conditions	Pregnancy, puerperium and perinatal conditions	Percent	0	0	0	0	0	0	0	0	0	0	0	0	0	0	0	0	0	0	0	0	0	0	0	0	0	0	0	0	0	0	0	0	0.03827	0.03827	0.03827	0.03559	0.0276	0.0266	0.02446	0.06579	0.06172
breastcancer.org	A8253855	10042209	Stress	PT	Anxiety symptoms	Anxiety disorders and symptoms	Psychiatric disorders	Count	0	0	0	0	0	0	0	0	0	0	0	0	0	0	0	0	0	0	0	0	0	0	0	0	0	0	1	1	1	1	1	4	7	7	7	8	13	13	13	14	14
breastcancer.org	A8253855	10042209	Stress	PT	Anxiety symptoms	Anxiety disorders and symptoms	Psychiatric disorders	Percent	0	0	0	0	0	0	0	0	0	0	0	0	0	0	0	0	0	0	0	0	0	0	0	0	0	0	0.07148	0.06502	0.0605	0.0605	0.05945	0.1638	0.26789	0.26789	0.26789	0.2847	0.35882	0.34574	0.318	0.30702	0.28801
breastcancer.org	A0466812	10044223	Toxic epidermal necrolysis	PT	Bullous conditions	Epidermal and dermal conditions	Skin and subcutaneous tissue disorders	Count	0	0	0	0	0	0	0	0	0	0	0	0	0	0	0	0	0	0	0	0	0	0	0	0	1	1	2	2	2	2	2	4	4	4	4	6	9	9	10	12	13
breastcancer.org	A0466812	10044223	Toxic epidermal necrolysis	PT	Bullous conditions	Epidermal and dermal conditions	Skin and subcutaneous tissue disorders	Percent	0	0	0	0	0	0	0	0	0	0	0	0	0	0	0	0	0	0	0	0	0	0	0	0	0.9434	0.65359	0.14296	0.13004	0.12099	0.12099	0.11891	0.1638	0.15308	0.15308	0.15308	0.21352	0.24841	0.23936	0.24462	0.26316	0.26743
breastcancer.org	A0079122	10024264	Lethargy	PT	Mood disorders NEC	Mood disorders and disturbances NEC	Psychiatric disorders	Count	0	0	0	0	0	0	0	0	0	0	0	0	0	0	0	0	0	0	0	0	0	0	0	0	0	0	0	0	0	0	0	1	1	1	1	1	1	1	1	1	1
breastcancer.org	A0079122	10024264	Lethargy	PT	Mood disorders NEC	Mood disorders and disturbances NEC	Psychiatric disorders	Percent	0	0	0	0	0	0	0	0	0	0	0	0	0	0	0	0	0	0	0	0	0	0	0	0	0	0	0	0	0	0	0	0.04095	0.03827	0.03827	0.03827	0.03559	0.0276	0.0266	0.02446	0.02193	0.02057
breastcancer.org	A0084793	10027308	Menopause	PT	Age related issues	Age related factors	Social circumstances	Count	0	0	0	0	0	0	0	0	0	0	0	0	0	0	0	0	0	0	0	0	0	0	0	0	0	2	11	13	14	14	14	20	23	23	23	24	45	47	57	62	64
breastcancer.org	A0084793	10027308	Menopause	PT	Age related issues	Age related factors	Social circumstances	Percent	0	0	0	0	0	0	0	0	0	0	0	0	0	0	0	0	0	0	0	0	0	0	0	0	0	1.30719	0.78628	0.84525	0.84694	0.84694	0.83234	0.819	0.88021	0.88021	0.88021	0.85409	1.24206	1.25	1.39432	1.35965	1.3166
breastcancer.org	A2018034	10052904	Musculoskeletal stiffness	PT	Musculoskeletal and connective tissue conditions NEC	Musculoskeletal and connective tissue disorders NEC	Musculoskeletal and connective tissue disorders	Count	0	0	0	0	0	0	0	0	0	0	0	0	0	0	0	0	0	0	0	0	0	0	0	0	0	0	4	4	4	4	4	5	5	5	5	5	6	6	6	7	7
breastcancer.org	A2018034	10052904	Musculoskeletal stiffness	PT	Musculoskeletal and connective tissue conditions NEC	Musculoskeletal and connective tissue disorders NEC	Musculoskeletal and connective tissue disorders	Percent	0	0	0	0	0	0	0	0	0	0	0	0	0	0	0	0	0	0	0	0	0	0	0	0	0	0	0.28592	0.26008	0.24198	0.24198	0.23781	0.20475	0.19135	0.19135	0.19135	0.17794	0.16561	0.15957	0.14677	0.15351	0.144
breastcancer.org	A1265047	10010305	Confusional state	PT	Confusion and disorientation	Deliria (incl confusion)	Psychiatric disorders	Count	0	0	0	0	0	0	0	0	0	0	0	0	0	0	0	0	0	0	0	0	0	0	0	0	0	0	1	2	3	3	3	6	6	6	6	6	9	9	9	9	9
breastcancer.org	A1265047	10010305	Confusional state	PT	Confusion and disorientation	Deliria (incl confusion)	Psychiatric disorders	Percent	0	0	0	0	0	0	0	0	0	0	0	0	0	0	0	0	0	0	0	0	0	0	0	0	0	0	0.07148	0.13004	0.18149	0.18149	0.17836	0.2457	0.22962	0.22962	0.22962	0.21352	0.24841	0.23936	0.22016	0.19737	0.18515
breastcancer.org	A0014355	10058768	Vitamin K	PT	Vitamin analyses	Metabolic, nutritional and blood gas investigations	Investigations	Count	0	0	0	0	0	0	0	0	0	0	0	0	0	0	0	0	0	0	0	0	0	0	0	0	0	0	0	0	0	0	0	3	3	3	3	3	4	6	6	6	6
breastcancer.org	A0014355	10058768	Vitamin K	PT	Vitamin analyses	Metabolic, nutritional and blood gas investigations	Investigations	Percent	0	0	0	0	0	0	0	0	0	0	0	0	0	0	0	0	0	0	0	0	0	0	0	0	0	0	0	0	0	0	0	0.12285	0.11481	0.11481	0.11481	0.10676	0.11041	0.15957	0.14677	0.13158	0.12343
breastcancer.org	A1606317	10028334	Muscle spasms	PT	Muscle related signs and symptoms NEC	Muscle disorders	Musculoskeletal and connective tissue disorders	Count	0	0	0	0	0	0	0	0	0	0	0	0	0	0	0	0	0	0	0	0	0	0	0	0	0	0	0	1	1	1	1	7	7	7	7	7	7	9	9	10	12
breastcancer.org	A1606317	10028334	Muscle spasms	PT	Muscle related signs and symptoms NEC	Muscle disorders	Musculoskeletal and connective tissue disorders	Percent	0	0	0	0	0	0	0	0	0	0	0	0	0	0	0	0	0	0	0	0	0	0	0	0	0	0	0	0.06502	0.0605	0.0605	0.05945	0.28665	0.26789	0.26789	0.26789	0.24911	0.19321	0.23936	0.22016	0.2193	0.24686
breastcancer.org	A0314835	10060345	Infusion	PT	Therapeutic procedures NEC	Therapeutic procedures and supportive care NEC	Surgical and medical procedures	Count	0	0	0	0	0	0	0	0	0	0	0	1	1	1	1	1	1	1	1	1	1	1	1	1	2	3	41	46	49	49	50	55	57	57	57	58	66	66	75	78	82
breastcancer.org	A0314835	10060345	Infusion	PT	Therapeutic procedures NEC	Therapeutic procedures and supportive care NEC	Surgical and medical procedures	Percent	0	0	0	0	0	0	0	0	0	0	0	3.57143	3.57143	3.57143	3.57143	3.33333	3.33333	3.33333	3.33333	3.33333	3.33333	3.33333	3.33333	3.33333	1.88679	1.96078	2.93066	2.9909	2.96431	2.96431	2.97265	2.25225	2.1814	2.1814	2.1814	2.06406	1.82169	1.75532	1.83464	1.71053	1.6869
breastcancer.org	A2851238	10061726	Blood test	PT	Investigations NEC	Investigations, imaging and histopathology procedures NEC	Investigations	Count	0	0	0	0	0	0	0	0	0	0	0	0	0	0	0	0	0	0	0	0	0	0	0	0	0	0	5	5	5	5	5	5	5	5	5	5	8	8	9	11	11
breastcancer.org	A2851238	10061726	Blood test	PT	Investigations NEC	Investigations, imaging and histopathology procedures NEC	Investigations	Percent	0	0	0	0	0	0	0	0	0	0	0	0	0	0	0	0	0	0	0	0	0	0	0	0	0	0	0.3574	0.3251	0.30248	0.30248	0.29727	0.20475	0.19135	0.19135	0.19135	0.17794	0.22081	0.21277	0.22016	0.24123	0.22629
breastcancer.org	A0060140	10016825	Flushing	PT	Skin vasomotor conditions	Skin vascular abnormalities	Skin and subcutaneous tissue disorders	Count	0	0	0	0	0	0	0	0	0	0	0	0	0	0	0	0	0	0	0	0	0	0	0	0	1	1	2	2	2	2	2	2	2	2	2	2	2	2	2	4	4
breastcancer.org	A0060140	10016825	Flushing	PT	Skin vasomotor conditions	Skin vascular abnormalities	Skin and subcutaneous tissue disorders	Percent	0	0	0	0	0	0	0	0	0	0	0	0	0	0	0	0	0	0	0	0	0	0	0	0	0.9434	0.65359	0.14296	0.13004	0.12099	0.12099	0.11891	0.0819	0.07654	0.07654	0.07654	0.07117	0.0552	0.05319	0.04892	0.08772	0.08229
breastcancer.org	A23771784	10074414	Catheter management	PT	Therapeutic procedures NEC	Therapeutic procedures and supportive care NEC	Surgical and medical procedures	Count	0	0	0	0	0	0	0	0	0	0	0	0	0	0	0	0	0	0	0	0	0	0	0	0	1	1	2	2	2	2	2	2	2	2	2	2	2	2	2	5	5
breastcancer.org	A23771784	10074414	Catheter management	PT	Therapeutic procedures NEC	Therapeutic procedures and supportive care NEC	Surgical and medical procedures	Percent	0	0	0	0	0	0	0	0	0	0	0	0	0	0	0	0	0	0	0	0	0	0	0	0	0.9434	0.65359	0.14296	0.13004	0.12099	0.12099	0.11891	0.0819	0.07654	0.07654	0.07654	0.07117	0.0552	0.05319	0.04892	0.10965	0.10286
breastcancer.org	A0027314	10003549	Asthenia	PT	Asthenic conditions	General system disorders NEC	General disorders and administration site conditions	Count	0	0	0	0	0	0	0	0	0	0	0	0	0	0	0	0	0	0	0	0	0	0	0	0	0	0	1	1	1	1	1	1	1	1	1	1	1	1	1	3	3
breastcancer.org	A0027314	10003549	Asthenia	PT	Asthenic conditions	General system disorders NEC	General disorders and administration site conditions	Percent	0	0	0	0	0	0	0	0	0	0	0	0	0	0	0	0	0	0	0	0	0	0	0	0	0	0	0.07148	0.06502	0.0605	0.0605	0.05945	0.04095	0.03827	0.03827	0.03827	0.03559	0.0276	0.0266	0.02446	0.06579	0.06172
breastcancer.org	A2849292	10003246	Arthritis	PT	Arthropathies NEC	Joint disorders	Musculoskeletal and connective tissue disorders	Count	0	0	0	0	0	0	0	0	0	0	0	0	0	0	0	0	0	0	0	0	0	0	0	0	0	0	5	6	7	7	7	9	9	9	9	9	17	17	18	19	19
breastcancer.org	A2849292	10003246	Arthritis	PT	Arthropathies NEC	Joint disorders	Musculoskeletal and connective tissue disorders	Percent	0	0	0	0	0	0	0	0	0	0	0	0	0	0	0	0	0	0	0	0	0	0	0	0	0	0	0.3574	0.39012	0.42347	0.42347	0.41617	0.36855	0.34443	0.34443	0.34443	0.32028	0.46922	0.45213	0.44031	0.41667	0.39087
breastcancer.org	A26715600	10077753	Frustration tolerance decreased	PT	Emotional and mood disturbances NEC	Mood disorders and disturbances NEC	Psychiatric disorders	Count	0	0	0	0	0	0	0	0	0	0	0	0	0	0	0	0	0	0	0	0	0	0	0	0	0	0	0	0	0	0	0	0	0	0	0	0	0	0	0	1	1
breastcancer.org	A26715600	10077753	Frustration tolerance decreased	PT	Emotional and mood disturbances NEC	Mood disorders and disturbances NEC	Psychiatric disorders	Percent	0	0	0	0	0	0	0	0	0	0	0	0	0	0	0	0	0	0	0	0	0	0	0	0	0	0	0	0	0	0	0	0	0	0	0	0	0	0	0	0.02193	0.02057
breastcancer.org	A0400630	10008479	Chest pain	PT	Respiratory signs and symptoms NEC	Respiratory tract signs and symptoms	Respiratory, thoracic and mediastinal disorders	Count	0	0	0	0	0	0	0	0	0	0	0	0	0	0	0	0	0	0	0	0	0	0	0	0	0	0	0	0	0	0	0	0	0	0	0	0	0	0	0	1	1
breastcancer.org	A0400630	10008479	Chest pain	PT	Respiratory signs and symptoms NEC	Respiratory tract signs and symptoms	Respiratory, thoracic and mediastinal disorders	Percent	0	0	0	0	0	0	0	0	0	0	0	0	0	0	0	0	0	0	0	0	0	0	0	0	0	0	0	0	0	0	0	0	0	0	0	0	0	0	0	0.02193	0.02057
breastcancer.org	A2849508	10043071	Tachycardia	PT	Rate and rhythm disorders NEC	Cardiac arrhythmias	Cardiac disorders	Count	0	0	0	0	0	0	0	0	0	0	0	0	0	0	0	0	0	0	0	0	0	0	0	0	0	0	0	0	0	0	0	0	0	0	0	0	0	0	0	1	1
breastcancer.org	A2849508	10043071	Tachycardia	PT	Rate and rhythm disorders NEC	Cardiac arrhythmias	Cardiac disorders	Percent	0	0	0	0	0	0	0	0	0	0	0	0	0	0	0	0	0	0	0	0	0	0	0	0	0	0	0	0	0	0	0	0	0	0	0	0	0	0	0	0.02193	0.02057
breastcancer.org	A0116426	10040669	Sigmoidoscopy	PT	Gastrointestinal and abdominal imaging procedures	Gastrointestinal investigations	Investigations	Count	0	0	0	0	0	0	0	0	0	0	0	0	0	0	0	0	0	0	0	0	0	0	0	0	0	0	0	0	0	0	0	1	1	1	1	1	1	1	1	1	1
breastcancer.org	A0116426	10040669	Sigmoidoscopy	PT	Gastrointestinal and abdominal imaging procedures	Gastrointestinal investigations	Investigations	Percent	0	0	0	0	0	0	0	0	0	0	0	0	0	0	0	0	0	0	0	0	0	0	0	0	0	0	0	0	0	0	0	0.04095	0.03827	0.03827	0.03827	0.03559	0.0276	0.0266	0.02446	0.02193	0.02057
breastcancer.org	A2849464	10033371	Pain	PT	Pain and discomfort NEC	General system disorders NEC	General disorders and administration site conditions	Count	0	0	0	0	0	0	0	0	0	0	0	0	0	0	0	0	0	0	0	0	0	0	0	0	1	1	16	19	22	22	23	34	39	39	39	49	59	60	63	63	64
breastcancer.org	A2849464	10033371	Pain	PT	Pain and discomfort NEC	General system disorders NEC	General disorders and administration site conditions	Percent	0	0	0	0	0	0	0	0	0	0	0	0	0	0	0	0	0	0	0	0	0	0	0	0	0.9434	0.65359	1.14367	1.23537	1.33091	1.33091	1.36742	1.3923	1.49254	1.49254	1.49254	1.74377	1.62848	1.59574	1.5411	1.38158	1.3166
breastcancer.org	A1583628	10004737	Biopsy bone marrow	PT	Bone marrow and immune tissue histopathology procedures	Haematology investigations (incl blood groups)	Investigations	Count	0	0	0	0	0	0	0	0	0	0	0	0	0	0	0	0	0	0	0	0	0	0	0	0	0	0	0	0	0	0	0	1	1	1	1	1	1	1	1	1	1
breastcancer.org	A1583628	10004737	Biopsy bone marrow	PT	Bone marrow and immune tissue histopathology procedures	Haematology investigations (incl blood groups)	Investigations	Percent	0	0	0	0	0	0	0	0	0	0	0	0	0	0	0	0	0	0	0	0	0	0	0	0	0	0	0	0	0	0	0	0.04095	0.03827	0.03827	0.03827	0.03559	0.0276	0.0266	0.02446	0.02193	0.02057
breastcancer.org	A2849407	10061218	Inflammation	PT	Inflammations	General system disorders NEC	General disorders and administration site conditions	Count	0	0	0	0	0	0	0	0	0	0	0	0	0	0	0	0	0	0	0	0	0	0	0	0	0	0	0	0	0	0	0	1	1	1	1	1	1	1	2	2	2
breastcancer.org	A2849407	10061218	Inflammation	PT	Inflammations	General system disorders NEC	General disorders and administration site conditions	Percent	0	0	0	0	0	0	0	0	0	0	0	0	0	0	0	0	0	0	0	0	0	0	0	0	0	0	0	0	0	0	0	0.04095	0.03827	0.03827	0.03827	0.03559	0.0276	0.0266	0.04892	0.04386	0.04114
breastcancer.org	A1597476	10036220	Positron emission tomogram	PT	Imaging procedures NEC	Investigations, imaging and histopathology procedures NEC	Investigations	Count	0	0	0	0	0	0	0	0	0	0	0	0	0	0	0	0	0	0	0	0	0	0	0	0	0	0	4	6	6	6	6	12	15	15	15	16	20	22	22	22	23
breastcancer.org	A1597476	10036220	Positron emission tomogram	PT	Imaging procedures NEC	Investigations, imaging and histopathology procedures NEC	Investigations	Percent	0	0	0	0	0	0	0	0	0	0	0	0	0	0	0	0	0	0	0	0	0	0	0	0	0	0	0.28592	0.39012	0.36298	0.36298	0.35672	0.4914	0.57405	0.57405	0.57405	0.5694	0.55203	0.58511	0.53816	0.48246	0.47315
breastcancer.org	A0073805	10022000	Influenza	PT	Influenza viral infections	Viral infectious disorders	Infections and infestations	Count	0	0	0	0	0	0	0	0	0	0	0	0	0	0	0	0	0	0	0	0	0	0	0	0	0	0	24	25	25	25	25	27	28	28	28	30	32	32	33	35	39
breastcancer.org	A0073805	10022000	Influenza	PT	Influenza viral infections	Viral infectious disorders	Infections and infestations	Percent	0	0	0	0	0	0	0	0	0	0	0	0	0	0	0	0	0	0	0	0	0	0	0	0	0	0	1.71551	1.62549	1.5124	1.5124	1.48633	1.10565	1.07157	1.07157	1.07157	1.06762	0.88325	0.85106	0.80724	0.76754	0.8023
breastcancer.org	A1574987	10040904	Skin odour abnormal	PT	Dermal and epidermal conditions NEC	Epidermal and dermal conditions	Skin and subcutaneous tissue disorders	Count	0	0	0	0	0	0	0	0	0	0	0	0	0	0	0	0	0	0	0	0	0	0	0	0	0	0	0	0	0	0	0	0	0	0	0	0	0	0	0	1	1
breastcancer.org	A1574987	10040904	Skin odour abnormal	PT	Dermal and epidermal conditions NEC	Epidermal and dermal conditions	Skin and subcutaneous tissue disorders	Percent	0	0	0	0	0	0	0	0	0	0	0	0	0	0	0	0	0	0	0	0	0	0	0	0	0	0	0	0	0	0	0	0	0	0	0	0	0	0	0	0.02193	0.02057
breastcancer.org	A1120465	10047899	Weight increased	PT	Physical examination procedures and organ system status	Physical examination and organ system status topics	Investigations	Count	0	0	0	0	0	0	0	0	0	0	0	0	0	0	0	0	0	0	0	0	0	0	0	0	0	0	0	0	1	1	1	1	1	1	1	1	2	2	2	3	3
breastcancer.org	A1120465	10047899	Weight increased	PT	Physical examination procedures and organ system status	Physical examination and organ system status topics	Investigations	Percent	0	0	0	0	0	0	0	0	0	0	0	0	0	0	0	0	0	0	0	0	0	0	0	0	0	0	0	0	0.0605	0.0605	0.05945	0.04095	0.03827	0.03827	0.03827	0.03559	0.0552	0.05319	0.04892	0.06579	0.06172
breastcancer.org	A0071589	10021151	Hysterectomy	PT	Uterine therapeutic procedures	Obstetric and gynaecological therapeutic procedures	Surgical and medical procedures	Count	0	0	0	0	0	0	0	0	0	0	0	0	0	0	0	0	0	0	0	0	0	0	0	0	0	2	10	10	10	10	10	15	15	15	15	17	35	39	39	39	41
breastcancer.org	A0071589	10021151	Hysterectomy	PT	Uterine therapeutic procedures	Obstetric and gynaecological therapeutic procedures	Surgical and medical procedures	Percent	0	0	0	0	0	0	0	0	0	0	0	0	0	0	0	0	0	0	0	0	0	0	0	0	0	1.30719	0.7148	0.6502	0.60496	0.60496	0.59453	0.61425	0.57405	0.57405	0.57405	0.60498	0.96605	1.03723	0.95401	0.85526	0.84345
breastcancer.org	A9459665	10065646	Hormone therapy	PT	Hormonal therapeutic procedures NEC	Endocrine gland therapeutic procedures	Surgical and medical procedures	Count	0	0	0	0	0	0	0	0	0	0	0	0	0	0	0	0	0	0	0	0	0	0	0	0	1	1	13	13	13	13	13	17	19	19	19	19	22	22	22	22	22
breastcancer.org	A9459665	10065646	Hormone therapy	PT	Hormonal therapeutic procedures NEC	Endocrine gland therapeutic procedures	Surgical and medical procedures	Percent	0	0	0	0	0	0	0	0	0	0	0	0	0	0	0	0	0	0	0	0	0	0	0	0	0.9434	0.65359	0.92924	0.84525	0.78645	0.78645	0.77289	0.69615	0.72713	0.72713	0.72713	0.67616	0.60723	0.58511	0.53816	0.48246	0.45258
breastcancer.org	A7161070	10040808	Skin cancer	PT	Skin neoplasms malignant and unspecified (excl melanoma)	Skin neoplasms malignant and unspecified	Skin and subcutaneous tissue disorders	Count	0	0	0	0	0	0	0	0	0	0	0	0	0	0	0	0	0	0	0	0	0	0	0	0	0	0	0	0	0	0	0	2	2	2	2	2	2	2	2	2	2
breastcancer.org	A7161070	10040808	Skin cancer	PT	Skin neoplasms malignant and unspecified (excl melanoma)	Skin neoplasms malignant and unspecified	Skin and subcutaneous tissue disorders	Percent	0	0	0	0	0	0	0	0	0	0	0	0	0	0	0	0	0	0	0	0	0	0	0	0	0	0	0	0	0	0	0	0.0819	0.07654	0.07654	0.07654	0.07117	0.0552	0.05319	0.04892	0.04386	0.04114
breastcancer.org	A0685717	10012374	Depressed mood	PT	Mood alterations with depressive symptoms	Depressed mood disorders and disturbances	Psychiatric disorders	Count	0	0	0	0	0	0	0	0	0	0	0	0	0	0	0	0	0	0	0	0	0	0	0	0	0	0	1	1	1	1	1	2	2	2	2	2	2	2	2	2	2
breastcancer.org	A0685717	10012374	Depressed mood	PT	Mood alterations with depressive symptoms	Depressed mood disorders and disturbances	Psychiatric disorders	Percent	0	0	0	0	0	0	0	0	0	0	0	0	0	0	0	0	0	0	0	0	0	0	0	0	0	0	0.07148	0.06502	0.0605	0.0605	0.05945	0.0819	0.07654	0.07654	0.07654	0.07117	0.0552	0.05319	0.04892	0.04386	0.04114
breastcancer.org	A25700052	10076581	Blood pressure measurement	PT	Vascular tests NEC (incl blood pressure)	Cardiac and vascular investigations (excl enzyme tests)	Investigations	Count	0	0	0	0	0	0	0	0	0	0	0	0	0	0	0	0	0	0	0	0	0	0	0	0	0	0	1	2	2	2	2	3	3	3	3	3	3	4	4	5	6
breastcancer.org	A25700052	10076581	Blood pressure measurement	PT	Vascular tests NEC (incl blood pressure)	Cardiac and vascular investigations (excl enzyme tests)	Investigations	Percent	0	0	0	0	0	0	0	0	0	0	0	0	0	0	0	0	0	0	0	0	0	0	0	0	0	0	0.07148	0.13004	0.12099	0.12099	0.11891	0.12285	0.11481	0.11481	0.11481	0.10676	0.0828	0.10638	0.09785	0.10965	0.12343
breastcancer.org	A0395526	10006002	Bone pain	PT	Bone related signs and symptoms	Bone disorders (excl congenital and fractures)	Musculoskeletal and connective tissue disorders	Count	0	0	0	0	0	0	0	0	0	0	0	0	0	0	0	0	0	0	0	0	0	0	0	0	0	0	7	9	13	13	13	17	18	18	18	18	20	20	24	24	24
breastcancer.org	A0395526	10006002	Bone pain	PT	Bone related signs and symptoms	Bone disorders (excl congenital and fractures)	Musculoskeletal and connective tissue disorders	Percent	0	0	0	0	0	0	0	0	0	0	0	0	0	0	0	0	0	0	0	0	0	0	0	0	0	0	0.50036	0.58518	0.78645	0.78645	0.77289	0.69615	0.68886	0.68886	0.68886	0.64057	0.55203	0.53191	0.58708	0.52632	0.49373
breastcancer.org	A1584946	10005734	Blood pressure decreased	PT	Vascular tests NEC (incl blood pressure)	Cardiac and vascular investigations (excl enzyme tests)	Investigations	Count	0	0	0	0	0	0	0	0	0	0	0	0	0	0	0	0	0	0	0	0	0	0	0	0	0	0	0	0	0	0	0	1	1	1	1	1	1	1	1	1	2
breastcancer.org	A1584946	10005734	Blood pressure decreased	PT	Vascular tests NEC (incl blood pressure)	Cardiac and vascular investigations (excl enzyme tests)	Investigations	Percent	0	0	0	0	0	0	0	0	0	0	0	0	0	0	0	0	0	0	0	0	0	0	0	0	0	0	0	0	0	0	0	0.04095	0.03827	0.03827	0.03827	0.03559	0.0276	0.0266	0.02446	0.02193	0.04114
breastcancer.org	A1020534	10030234	Oestriol	PT	Reproductive hormone analyses	Endocrine investigations (incl sex hormones)	Investigations	Count	0	0	0	0	0	0	0	0	0	0	0	0	0	0	0	0	0	0	0	0	0	0	0	0	0	0	0	0	0	0	0	1	1	1	1	1	1	1	1	1	1
breastcancer.org	A1020534	10030234	Oestriol	PT	Reproductive hormone analyses	Endocrine investigations (incl sex hormones)	Investigations	Percent	0	0	0	0	0	0	0	0	0	0	0	0	0	0	0	0	0	0	0	0	0	0	0	0	0	0	0	0	0	0	0	0.04095	0.03827	0.03827	0.03827	0.03559	0.0276	0.0266	0.02446	0.02193	0.02057
breastcancer.org	A2849698	10013082	Discomfort	PT	Pain and discomfort NEC	General system disorders NEC	General disorders and administration site conditions	Count	0	0	0	0	0	0	0	0	0	0	0	0	0	0	0	0	0	0	0	0	0	0	0	0	0	0	0	0	0	0	0	1	1	1	1	2	3	3	3	3	3
breastcancer.org	A2849698	10013082	Discomfort	PT	Pain and discomfort NEC	General system disorders NEC	General disorders and administration site conditions	Percent	0	0	0	0	0	0	0	0	0	0	0	0	0	0	0	0	0	0	0	0	0	0	0	0	0	0	0	0	0	0	0	0.04095	0.03827	0.03827	0.03827	0.07117	0.0828	0.07979	0.07339	0.06579	0.06172
breastcancer.org	A2849237	10046571	Urinary tract infection	PT	Urinary tract infections	Infections - pathogen unspecified	Infections and infestations	Count	0	0	0	0	0	0	0	0	0	0	0	0	0	0	0	0	0	0	0	0	0	0	0	0	2	2	3	3	3	3	3	4	4	4	4	4	6	6	8	8	8
breastcancer.org	A2849237	10046571	Urinary tract infection	PT	Urinary tract infections	Infections - pathogen unspecified	Infections and infestations	Percent	0	0	0	0	0	0	0	0	0	0	0	0	0	0	0	0	0	0	0	0	0	0	0	0	1.88679	1.30719	0.21444	0.19506	0.18149	0.18149	0.17836	0.1638	0.15308	0.15308	0.15308	0.14235	0.16561	0.15957	0.19569	0.17544	0.16458
breastcancer.org	A1118833	10047791	Vulvovaginal dryness	PT	Vulvovaginal signs and symptoms	Vulvovaginal disorders (excl infections and inflammations)	Reproductive system and breast disorders	Count	0	0	0	0	0	0	0	0	0	0	0	0	0	0	0	0	0	0	0	0	0	0	0	0	0	0	0	0	0	0	0	1	1	1	1	1	3	3	3	3	3
breastcancer.org	A1118833	10047791	Vulvovaginal dryness	PT	Vulvovaginal signs and symptoms	Vulvovaginal disorders (excl infections and inflammations)	Reproductive system and breast disorders	Percent	0	0	0	0	0	0	0	0	0	0	0	0	0	0	0	0	0	0	0	0	0	0	0	0	0	0	0	0	0	0	0	0.04095	0.03827	0.03827	0.03827	0.03559	0.0828	0.07979	0.07339	0.06579	0.06172
breastcancer.org	A0469080	10046494	Urge incontinence	PT	Bladder and urethral symptoms	Urinary tract signs and symptoms	Renal and urinary disorders	Count	0	0	0	0	0	0	0	0	0	0	0	0	0	0	0	0	0	0	0	0	0	0	0	0	0	0	0	0	0	0	0	1	1	1	1	1	1	1	1	1	1
breastcancer.org	A0469080	10046494	Urge incontinence	PT	Bladder and urethral symptoms	Urinary tract signs and symptoms	Renal and urinary disorders	Percent	0	0	0	0	0	0	0	0	0	0	0	0	0	0	0	0	0	0	0	0	0	0	0	0	0	0	0	0	0	0	0	0.04095	0.03827	0.03827	0.03827	0.03559	0.0276	0.0266	0.02446	0.02193	0.02057
breastcancer.org	A0003352	10029410	Night sweats	PT	Apocrine and eccrine gland disorders	Skin appendage conditions	Skin and subcutaneous tissue disorders	Count	0	0	0	0	0	0	0	0	0	0	0	0	0	0	0	0	0	0	0	0	0	0	0	0	0	0	0	0	0	0	0	2	2	2	2	2	3	3	3	3	4
breastcancer.org	A0003352	10029410	Night sweats	PT	Apocrine and eccrine gland disorders	Skin appendage conditions	Skin and subcutaneous tissue disorders	Percent	0	0	0	0	0	0	0	0	0	0	0	0	0	0	0	0	0	0	0	0	0	0	0	0	0	0	0	0	0	0	0	0.0819	0.07654	0.07654	0.07654	0.07117	0.0828	0.07979	0.07339	0.06579	0.08229
breastcancer.org	A0050717	10013573	Dizziness	PT	Circulatory collapse and shock	Decreased and nonspecific blood pressure disorders and shock	Vascular disorders	Count	0	0	0	0	0	0	0	0	0	0	0	0	0	0	0	0	0	0	0	0	0	0	0	0	0	0	0	0	1	1	1	2	2	2	2	2	2	2	2	2	2
breastcancer.org	A0050717	10013573	Dizziness	PT	Circulatory collapse and shock	Decreased and nonspecific blood pressure disorders and shock	Vascular disorders	Percent	0	0	0	0	0	0	0	0	0	0	0	0	0	0	0	0	0	0	0	0	0	0	0	0	0	0	0	0	0.0605	0.0605	0.05945	0.0819	0.07654	0.07654	0.07654	0.07117	0.0552	0.05319	0.04892	0.04386	0.04114
breastcancer.org	A4363225	10063291	Progesterone	PT	Reproductive hormone analyses	Endocrine investigations (incl sex hormones)	Investigations	Count	0	0	0	0	0	0	0	0	0	0	0	0	0	0	0	0	0	0	0	0	0	0	0	0	0	0	4	4	4	4	4	5	5	5	5	9	10	10	10	10	10
breastcancer.org	A4363225	10063291	Progesterone	PT	Reproductive hormone analyses	Endocrine investigations (incl sex hormones)	Investigations	Percent	0	0	0	0	0	0	0	0	0	0	0	0	0	0	0	0	0	0	0	0	0	0	0	0	0	0	0.28592	0.26008	0.24198	0.24198	0.23781	0.20475	0.19135	0.19135	0.19135	0.32028	0.27601	0.26596	0.24462	0.2193	0.20572
breastcancer.org	A0090388	10028813	Nausea	PT	Nausea and vomiting symptoms	Gastrointestinal signs and symptoms	Gastrointestinal disorders	Count	0	0	0	0	0	0	0	0	0	0	0	0	0	0	0	0	0	0	0	0	0	0	0	0	0	0	14	16	16	16	18	22	24	24	24	26	27	29	30	30	31
breastcancer.org	A0090388	10028813	Nausea	PT	Nausea and vomiting symptoms	Gastrointestinal signs and symptoms	Gastrointestinal disorders	Percent	0	0	0	0	0	0	0	0	0	0	0	0	0	0	0	0	0	0	0	0	0	0	0	0	0	0	1.00071	1.04031	0.96794	0.96794	1.07015	0.9009	0.91848	0.91848	0.91848	0.92527	0.74524	0.77128	0.73386	0.65789	0.63773
breastcancer.org	A1286913	10022004	Influenza like illness	PT	General signs and symptoms NEC	General system disorders NEC	General disorders and administration site conditions	Count	0	0	0	0	0	0	0	0	0	0	0	0	0	0	0	0	0	0	0	0	0	0	0	0	1	1	2	3	3	3	3	4	4	4	4	4	4	4	4	4	4
breastcancer.org	A1286913	10022004	Influenza like illness	PT	General signs and symptoms NEC	General system disorders NEC	General disorders and administration site conditions	Percent	0	0	0	0	0	0	0	0	0	0	0	0	0	0	0	0	0	0	0	0	0	0	0	0	0.9434	0.65359	0.14296	0.19506	0.18149	0.18149	0.17836	0.1638	0.15308	0.15308	0.15308	0.14235	0.11041	0.10638	0.09785	0.08772	0.08229
breastcancer.org	A2849387	10020642	Hyperhidrosis	PT	Apocrine and eccrine gland disorders	Skin appendage conditions	Skin and subcutaneous tissue disorders	Count	0	0	0	0	0	0	0	0	0	0	0	0	0	0	0	0	0	0	0	0	0	0	0	0	0	0	0	0	0	0	0	1	1	1	1	1	1	1	1	1	1
breastcancer.org	A2849387	10020642	Hyperhidrosis	PT	Apocrine and eccrine gland disorders	Skin appendage conditions	Skin and subcutaneous tissue disorders	Percent	0	0	0	0	0	0	0	0	0	0	0	0	0	0	0	0	0	0	0	0	0	0	0	0	0	0	0	0	0	0	0	0.04095	0.03827	0.03827	0.03827	0.03559	0.0276	0.0266	0.02446	0.02193	0.02057
breastcancer.org	A0021868	10001760	Alopecia	PT	Alopecias	Skin appendage conditions	Skin and subcutaneous tissue disorders	Count	0	0	0	0	0	0	0	0	0	0	0	0	0	0	0	0	0	0	0	0	0	0	0	0	0	0	6	7	7	7	7	10	10	10	10	10	11	11	11	11	11
breastcancer.org	A0021868	10001760	Alopecia	PT	Alopecias	Skin appendage conditions	Skin and subcutaneous tissue disorders	Percent	0	0	0	0	0	0	0	0	0	0	0	0	0	0	0	0	0	0	0	0	0	0	0	0	0	0	0.42888	0.45514	0.42347	0.42347	0.41617	0.4095	0.3827	0.3827	0.3827	0.35587	0.30362	0.29255	0.26908	0.24123	0.22629
breastcancer.org	A0001838	10058920	Restless legs syndrome	PT	Muscle related signs and symptoms NEC	Muscle disorders	Musculoskeletal and connective tissue disorders	Count	0	0	0	0	0	0	0	0	0	0	0	0	0	0	0	0	0	0	0	0	0	0	0	0	0	0	0	0	0	0	0	1	1	1	1	1	1	1	1	1	1
breastcancer.org	A0001838	10058920	Restless legs syndrome	PT	Muscle related signs and symptoms NEC	Muscle disorders	Musculoskeletal and connective tissue disorders	Percent	0	0	0	0	0	0	0	0	0	0	0	0	0	0	0	0	0	0	0	0	0	0	0	0	0	0	0	0	0	0	0	0.04095	0.03827	0.03827	0.03827	0.03559	0.0276	0.0266	0.02446	0.02193	0.02057
breastcancer.org	A0767426	10056350	Pain management	PT	Analgesia supportive care	Therapeutic procedures and supportive care NEC	Surgical and medical procedures	Count	0	0	0	0	0	0	0	0	0	0	0	0	0	0	0	0	0	0	0	0	0	0	0	0	0	0	0	0	0	0	0	3	3	3	3	3	3	3	3	3	3
breastcancer.org	A0767426	10056350	Pain management	PT	Analgesia supportive care	Therapeutic procedures and supportive care NEC	Surgical and medical procedures	Percent	0	0	0	0	0	0	0	0	0	0	0	0	0	0	0	0	0	0	0	0	0	0	0	0	0	0	0	0	0	0	0	0.12285	0.11481	0.11481	0.11481	0.10676	0.0828	0.07979	0.07339	0.06579	0.06172
breastcancer.org	A0421203	10019974	Herpes zoster	PT	Skin and subcutaneous tissue viral infections	Skin and subcutaneous tissue infections and infestations	Skin and subcutaneous tissue disorders	Count	0	0	0	0	0	0	0	0	0	0	0	0	0	0	0	0	0	0	0	0	0	0	0	0	0	0	0	0	0	0	0	1	4	4	4	4	4	4	4	5	6
breastcancer.org	A0421203	10019974	Herpes zoster	PT	Skin and subcutaneous tissue viral infections	Skin and subcutaneous tissue infections and infestations	Skin and subcutaneous tissue disorders	Percent	0	0	0	0	0	0	0	0	0	0	0	0	0	0	0	0	0	0	0	0	0	0	0	0	0	0	0	0	0	0	0	0.04095	0.15308	0.15308	0.15308	0.14235	0.11041	0.10638	0.09785	0.10965	0.12343
breastcancer.org	A31789759	10083233	Triple positive breast cancer	PT	Breast and nipple neoplasms malignant	Breast neoplasms malignant and unspecified (incl nipple)	Neoplasms benign, malignant and unspecified (incl cysts and polyps)	Count	0	0	0	0	0	0	0	0	0	0	0	0	0	0	0	0	0	0	0	0	0	0	0	0	0	0	0	0	0	0	0	2	2	2	2	2	2	2	2	2	2
breastcancer.org	A31789759	10083233	Triple positive breast cancer	PT	Breast and nipple neoplasms malignant	Breast neoplasms malignant and unspecified (incl nipple)	Neoplasms benign, malignant and unspecified (incl cysts and polyps)	Percent	0	0	0	0	0	0	0	0	0	0	0	0	0	0	0	0	0	0	0	0	0	0	0	0	0	0	0	0	0	0	0	0.0819	0.07654	0.07654	0.07654	0.07117	0.0552	0.05319	0.04892	0.04386	0.04114
breastcancer.org	A1585349	10005684	Blood oestrogen	PT	Reproductive hormone analyses	Endocrine investigations (incl sex hormones)	Investigations	Count	0	0	0	0	0	0	0	0	0	0	0	0	0	0	0	0	0	0	0	0	0	0	0	0	1	1	13	14	16	16	16	27	31	31	31	36	44	44	55	55	56
breastcancer.org	A1585349	10005684	Blood oestrogen	PT	Reproductive hormone analyses	Endocrine investigations (incl sex hormones)	Investigations	Percent	0	0	0	0	0	0	0	0	0	0	0	0	0	0	0	0	0	0	0	0	0	0	0	0	0.9434	0.65359	0.92924	0.91027	0.96794	0.96794	0.95125	1.10565	1.18638	1.18638	1.18638	1.28114	1.21446	1.17021	1.3454	1.20614	1.15203
breastcancer.org	A1585270	10005616	Blood iron	PT	Mineral and electrolyte analyses	Water, electrolyte and mineral investigations	Investigations	Count	0	0	0	0	0	0	0	0	0	0	0	0	0	0	0	0	0	0	0	0	0	0	0	0	0	0	2	2	2	2	4	5	6	6	6	6	6	6	6	6	6
breastcancer.org	A1585270	10005616	Blood iron	PT	Mineral and electrolyte analyses	Water, electrolyte and mineral investigations	Investigations	Percent	0	0	0	0	0	0	0	0	0	0	0	0	0	0	0	0	0	0	0	0	0	0	0	0	0	0	0.14296	0.13004	0.12099	0.12099	0.23781	0.20475	0.22962	0.22962	0.22962	0.21352	0.16561	0.15957	0.14677	0.13158	0.12343
breastcancer.org	A26715047	10077481	Human epidermal growth factor receptor negative	PT	Cell marker analyses	Cytogenetic investigations	Investigations	Count	0	0	0	0	0	0	0	0	0	0	0	0	0	0	0	0	0	0	0	0	0	0	0	0	0	0	0	0	0	0	0	1	3	3	3	3	3	3	3	3	3
breastcancer.org	A26715047	10077481	Human epidermal growth factor receptor negative	PT	Cell marker analyses	Cytogenetic investigations	Investigations	Percent	0	0	0	0	0	0	0	0	0	0	0	0	0	0	0	0	0	0	0	0	0	0	0	0	0	0	0	0	0	0	0	0.04095	0.11481	0.11481	0.11481	0.10676	0.0828	0.07979	0.07339	0.06579	0.06172
breastcancer.org	A0800437	10042212	Stress fracture	PT	Fractures NEC	Fractures	Musculoskeletal and connective tissue disorders	Count	0	0	0	0	0	0	0	0	0	0	0	0	0	0	0	0	0	0	0	0	0	0	0	0	0	0	2	2	3	3	3	5	5	5	5	5	6	6	6	6	9
breastcancer.org	A0800437	10042212	Stress fracture	PT	Fractures NEC	Fractures	Musculoskeletal and connective tissue disorders	Percent	0	0	0	0	0	0	0	0	0	0	0	0	0	0	0	0	0	0	0	0	0	0	0	0	0	0	0.14296	0.13004	0.18149	0.18149	0.17836	0.20475	0.19135	0.19135	0.19135	0.17794	0.16561	0.15957	0.14677	0.13158	0.18515
breastcancer.org	A0011962	10022116	Injury	PT	Non-site specific injuries NEC	Injuries NEC	Injury, poisoning and procedural complications	Count	0	0	0	0	0	0	0	0	0	0	0	0	0	0	0	0	0	0	0	0	0	0	0	0	0	0	3	3	4	4	4	6	6	6	6	7	9	9	10	10	10
breastcancer.org	A0011962	10022116	Injury	PT	Non-site specific injuries NEC	Injuries NEC	Injury, poisoning and procedural complications	Percent	0	0	0	0	0	0	0	0	0	0	0	0	0	0	0	0	0	0	0	0	0	0	0	0	0	0	0.21444	0.19506	0.24198	0.24198	0.23781	0.2457	0.22962	0.22962	0.22962	0.24911	0.24841	0.23936	0.24462	0.2193	0.20572
breastcancer.org	A0019556	10000646	Acupuncture	PT	Therapeutic procedures NEC	Therapeutic procedures and supportive care NEC	Surgical and medical procedures	Count	0	0	0	0	0	0	0	0	0	0	0	0	0	0	0	0	0	0	0	0	0	0	0	0	0	0	3	5	5	5	5	6	6	6	6	6	6	6	6	6	6
breastcancer.org	A0019556	10000646	Acupuncture	PT	Therapeutic procedures NEC	Therapeutic procedures and supportive care NEC	Surgical and medical procedures	Percent	0	0	0	0	0	0	0	0	0	0	0	0	0	0	0	0	0	0	0	0	0	0	0	0	0	0	0.21444	0.3251	0.30248	0.30248	0.29727	0.2457	0.22962	0.22962	0.22962	0.21352	0.16561	0.15957	0.14677	0.13158	0.12343
breastcancer.org	A2849862	10003103	Aromatherapy	PT	Therapeutic procedures NEC	Therapeutic procedures and supportive care NEC	Surgical and medical procedures	Count	0	0	0	0	0	0	0	0	0	0	0	0	0	0	0	0	0	0	0	0	0	0	0	0	0	0	0	0	0	0	0	1	1	1	1	1	1	1	1	1	1
breastcancer.org	A2849862	10003103	Aromatherapy	PT	Therapeutic procedures NEC	Therapeutic procedures and supportive care NEC	Surgical and medical procedures	Percent	0	0	0	0	0	0	0	0	0	0	0	0	0	0	0	0	0	0	0	0	0	0	0	0	0	0	0	0	0	0	0	0.04095	0.03827	0.03827	0.03827	0.03559	0.0276	0.0266	0.02446	0.02193	0.02057
breastcancer.org	A2850184	10000220	Abortion induced	PT	Induced abortions	Obstetric and gynaecological therapeutic procedures	Surgical and medical procedures	Count	0	0	0	0	0	0	0	0	0	0	0	0	0	0	0	0	0	0	0	0	0	0	0	0	0	0	3	5	5	5	7	8	9	9	9	9	10	10	11	12	12
breastcancer.org	A2850184	10000220	Abortion induced	PT	Induced abortions	Obstetric and gynaecological therapeutic procedures	Surgical and medical procedures	Percent	0	0	0	0	0	0	0	0	0	0	0	0	0	0	0	0	0	0	0	0	0	0	0	0	0	0	0.21444	0.3251	0.30248	0.30248	0.41617	0.3276	0.34443	0.34443	0.34443	0.32028	0.27601	0.26596	0.26908	0.26316	0.24686
breastcancer.org	A0083365	10026871	Massage	PT	Therapeutic procedures NEC	Therapeutic procedures and supportive care NEC	Surgical and medical procedures	Count	0	0	0	0	0	0	0	0	0	0	0	0	0	0	0	0	0	0	0	0	0	0	0	0	0	0	1	1	1	1	1	4	4	4	4	4	4	4	4	4	4
breastcancer.org	A0083365	10026871	Massage	PT	Therapeutic procedures NEC	Therapeutic procedures and supportive care NEC	Surgical and medical procedures	Percent	0	0	0	0	0	0	0	0	0	0	0	0	0	0	0	0	0	0	0	0	0	0	0	0	0	0	0.07148	0.06502	0.0605	0.0605	0.05945	0.1638	0.15308	0.15308	0.15308	0.14235	0.11041	0.10638	0.09785	0.08772	0.08229
breastcancer.org	A2849337	10011906	Death	PT	Death and sudden death	Fatal outcomes	General disorders and administration site conditions	Count	0	0	0	0	0	0	0	0	0	0	0	0	0	0	0	0	0	0	0	0	0	0	0	0	0	0	3	3	3	3	3	4	4	4	4	4	4	5	5	7	7
breastcancer.org	A2849337	10011906	Death	PT	Death and sudden death	Fatal outcomes	General disorders and administration site conditions	Percent	0	0	0	0	0	0	0	0	0	0	0	0	0	0	0	0	0	0	0	0	0	0	0	0	0	0	0.21444	0.19506	0.18149	0.18149	0.17836	0.1638	0.15308	0.15308	0.15308	0.14235	0.11041	0.13298	0.12231	0.15351	0.144
breastcancer.org	A0530804	10000060	Abdominal distension	PT	Flatulence, bloating and distension	Gastrointestinal signs and symptoms	Gastrointestinal disorders	Count	0	0	0	0	0	0	0	0	0	0	0	0	0	0	0	0	0	0	0	0	0	0	0	0	0	0	0	0	0	0	0	2	2	2	2	2	2	2	2	2	2
breastcancer.org	A0530804	10000060	Abdominal distension	PT	Flatulence, bloating and distension	Gastrointestinal signs and symptoms	Gastrointestinal disorders	Percent	0	0	0	0	0	0	0	0	0	0	0	0	0	0	0	0	0	0	0	0	0	0	0	0	0	0	0	0	0	0	0	0.0819	0.07654	0.07654	0.07654	0.07117	0.0552	0.05319	0.04892	0.04386	0.04114
breastcancer.org	A0059634	10016766	Flatulence	PT	Flatulence, bloating and distension	Gastrointestinal signs and symptoms	Gastrointestinal disorders	Count	0	0	0	0	0	0	0	0	0	0	0	0	0	0	0	0	0	0	0	0	0	0	0	0	0	0	1	1	1	1	1	3	3	3	3	3	4	4	7	7	8
breastcancer.org	A0059634	10016766	Flatulence	PT	Flatulence, bloating and distension	Gastrointestinal signs and symptoms	Gastrointestinal disorders	Percent	0	0	0	0	0	0	0	0	0	0	0	0	0	0	0	0	0	0	0	0	0	0	0	0	0	0	0.07148	0.06502	0.0605	0.0605	0.05945	0.12285	0.11481	0.11481	0.11481	0.10676	0.11041	0.10638	0.17123	0.15351	0.16458
breastcancer.org	A0052106	10013946	Dyspepsia	PT	Dyspeptic signs and symptoms	Gastrointestinal signs and symptoms	Gastrointestinal disorders	Count	0	0	0	0	0	0	0	0	0	0	0	0	0	0	0	0	0	0	0	0	0	0	0	0	0	0	3	3	3	3	3	5	5	5	5	5	5	5	5	5	5
breastcancer.org	A0052106	10013946	Dyspepsia	PT	Dyspeptic signs and symptoms	Gastrointestinal signs and symptoms	Gastrointestinal disorders	Percent	0	0	0	0	0	0	0	0	0	0	0	0	0	0	0	0	0	0	0	0	0	0	0	0	0	0	0.21444	0.19506	0.18149	0.18149	0.17836	0.20475	0.19135	0.19135	0.19135	0.17794	0.13801	0.13298	0.12231	0.10965	0.10286
breastcancer.org	A0043308	10011224	Cough	PT	Coughing and associated symptoms	Respiratory disorders NEC	Respiratory, thoracic and mediastinal disorders	Count	0	0	0	0	0	0	0	0	0	0	0	0	0	0	0	0	0	0	0	0	0	0	0	0	0	0	0	0	0	0	0	3	3	3	3	3	3	3	5	5	6
breastcancer.org	A0043308	10011224	Cough	PT	Coughing and associated symptoms	Respiratory disorders NEC	Respiratory, thoracic and mediastinal disorders	Percent	0	0	0	0	0	0	0	0	0	0	0	0	0	0	0	0	0	0	0	0	0	0	0	0	0	0	0	0	0	0	0	0.12285	0.11481	0.11481	0.11481	0.10676	0.0828	0.07979	0.12231	0.10965	0.12343
breastcancer.org	A1585223	10005725	Blood potassium increased	PT	Mineral and electrolyte analyses	Water, electrolyte and mineral investigations	Investigations	Count	0	0	0	0	0	0	0	0	0	0	0	0	0	0	0	0	0	0	0	0	0	0	0	0	0	0	0	0	0	0	0	1	1	1	1	1	1	1	1	1	1
breastcancer.org	A1585223	10005725	Blood potassium increased	PT	Mineral and electrolyte analyses	Water, electrolyte and mineral investigations	Investigations	Percent	0	0	0	0	0	0	0	0	0	0	0	0	0	0	0	0	0	0	0	0	0	0	0	0	0	0	0	0	0	0	0	0.04095	0.03827	0.03827	0.03827	0.03559	0.0276	0.0266	0.02446	0.02193	0.02057
breastcancer.org	A0774691	10050967	Polymerase chain reaction	PT	Investigations NEC	Investigations, imaging and histopathology procedures NEC	Investigations	Count	0	0	0	0	0	0	0	0	0	0	0	0	0	0	0	0	0	0	0	0	0	0	0	0	0	0	0	0	0	0	0	1	1	1	1	1	1	1	2	2	2
breastcancer.org	A0774691	10050967	Polymerase chain reaction	PT	Investigations NEC	Investigations, imaging and histopathology procedures NEC	Investigations	Percent	0	0	0	0	0	0	0	0	0	0	0	0	0	0	0	0	0	0	0	0	0	0	0	0	0	0	0	0	0	0	0	0.04095	0.03827	0.03827	0.03827	0.03559	0.0276	0.0266	0.04892	0.04386	0.04114
breastcancer.org	A2850772	10033128	Ovarian cancer	PT	Ovarian neoplasms malignant (excl germ cell)	Reproductive neoplasms female malignant and unspecified	Neoplasms benign, malignant and unspecified (incl cysts and polyps)	Count	0	0	0	0	0	0	0	0	0	0	0	0	0	0	0	0	0	0	0	0	0	0	0	0	0	0	0	1	1	1	1	2	2	2	2	2	2	2	2	2	2
breastcancer.org	A2850772	10033128	Ovarian cancer	PT	Ovarian neoplasms malignant (excl germ cell)	Reproductive neoplasms female malignant and unspecified	Neoplasms benign, malignant and unspecified (incl cysts and polyps)	Percent	0	0	0	0	0	0	0	0	0	0	0	0	0	0	0	0	0	0	0	0	0	0	0	0	0	0	0	0.06502	0.0605	0.0605	0.05945	0.0819	0.07654	0.07654	0.07654	0.07117	0.0552	0.05319	0.04892	0.04386	0.04114
breastcancer.org	A0902495	10010214	Compression fracture	PT	Fractures NEC	Fractures	Musculoskeletal and connective tissue disorders	Count	0	0	0	0	0	0	0	0	0	0	0	0	0	0	0	0	0	0	0	0	0	0	0	0	0	0	0	0	0	0	0	1	1	1	1	1	2	2	2	2	2
breastcancer.org	A0902495	10010214	Compression fracture	PT	Fractures NEC	Fractures	Musculoskeletal and connective tissue disorders	Percent	0	0	0	0	0	0	0	0	0	0	0	0	0	0	0	0	0	0	0	0	0	0	0	0	0	0	0	0	0	0	0	0.04095	0.03827	0.03827	0.03827	0.03559	0.0552	0.05319	0.04892	0.04386	0.04114
breastcancer.org	A0740581	10026735	Mammogram	PT	Reproductive organ and breast imaging procedures	Reproductive organ and breast investigations (excl hormone analyses)	Investigations	Count	0	0	0	0	0	0	0	2	2	2	2	2	2	2	2	2	2	2	2	2	2	2	2	2	3	3	9	9	9	9	9	14	16	16	16	16	20	24	26	27	27
breastcancer.org	A0740581	10026735	Mammogram	PT	Reproductive organ and breast imaging procedures	Reproductive organ and breast investigations (excl hormone analyses)	Investigations	Percent	0	0	0	0	0	0	0	8.69565	8.69565	8.69565	8.69565	7.14286	7.14286	7.14286	7.14286	6.66667	6.66667	6.66667	6.66667	6.66667	6.66667	6.66667	6.66667	6.66667	2.83019	1.96078	0.64332	0.58518	0.54446	0.54446	0.53508	0.5733	0.61232	0.61232	0.61232	0.5694	0.55203	0.6383	0.63601	0.59211	0.55544
breastcancer.org	A0459785	10041349	Somnolence	PT	Dyssomnias	Sleep disorders and disturbances	Psychiatric disorders	Count	0	0	0	0	0	0	0	0	0	0	0	0	0	0	0	0	0	0	0	0	0	0	0	0	0	0	1	1	1	1	1	3	3	3	3	3	3	3	5	5	5
breastcancer.org	A0459785	10041349	Somnolence	PT	Dyssomnias	Sleep disorders and disturbances	Psychiatric disorders	Percent	0	0	0	0	0	0	0	0	0	0	0	0	0	0	0	0	0	0	0	0	0	0	0	0	0	0	0.07148	0.06502	0.0605	0.0605	0.05945	0.12285	0.11481	0.11481	0.11481	0.10676	0.0828	0.07979	0.12231	0.10965	0.10286
breastcancer.org	A23772234	10074387	Axillary web syndrome	PT	Site specific procedural complications NEC	Procedural related injuries and complications NEC	Injury, poisoning and procedural complications	Count	0	0	0	0	0	0	0	0	0	0	0	0	0	0	0	0	0	0	0	0	0	0	0	0	0	0	0	0	1	1	1	2	2	2	2	2	2	2	2	2	3
breastcancer.org	A23772234	10074387	Axillary web syndrome	PT	Site specific procedural complications NEC	Procedural related injuries and complications NEC	Injury, poisoning and procedural complications	Percent	0	0	0	0	0	0	0	0	0	0	0	0	0	0	0	0	0	0	0	0	0	0	0	0	0	0	0	0	0.0605	0.0605	0.05945	0.0819	0.07654	0.07654	0.07654	0.07117	0.0552	0.05319	0.04892	0.04386	0.06172
breastcancer.org	A0426468	10023230	Joint stiffness	PT	Joint related signs and symptoms	Joint disorders	Musculoskeletal and connective tissue disorders	Count	0	0	0	0	0	0	0	0	0	0	0	0	0	0	0	0	0	0	0	0	0	0	0	0	0	0	0	0	0	0	0	1	1	1	1	1	2	2	2	2	2
breastcancer.org	A0426468	10023230	Joint stiffness	PT	Joint related signs and symptoms	Joint disorders	Musculoskeletal and connective tissue disorders	Percent	0	0	0	0	0	0	0	0	0	0	0	0	0	0	0	0	0	0	0	0	0	0	0	0	0	0	0	0	0	0	0	0.04095	0.03827	0.03827	0.03827	0.03559	0.0552	0.05319	0.04892	0.04386	0.04114
breastcancer.org	A0111763	10038942	Retirement	PT	Employment issues	Economic and housing issues	Social circumstances	Count	0	0	0	0	0	0	0	0	0	0	0	0	0	0	0	0	0	0	0	0	0	0	0	0	0	0	1	1	2	2	2	6	7	7	7	7	8	10	10	11	12
breastcancer.org	A0111763	10038942	Retirement	PT	Employment issues	Economic and housing issues	Social circumstances	Percent	0	0	0	0	0	0	0	0	0	0	0	0	0	0	0	0	0	0	0	0	0	0	0	0	0	0	0.07148	0.06502	0.12099	0.12099	0.11891	0.2457	0.26789	0.26789	0.26789	0.24911	0.22081	0.26596	0.24462	0.24123	0.24686
breastcancer.org	A28943578	10081101	Hanging	PT	Death and sudden death	Fatal outcomes	General disorders and administration site conditions	Count	0	0	0	0	0	0	0	0	0	0	0	0	0	0	0	0	0	0	0	0	0	0	0	0	0	0	0	0	0	0	0	1	1	1	1	1	1	1	1	1	1
breastcancer.org	A28943578	10081101	Hanging	PT	Death and sudden death	Fatal outcomes	General disorders and administration site conditions	Percent	0	0	0	0	0	0	0	0	0	0	0	0	0	0	0	0	0	0	0	0	0	0	0	0	0	0	0	0	0	0	0	0.04095	0.03827	0.03827	0.03827	0.03559	0.0276	0.0266	0.02446	0.02193	0.02057
breastcancer.org	A0074408	10022437	Insomnia	PT	Disturbances in initiating and maintaining sleep	Sleep disorders and disturbances	Psychiatric disorders	Count	0	0	0	0	0	0	0	0	0	0	0	0	0	0	0	0	0	0	0	0	0	0	0	0	0	0	3	3	3	3	3	8	8	8	8	8	13	13	13	13	13
breastcancer.org	A0074408	10022437	Insomnia	PT	Disturbances in initiating and maintaining sleep	Sleep disorders and disturbances	Psychiatric disorders	Percent	0	0	0	0	0	0	0	0	0	0	0	0	0	0	0	0	0	0	0	0	0	0	0	0	0	0	0.21444	0.19506	0.18149	0.18149	0.17836	0.3276	0.30616	0.30616	0.30616	0.2847	0.35882	0.34574	0.318	0.28509	0.26743
breastcancer.org	A2849197	10061529	Polyp	PT	Neoplasms benign site unspecified NEC	Miscellaneous and site unspecified neoplasms benign	Neoplasms benign, malignant and unspecified (incl cysts and polyps)	Count	0	0	0	0	0	0	0	0	0	0	0	0	0	0	0	0	0	0	0	0	0	0	0	0	0	0	1	1	1	1	1	2	2	2	2	2	2	2	2	2	2
breastcancer.org	A2849197	10061529	Polyp	PT	Neoplasms benign site unspecified NEC	Miscellaneous and site unspecified neoplasms benign	Neoplasms benign, malignant and unspecified (incl cysts and polyps)	Percent	0	0	0	0	0	0	0	0	0	0	0	0	0	0	0	0	0	0	0	0	0	0	0	0	0	0	0.07148	0.06502	0.0605	0.0605	0.05945	0.0819	0.07654	0.07654	0.07654	0.07117	0.0552	0.05319	0.04892	0.04386	0.04114
breastcancer.org	A0095801	10031264	Osteonecrosis	PT	Bone disorders NEC	Bone disorders (excl congenital and fractures)	Musculoskeletal and connective tissue disorders	Count	0	0	0	0	0	0	0	0	0	0	0	0	0	0	0	0	0	0	0	0	0	0	0	0	0	0	6	7	8	8	8	14	14	14	14	14	17	17	17	19	19
breastcancer.org	A0095801	10031264	Osteonecrosis	PT	Bone disorders NEC	Bone disorders (excl congenital and fractures)	Musculoskeletal and connective tissue disorders	Percent	0	0	0	0	0	0	0	0	0	0	0	0	0	0	0	0	0	0	0	0	0	0	0	0	0	0	0.42888	0.45514	0.48397	0.48397	0.47562	0.5733	0.53578	0.53578	0.53578	0.49822	0.46922	0.45213	0.41585	0.41667	0.39087
breastcancer.org	A1604499	10033433	Pain in jaw	PT	Bone related signs and symptoms	Bone disorders (excl congenital and fractures)	Musculoskeletal and connective tissue disorders	Count	0	0	0	0	0	0	0	0	0	0	0	0	0	0	0	0	0	0	0	0	0	0	0	0	0	0	0	0	0	0	0	1	1	1	1	1	2	2	2	4	4
breastcancer.org	A1604499	10033433	Pain in jaw	PT	Bone related signs and symptoms	Bone disorders (excl congenital and fractures)	Musculoskeletal and connective tissue disorders	Percent	0	0	0	0	0	0	0	0	0	0	0	0	0	0	0	0	0	0	0	0	0	0	0	0	0	0	0	0	0	0	0	0.04095	0.03827	0.03827	0.03827	0.03559	0.0552	0.05319	0.04892	0.08772	0.08229
breastcancer.org	A2849499	10040753	Sinusitis	PT	Upper respiratory tract infections	Infections - pathogen unspecified	Infections and infestations	Count	0	0	0	0	0	0	0	0	0	0	0	0	0	0	0	0	0	0	0	0	0	0	0	0	0	0	0	0	3	3	3	4	4	4	4	4	5	5	5	5	5
breastcancer.org	A2849499	10040753	Sinusitis	PT	Upper respiratory tract infections	Infections - pathogen unspecified	Infections and infestations	Percent	0	0	0	0	0	0	0	0	0	0	0	0	0	0	0	0	0	0	0	0	0	0	0	0	0	0	0	0	0.18149	0.18149	0.17836	0.1638	0.15308	0.15308	0.15308	0.14235	0.13801	0.13298	0.12231	0.10965	0.10286
breastcancer.org	A2849266	10000269	Abscess	PT	Infections NEC	Infections - pathogen unspecified	Infections and infestations	Count	0	0	0	0	0	0	0	0	0	0	0	0	0	0	0	0	0	0	0	0	0	0	0	0	1	1	1	1	2	2	2	3	3	3	3	3	3	3	4	4	4
breastcancer.org	A2849266	10000269	Abscess	PT	Infections NEC	Infections - pathogen unspecified	Infections and infestations	Percent	0	0	0	0	0	0	0	0	0	0	0	0	0	0	0	0	0	0	0	0	0	0	0	0	0.9434	0.65359	0.07148	0.06502	0.12099	0.12099	0.11891	0.12285	0.11481	0.11481	0.11481	0.10676	0.0828	0.07979	0.09785	0.08772	0.08229
breastcancer.org	A28579953	10079623	Oncotype test	PT	Gene analyses	Cytogenetic investigations	Investigations	Count	0	0	0	0	0	0	0	0	0	0	0	0	0	0	0	0	0	0	0	0	0	0	0	0	0	0	0	0	0	0	1	4	4	4	4	4	4	4	4	4	6
breastcancer.org	A28579953	10079623	Oncotype test	PT	Gene analyses	Cytogenetic investigations	Investigations	Percent	0	0	0	0	0	0	0	0	0	0	0	0	0	0	0	0	0	0	0	0	0	0	0	0	0	0	0	0	0	0	0.05945	0.1638	0.15308	0.15308	0.15308	0.14235	0.11041	0.10638	0.09785	0.08772	0.12343
breastcancer.org	A0389651	10002199	Anaphylactic shock	PT	Circulatory collapse and shock	Decreased and nonspecific blood pressure disorders and shock	Vascular disorders	Count	0	0	0	0	0	0	0	0	0	0	0	0	0	0	0	0	0	0	0	0	0	0	0	0	0	0	0	0	0	0	0	1	1	1	1	1	1	1	1	1	1
breastcancer.org	A0389651	10002199	Anaphylactic shock	PT	Circulatory collapse and shock	Decreased and nonspecific blood pressure disorders and shock	Vascular disorders	Percent	0	0	0	0	0	0	0	0	0	0	0	0	0	0	0	0	0	0	0	0	0	0	0	0	0	0	0	0	0	0	0	0.04095	0.03827	0.03827	0.03827	0.03559	0.0276	0.0266	0.02446	0.02193	0.02057
breastcancer.org	A2850192	10002034	Anaemia	PT	Anaemias NEC	Anaemias nonhaemolytic and marrow depression	Blood and lymphatic system disorders	Count	0	0	0	0	0	0	0	0	0	0	0	0	0	0	0	0	0	0	0	0	0	0	0	0	0	0	0	0	0	0	0	1	1	1	1	1	1	1	2	2	2
breastcancer.org	A2850192	10002034	Anaemia	PT	Anaemias NEC	Anaemias nonhaemolytic and marrow depression	Blood and lymphatic system disorders	Percent	0	0	0	0	0	0	0	0	0	0	0	0	0	0	0	0	0	0	0	0	0	0	0	0	0	0	0	0	0	0	0	0.04095	0.03827	0.03827	0.03827	0.03559	0.0276	0.0266	0.04892	0.04386	0.04114
breastcancer.org	A1585528	10005911	Body temperature increased	PT	Physical examination procedures and organ system status	Physical examination and organ system status topics	Investigations	Count	0	0	0	0	0	0	0	0	0	0	0	0	0	0	0	0	0	0	0	0	0	0	0	0	0	0	9	10	11	11	11	13	14	14	14	14	14	14	15	15	17
breastcancer.org	A1585528	10005911	Body temperature increased	PT	Physical examination procedures and organ system status	Physical examination and organ system status topics	Investigations	Percent	0	0	0	0	0	0	0	0	0	0	0	0	0	0	0	0	0	0	0	0	0	0	0	0	0	0	0.64332	0.6502	0.66546	0.66546	0.65398	0.53235	0.53578	0.53578	0.53578	0.49822	0.38642	0.37234	0.36693	0.32895	0.34972
breastcancer.org	A0395415	10005906	Body temperature	PT	Physical examination procedures and organ system status	Physical examination and organ system status topics	Investigations	Count	0	0	0	0	0	0	0	0	0	0	0	0	0	0	0	0	0	0	0	0	0	0	0	0	0	0	0	0	0	0	0	1	1	1	1	1	1	1	1	1	1
breastcancer.org	A0395415	10005906	Body temperature	PT	Physical examination procedures and organ system status	Physical examination and organ system status topics	Investigations	Percent	0	0	0	0	0	0	0	0	0	0	0	0	0	0	0	0	0	0	0	0	0	0	0	0	0	0	0	0	0	0	0	0.04095	0.03827	0.03827	0.03827	0.03559	0.0276	0.0266	0.02446	0.02193	0.02057
breastcancer.org	A2849263	10000210	Abortion	PT	Abortions not specified as induced or spontaneous	Abortions and stillbirth	Pregnancy, puerperium and perinatal conditions	Count	0	0	0	0	0	0	0	0	0	0	0	0	0	0	0	0	0	0	0	0	0	0	0	0	0	0	0	0	0	0	0	0	0	0	0	0	0	0	0	1	1
breastcancer.org	A2849263	10000210	Abortion	PT	Abortions not specified as induced or spontaneous	Abortions and stillbirth	Pregnancy, puerperium and perinatal conditions	Percent	0	0	0	0	0	0	0	0	0	0	0	0	0	0	0	0	0	0	0	0	0	0	0	0	0	0	0	0	0	0	0	0	0	0	0	0	0	0	0	0.02193	0.02057
breastcancer.org	A1585379	10005811	Blood testosterone	PT	Reproductive hormone analyses	Endocrine investigations (incl sex hormones)	Investigations	Count	0	0	0	0	0	0	0	0	0	0	0	0	0	0	0	0	0	0	0	0	0	0	0	0	0	0	0	0	0	0	0	0	0	0	0	0	0	0	0	1	1
breastcancer.org	A1585379	10005811	Blood testosterone	PT	Reproductive hormone analyses	Endocrine investigations (incl sex hormones)	Investigations	Percent	0	0	0	0	0	0	0	0	0	0	0	0	0	0	0	0	0	0	0	0	0	0	0	0	0	0	0	0	0	0	0	0	0	0	0	0	0	0	0	0.02193	0.02057
breastcancer.org	A2850185	10000234	Abortion spontaneous	PT	Abortions spontaneous	Abortions and stillbirth	Pregnancy, puerperium and perinatal conditions	Count	0	0	0	0	0	0	0	0	0	0	0	0	0	0	0	0	0	0	0	0	0	0	0	0	0	0	0	0	0	0	0	0	0	0	0	0	0	0	0	1	1
breastcancer.org	A2850185	10000234	Abortion spontaneous	PT	Abortions spontaneous	Abortions and stillbirth	Pregnancy, puerperium and perinatal conditions	Percent	0	0	0	0	0	0	0	0	0	0	0	0	0	0	0	0	0	0	0	0	0	0	0	0	0	0	0	0	0	0	0	0	0	0	0	0	0	0	0	0.02193	0.02057
breastcancer.org	A2849504	10042062	Stillbirth	PT	Stillbirth and foetal death	Abortions and stillbirth	Pregnancy, puerperium and perinatal conditions	Count	0	0	0	0	0	0	0	0	0	0	0	0	0	0	0	0	0	0	0	0	0	0	0	0	0	0	0	0	0	0	0	0	0	0	0	0	0	0	0	1	1
breastcancer.org	A2849504	10042062	Stillbirth	PT	Stillbirth and foetal death	Abortions and stillbirth	Pregnancy, puerperium and perinatal conditions	Percent	0	0	0	0	0	0	0	0	0	0	0	0	0	0	0	0	0	0	0	0	0	0	0	0	0	0	0	0	0	0	0	0	0	0	0	0	0	0	0	0.02193	0.02057
breastcancer.org	A2850027	10025282	Lymphoedema	PT	Lymphoedemas	Lymphatic vessel disorders	Vascular disorders	Count	0	0	0	0	0	0	0	0	0	0	0	0	0	0	0	0	0	0	0	0	0	0	0	0	0	0	5	5	7	7	7	8	8	8	8	10	10	10	10	10	11
breastcancer.org	A2850027	10025282	Lymphoedema	PT	Lymphoedemas	Lymphatic vessel disorders	Vascular disorders	Percent	0	0	0	0	0	0	0	0	0	0	0	0	0	0	0	0	0	0	0	0	0	0	0	0	0	0	0.3574	0.3251	0.42347	0.42347	0.41617	0.3276	0.30616	0.30616	0.30616	0.35587	0.27601	0.26596	0.24462	0.2193	0.22629
breastcancer.org	A0023867	10002368	Anger	PT	Emotional and mood disturbances NEC	Mood disorders and disturbances NEC	Psychiatric disorders	Count	0	0	0	0	0	0	0	0	0	0	0	0	0	0	0	0	0	0	0	0	0	0	0	0	0	0	0	0	0	0	0	0	0	0	0	0	0	0	0	0	1
breastcancer.org	A0023867	10002368	Anger	PT	Emotional and mood disturbances NEC	Mood disorders and disturbances NEC	Psychiatric disorders	Percent	0	0	0	0	0	0	0	0	0	0	0	0	0	0	0	0	0	0	0	0	0	0	0	0	0	0	0	0	0	0	0	0	0	0	0	0	0	0	0	0	0.02057
breastcancer.org	A2849353	10014805	Endoscopy	PT	Imaging procedures NEC	Investigations, imaging and histopathology procedures NEC	Investigations	Count	0	0	0	0	0	0	0	0	0	0	0	0	0	0	0	0	0	0	0	0	0	0	0	0	0	0	0	0	0	0	0	0	0	0	0	0	1	1	1	1	1
breastcancer.org	A2849353	10014805	Endoscopy	PT	Imaging procedures NEC	Investigations, imaging and histopathology procedures NEC	Investigations	Percent	0	0	0	0	0	0	0	0	0	0	0	0	0	0	0	0	0	0	0	0	0	0	0	0	0	0	0	0	0	0	0	0	0	0	0	0	0.0276	0.0266	0.02446	0.02193	0.02057
breastcancer.org	A2601239	10059186	Early satiety	PT	Appetite disorders	Appetite and general nutritional disorders	Metabolism and nutrition disorders	Count	0	0	0	0	0	0	0	0	0	0	0	0	0	0	0	0	0	0	0	0	0	0	0	0	0	0	0	0	0	0	0	0	0	0	0	0	0	0	0	0	0
breastcancer.org	A2601239	10059186	Early satiety	PT	Appetite disorders	Appetite and general nutritional disorders	Metabolism and nutrition disorders	Percent	0	0	0	0	0	0	0	0	0	0	0	0	0	0	0	0	0	0	0	0	0	0	0	0	0	0	0	0	0	0	0	0	0	0	0	0	0	0	0	0	0
breastcancer.org	A12057372	10066878	Muscle flap operation	PT	Muscle therapeutic procedures	Soft tissue therapeutic procedures	Surgical and medical procedures	Count	0	0	0	0	0	0	0	0	0	0	0	0	0	0	0	0	0	0	0	0	0	0	0	0	0	0	1	1	1	1	1	1	1	1	1	3	3	3	5	5	5
breastcancer.org	A12057372	10066878	Muscle flap operation	PT	Muscle therapeutic procedures	Soft tissue therapeutic procedures	Surgical and medical procedures	Percent	0	0	0	0	0	0	0	0	0	0	0	0	0	0	0	0	0	0	0	0	0	0	0	0	0	0	0.07148	0.06502	0.0605	0.0605	0.05945	0.04095	0.03827	0.03827	0.03827	0.10676	0.0828	0.07979	0.12231	0.10965	0.10286
breastcancer.org	A0558960	10020937	Hypoaesthesia	PT	Dermal and epidermal conditions NEC	Epidermal and dermal conditions	Skin and subcutaneous tissue disorders	Count	0	0	0	0	0	0	0	0	0	0	0	0	0	0	0	0	0	0	0	0	0	0	0	0	0	0	0	0	0	0	0	0	0	0	0	0	2	2	3	3	3
breastcancer.org	A0558960	10020937	Hypoaesthesia	PT	Dermal and epidermal conditions NEC	Epidermal and dermal conditions	Skin and subcutaneous tissue disorders	Percent	0	0	0	0	0	0	0	0	0	0	0	0	0	0	0	0	0	0	0	0	0	0	0	0	0	0	0	0	0	0	0	0	0	0	0	0	0.0552	0.05319	0.07339	0.06579	0.06172
breastcancer.org	A15837685	10068315	Fasting	PT	Dietary and nutritional issues	Lifestyle issues	Social circumstances	Count	0	0	0	0	0	0	0	0	0	0	0	0	0	0	0	0	0	0	0	0	0	0	0	0	0	0	0	0	0	0	0	1	2	2	2	2	2	2	2	2	2
breastcancer.org	A15837685	10068315	Fasting	PT	Dietary and nutritional issues	Lifestyle issues	Social circumstances	Percent	0	0	0	0	0	0	0	0	0	0	0	0	0	0	0	0	0	0	0	0	0	0	0	0	0	0	0	0	0	0	0	0.04095	0.07654	0.07654	0.07654	0.07117	0.0552	0.05319	0.04892	0.04386	0.04114
breastcancer.org	A0923330	10013968	Dyspnoea	PT	Breathing abnormalities	Respiratory disorders NEC	Respiratory, thoracic and mediastinal disorders	Count	0	0	0	0	0	0	0	0	0	0	0	0	0	0	0	0	0	0	0	0	0	0	0	0	0	0	1	1	1	1	1	1	1	1	1	1	2	2	2	2	3
breastcancer.org	A0923330	10013968	Dyspnoea	PT	Breathing abnormalities	Respiratory disorders NEC	Respiratory, thoracic and mediastinal disorders	Percent	0	0	0	0	0	0	0	0	0	0	0	0	0	0	0	0	0	0	0	0	0	0	0	0	0	0	0.07148	0.06502	0.0605	0.0605	0.05945	0.04095	0.03827	0.03827	0.03827	0.03559	0.0552	0.05319	0.04892	0.04386	0.06172
breastcancer.org	A0651800	10003988	Back pain	PT	Musculoskeletal and connective tissue pain and discomfort	Musculoskeletal and connective tissue disorders NEC	Musculoskeletal and connective tissue disorders	Count	0	0	0	0	0	0	0	0	0	0	0	0	0	0	0	0	0	0	0	0	0	0	0	0	2	2	4	6	6	6	6	7	7	7	7	7	7	8	10	11	11
breastcancer.org	A0651800	10003988	Back pain	PT	Musculoskeletal and connective tissue pain and discomfort	Musculoskeletal and connective tissue disorders NEC	Musculoskeletal and connective tissue disorders	Percent	0	0	0	0	0	0	0	0	0	0	0	0	0	0	0	0	0	0	0	0	0	0	0	0	1.88679	1.30719	0.28592	0.39012	0.36298	0.36298	0.35672	0.28665	0.26789	0.26789	0.26789	0.24911	0.19321	0.21277	0.24462	0.24123	0.22629
breastcancer.org	A0101451	10034998	Physiotherapy	PT	Therapeutic procedures NEC	Therapeutic procedures and supportive care NEC	Surgical and medical procedures	Count	0	0	0	0	0	0	0	0	0	0	0	0	0	0	0	0	0	0	0	0	0	0	0	0	0	0	1	1	1	1	1	1	1	1	1	2	3	3	3	3	3
breastcancer.org	A0101451	10034998	Physiotherapy	PT	Therapeutic procedures NEC	Therapeutic procedures and supportive care NEC	Surgical and medical procedures	Percent	0	0	0	0	0	0	0	0	0	0	0	0	0	0	0	0	0	0	0	0	0	0	0	0	0	0	0.07148	0.06502	0.0605	0.0605	0.05945	0.04095	0.03827	0.03827	0.03827	0.07117	0.0828	0.07979	0.07339	0.06579	0.06172
breastcancer.org	A2849498	10039705	Scleritis	PT	Immune and associated conditions NEC	Immune disorders NEC	Immune system disorders	Count	0	0	0	0	0	0	0	0	0	0	0	0	0	0	0	0	0	0	0	0	0	0	0	0	0	0	0	0	0	0	0	0	0	0	0	0	0	0	0	0	0
breastcancer.org	A2849498	10039705	Scleritis	PT	Immune and associated conditions NEC	Immune disorders NEC	Immune system disorders	Percent	0	0	0	0	0	0	0	0	0	0	0	0	0	0	0	0	0	0	0	0	0	0	0	0	0	0	0	0	0	0	0	0	0	0	0	0	0	0	0	0	0
breastcancer.org	A0423838	10021703	Indifference	PT	Behaviour and socialisation disturbances	Personality disorders and disturbances in behaviour	Psychiatric disorders	Count	0	0	0	0	0	0	0	0	0	0	0	0	0	0	0	1	1	1	1	1	1	1	1	1	1	1	3	3	3	3	3	3	3	3	3	3	3	3	3	3	3
breastcancer.org	A0423838	10021703	Indifference	PT	Behaviour and socialisation disturbances	Personality disorders and disturbances in behaviour	Psychiatric disorders	Percent	0	0	0	0	0	0	0	0	0	0	0	0	0	0	0	3.33333	3.33333	3.33333	3.33333	3.33333	3.33333	3.33333	3.33333	3.33333	0.9434	0.65359	0.21444	0.19506	0.18149	0.18149	0.17836	0.12285	0.11481	0.11481	0.11481	0.10676	0.0828	0.07979	0.07339	0.06579	0.06172
breastcancer.org	A2849189	10004966	Bite	PT	Non-site specific injuries NEC	Injuries NEC	Injury, poisoning and procedural complications	Count	0	0	0	0	0	0	0	0	0	0	0	0	0	0	0	0	0	0	0	0	0	0	0	0	0	0	0	0	0	0	0	0	0	0	0	0	1	1	1	1	1
breastcancer.org	A2849189	10004966	Bite	PT	Non-site specific injuries NEC	Injuries NEC	Injury, poisoning and procedural complications	Percent	0	0	0	0	0	0	0	0	0	0	0	0	0	0	0	0	0	0	0	0	0	0	0	0	0	0	0	0	0	0	0	0	0	0	0	0	0.0276	0.0266	0.02446	0.02193	0.02057
breastcancer.org	A1584555	10005382	Blood caffeine	PT	Toxicology laboratory analyses	Toxicology and therapeutic drug monitoring	Investigations	Count	0	0	0	0	0	0	0	0	0	0	0	0	0	0	0	0	0	0	0	0	0	0	0	0	0	0	1	1	1	1	1	1	1	1	1	1	2	2	2	2	2
breastcancer.org	A1584555	10005382	Blood caffeine	PT	Toxicology laboratory analyses	Toxicology and therapeutic drug monitoring	Investigations	Percent	0	0	0	0	0	0	0	0	0	0	0	0	0	0	0	0	0	0	0	0	0	0	0	0	0	0	0.07148	0.06502	0.0605	0.0605	0.05945	0.04095	0.03827	0.03827	0.03827	0.03559	0.0552	0.05319	0.04892	0.04386	0.04114
breastcancer.org	A0733488	10024900	Low density lipoprotein	PT	Cholesterol analyses	Lipid analyses	Investigations	Count	0	0	0	0	0	0	0	0	0	0	0	0	0	0	0	0	0	0	0	0	0	0	0	0	0	0	0	0	1	1	1	1	1	1	1	1	2	2	2	2	2
breastcancer.org	A0733488	10024900	Low density lipoprotein	PT	Cholesterol analyses	Lipid analyses	Investigations	Percent	0	0	0	0	0	0	0	0	0	0	0	0	0	0	0	0	0	0	0	0	0	0	0	0	0	0	0	0	0.0605	0.0605	0.05945	0.04095	0.03827	0.03827	0.03827	0.03559	0.0552	0.05319	0.04892	0.04386	0.04114
breastcancer.org	A0003968	10047179	Vegetarian	PT	Dietary and nutritional issues	Lifestyle issues	Social circumstances	Count	0	0	0	0	0	0	0	0	0	0	0	0	0	0	0	0	0	0	0	0	0	0	0	0	0	0	0	0	0	0	0	0	0	0	0	0	1	1	1	1	1
breastcancer.org	A0003968	10047179	Vegetarian	PT	Dietary and nutritional issues	Lifestyle issues	Social circumstances	Percent	0	0	0	0	0	0	0	0	0	0	0	0	0	0	0	0	0	0	0	0	0	0	0	0	0	0	0	0	0	0	0	0	0	0	0	0	0.0276	0.0266	0.02446	0.02193	0.02057
breastcancer.org	A0879809	10005422	Blood cholesterol	PT	Cholesterol analyses	Lipid analyses	Investigations	Count	0	0	0	0	0	0	0	0	0	0	0	0	0	0	0	0	0	0	0	0	0	0	0	0	0	0	0	1	2	2	2	2	2	2	2	2	5	5	5	5	6
breastcancer.org	A0879809	10005422	Blood cholesterol	PT	Cholesterol analyses	Lipid analyses	Investigations	Percent	0	0	0	0	0	0	0	0	0	0	0	0	0	0	0	0	0	0	0	0	0	0	0	0	0	0	0	0.06502	0.12099	0.12099	0.11891	0.0819	0.07654	0.07654	0.07654	0.07117	0.13801	0.13298	0.12231	0.10965	0.12343
breastcancer.org	A0470276	10047178	Vegan	PT	Dietary and nutritional issues	Lifestyle issues	Social circumstances	Count	0	0	0	0	0	0	0	0	0	0	0	0	0	0	0	0	0	0	0	0	0	0	0	0	0	0	0	0	2	2	2	2	2	2	2	2	3	3	3	3	4
breastcancer.org	A0470276	10047178	Vegan	PT	Dietary and nutritional issues	Lifestyle issues	Social circumstances	Percent	0	0	0	0	0	0	0	0	0	0	0	0	0	0	0	0	0	0	0	0	0	0	0	0	0	0	0	0	0.12099	0.12099	0.11891	0.0819	0.07654	0.07654	0.07654	0.07117	0.0828	0.07979	0.07339	0.06579	0.08229
breastcancer.org	A1576995	10015636	Exercise adequate	PT	Social issues NEC	Lifestyle issues	Social circumstances	Count	0	0	0	0	0	0	0	0	0	0	0	0	0	0	0	0	0	0	0	0	0	0	0	0	0	0	3	3	3	3	3	3	3	3	3	3	4	4	4	4	4
breastcancer.org	A1576995	10015636	Exercise adequate	PT	Social issues NEC	Lifestyle issues	Social circumstances	Percent	0	0	0	0	0	0	0	0	0	0	0	0	0	0	0	0	0	0	0	0	0	0	0	0	0	0	0.21444	0.19506	0.18149	0.18149	0.17836	0.12285	0.11481	0.11481	0.11481	0.10676	0.11041	0.10638	0.09785	0.08772	0.08229
breastcancer.org	A0351433	10029363	Neutrophil count	PT	White blood cell analyses	Haematology investigations (incl blood groups)	Investigations	Count	0	0	0	0	0	0	0	0	0	0	0	0	0	0	0	0	0	0	0	0	0	0	0	0	0	0	0	0	0	0	0	1	1	1	1	1	3	3	3	3	3
breastcancer.org	A0351433	10029363	Neutrophil count	PT	White blood cell analyses	Haematology investigations (incl blood groups)	Investigations	Percent	0	0	0	0	0	0	0	0	0	0	0	0	0	0	0	0	0	0	0	0	0	0	0	0	0	0	0	0	0	0	0	0.04095	0.03827	0.03827	0.03827	0.03559	0.0828	0.07979	0.07339	0.06579	0.06172
breastcancer.org	A2849344	10013941	Dyspareunia	PT	Sexual dysfunction NEC	Sexual dysfunctions, disturbances and gender identity disorders	Psychiatric disorders	Count	0	0	0	0	0	0	0	0	0	0	0	0	0	0	0	0	0	0	0	0	0	0	0	0	0	0	0	0	0	0	0	0	0	0	0	0	2	2	2	2	2
breastcancer.org	A2849344	10013941	Dyspareunia	PT	Sexual dysfunction NEC	Sexual dysfunctions, disturbances and gender identity disorders	Psychiatric disorders	Percent	0	0	0	0	0	0	0	0	0	0	0	0	0	0	0	0	0	0	0	0	0	0	0	0	0	0	0	0	0	0	0	0	0	0	0	0	0.0552	0.05319	0.04892	0.04386	0.04114
breastcancer.org	A0391899	10003439	Artificial menopause	PT	Menopausal effects NEC	Menopause related conditions	Reproductive system and breast disorders	Count	0	0	0	0	0	0	0	0	0	0	0	0	0	0	0	0	0	0	0	0	0	0	0	0	0	0	0	0	0	0	0	0	0	0	0	0	4	4	4	4	4
breastcancer.org	A0391899	10003439	Artificial menopause	PT	Menopausal effects NEC	Menopause related conditions	Reproductive system and breast disorders	Percent	0	0	0	0	0	0	0	0	0	0	0	0	0	0	0	0	0	0	0	0	0	0	0	0	0	0	0	0	0	0	0	0	0	0	0	0	0.11041	0.10638	0.09785	0.08772	0.08229
breastcancer.org	A30278099	10028299	Muscle discomfort	PT	Muscle related signs and symptoms NEC	Muscle disorders	Musculoskeletal and connective tissue disorders	Count	0	0	0	0	0	0	0	0	0	0	0	0	0	0	0	0	0	0	0	0	0	0	0	0	0	0	9	9	9	9	9	10	10	10	10	10	12	12	13	13	13
breastcancer.org	A30278099	10028299	Muscle discomfort	PT	Muscle related signs and symptoms NEC	Muscle disorders	Musculoskeletal and connective tissue disorders	Percent	0	0	0	0	0	0	0	0	0	0	0	0	0	0	0	0	0	0	0	0	0	0	0	0	0	0	0.64332	0.58518	0.54446	0.54446	0.53508	0.4095	0.3827	0.3827	0.3827	0.35587	0.33122	0.31915	0.318	0.28509	0.26743
breastcancer.org	A0879874	10005553	Blood glucose	PT	Carbohydrate tolerance analyses (incl diabetes)	Metabolic, nutritional and blood gas investigations	Investigations	Count	0	0	0	0	0	0	0	0	0	0	0	0	0	0	0	0	0	0	0	0	0	0	0	0	0	0	2	2	3	3	3	3	4	4	4	4	6	6	6	6	7
breastcancer.org	A0879874	10005553	Blood glucose	PT	Carbohydrate tolerance analyses (incl diabetes)	Metabolic, nutritional and blood gas investigations	Investigations	Percent	0	0	0	0	0	0	0	0	0	0	0	0	0	0	0	0	0	0	0	0	0	0	0	0	0	0	0.14296	0.13004	0.18149	0.18149	0.17836	0.12285	0.15308	0.15308	0.15308	0.14235	0.16561	0.15957	0.14677	0.13158	0.144
breastcancer.org	A0467476	10044654	Trigger finger	PT	Tendon disorders	Tendon, ligament and cartilage disorders	Musculoskeletal and connective tissue disorders	Count	0	0	0	0	0	0	0	0	0	0	0	0	0	0	0	0	0	0	0	0	0	0	0	0	0	0	3	3	3	3	3	4	4	4	4	4	5	5	5	5	5
breastcancer.org	A0467476	10044654	Trigger finger	PT	Tendon disorders	Tendon, ligament and cartilage disorders	Musculoskeletal and connective tissue disorders	Percent	0	0	0	0	0	0	0	0	0	0	0	0	0	0	0	0	0	0	0	0	0	0	0	0	0	0	0.21444	0.19506	0.18149	0.18149	0.17836	0.1638	0.15308	0.15308	0.15308	0.14235	0.13801	0.13298	0.12231	0.10965	0.10286
breastcancer.org	A1598593	10033425	Pain in extremity	PT	Musculoskeletal and connective tissue pain and discomfort	Musculoskeletal and connective tissue disorders NEC	Musculoskeletal and connective tissue disorders	Count	0	0	0	0	0	0	0	0	0	0	0	0	0	0	0	0	0	0	0	0	0	0	0	0	0	0	0	0	0	0	0	0	0	0	0	0	4	4	4	5	5
breastcancer.org	A1598593	10033425	Pain in extremity	PT	Musculoskeletal and connective tissue pain and discomfort	Musculoskeletal and connective tissue disorders NEC	Musculoskeletal and connective tissue disorders	Percent	0	0	0	0	0	0	0	0	0	0	0	0	0	0	0	0	0	0	0	0	0	0	0	0	0	0	0	0	0	0	0	0	0	0	0	0	0.11041	0.10638	0.09785	0.10965	0.10286
breastcancer.org	A1961020	10050537	Protein total	PT	Protein analyses NEC	Protein and chemistry analyses NEC	Investigations	Count	0	0	0	0	0	0	0	0	0	0	0	0	0	0	0	0	0	0	0	0	0	0	0	0	0	0	1	1	1	1	1	3	3	3	3	3	5	7	7	7	7
breastcancer.org	A1961020	10050537	Protein total	PT	Protein analyses NEC	Protein and chemistry analyses NEC	Investigations	Percent	0	0	0	0	0	0	0	0	0	0	0	0	0	0	0	0	0	0	0	0	0	0	0	0	0	0	0.07148	0.06502	0.0605	0.0605	0.05945	0.12285	0.11481	0.11481	0.11481	0.10676	0.13801	0.18617	0.17123	0.15351	0.144
breastcancer.org	A0421896	10058417	Hyaluronic acid	PT	Metabolism tests NEC	Metabolic, nutritional and blood gas investigations	Investigations	Count	0	0	0	0	0	0	0	0	0	0	0	0	0	0	0	0	0	0	0	0	0	0	0	0	0	0	0	0	0	0	0	0	0	0	0	0	1	1	1	1	1
breastcancer.org	A0421896	10058417	Hyaluronic acid	PT	Metabolism tests NEC	Metabolic, nutritional and blood gas investigations	Investigations	Percent	0	0	0	0	0	0	0	0	0	0	0	0	0	0	0	0	0	0	0	0	0	0	0	0	0	0	0	0	0	0	0	0	0	0	0	0	0.0276	0.0266	0.02446	0.02193	0.02057
breastcancer.org	A0116129	10040560	Shock	PT	Circulatory collapse and shock	Decreased and nonspecific blood pressure disorders and shock	Vascular disorders	Count	0	0	0	0	0	0	0	0	0	0	0	0	0	0	0	0	0	0	0	0	0	0	0	0	0	0	3	3	3	3	3	3	3	3	3	3	6	6	6	6	6
breastcancer.org	A0116129	10040560	Shock	PT	Circulatory collapse and shock	Decreased and nonspecific blood pressure disorders and shock	Vascular disorders	Percent	0	0	0	0	0	0	0	0	0	0	0	0	0	0	0	0	0	0	0	0	0	0	0	0	0	0	0.21444	0.19506	0.18149	0.18149	0.17836	0.12285	0.11481	0.11481	0.11481	0.10676	0.16561	0.15957	0.14677	0.13158	0.12343
breastcancer.org	A2849662	10000565	Acquired immunodeficiency syndrome	PT	Retroviral infections	Viral infectious disorders	Infections and infestations	Count	0	0	0	0	0	0	0	0	0	0	0	0	0	0	0	0	0	0	0	0	0	0	0	0	0	0	1	1	1	1	1	1	1	1	1	1	3	3	3	3	3
breastcancer.org	A2849662	10000565	Acquired immunodeficiency syndrome	PT	Retroviral infections	Viral infectious disorders	Infections and infestations	Percent	0	0	0	0	0	0	0	0	0	0	0	0	0	0	0	0	0	0	0	0	0	0	0	0	0	0	0.07148	0.06502	0.0605	0.0605	0.05945	0.04095	0.03827	0.03827	0.03827	0.03559	0.0828	0.07979	0.07339	0.06579	0.06172
breastcancer.org	A1585052	10015867	Extravasation blood	PT	Haemorrhages NEC	Vascular haemorrhagic disorders	Vascular disorders	Count	0	0	0	0	0	0	0	0	0	0	0	0	0	0	0	0	0	0	0	0	0	0	0	0	0	0	3	3	3	3	3	3	3	3	3	6	9	9	9	9	9
breastcancer.org	A1585052	10015867	Extravasation blood	PT	Haemorrhages NEC	Vascular haemorrhagic disorders	Vascular disorders	Percent	0	0	0	0	0	0	0	0	0	0	0	0	0	0	0	0	0	0	0	0	0	0	0	0	0	0	0.21444	0.19506	0.18149	0.18149	0.17836	0.12285	0.11481	0.11481	0.11481	0.21352	0.24841	0.23936	0.22016	0.19737	0.18515
breastcancer.org	A0005082	10039580	Scar	PT	Skin injuries and mechanical dermatoses	Epidermal and dermal conditions	Skin and subcutaneous tissue disorders	Count	0	0	0	0	0	0	0	0	0	0	0	0	0	0	0	0	0	0	0	0	0	0	0	0	0	0	2	2	2	2	2	3	4	4	4	4	5	5	5	6	6
breastcancer.org	A0005082	10039580	Scar	PT	Skin injuries and mechanical dermatoses	Epidermal and dermal conditions	Skin and subcutaneous tissue disorders	Percent	0	0	0	0	0	0	0	0	0	0	0	0	0	0	0	0	0	0	0	0	0	0	0	0	0	0	0.14296	0.13004	0.12099	0.12099	0.11891	0.12285	0.15308	0.15308	0.15308	0.14235	0.13801	0.13298	0.12231	0.13158	0.12343
breastcancer.org	A2851288	10051059	Oral surgery	PT	Head, neck and oral cavity therapeutic procedures NEC	Head and neck therapeutic procedures	Surgical and medical procedures	Count	0	0	0	0	0	0	0	0	0	0	0	0	0	0	0	0	0	0	0	0	0	0	0	0	0	0	0	0	2	2	2	2	2	2	2	2	3	3	3	3	3
breastcancer.org	A2851288	10051059	Oral surgery	PT	Head, neck and oral cavity therapeutic procedures NEC	Head and neck therapeutic procedures	Surgical and medical procedures	Percent	0	0	0	0	0	0	0	0	0	0	0	0	0	0	0	0	0	0	0	0	0	0	0	0	0	0	0	0	0.12099	0.12099	0.11891	0.0819	0.07654	0.07654	0.07654	0.07117	0.0828	0.07979	0.07339	0.06579	0.06172
breastcancer.org	A21209724	10035226	Plasma cell myeloma	PT	Plasma cell myelomas	Plasma cell neoplasms	Neoplasms benign, malignant and unspecified (incl cysts and polyps)	Count	0	0	0	0	0	0	0	0	0	0	0	0	0	0	0	0	0	0	0	0	0	0	0	0	0	0	2	2	2	2	2	5	5	5	5	5	6	6	6	6	6
breastcancer.org	A21209724	10035226	Plasma cell myeloma	PT	Plasma cell myelomas	Plasma cell neoplasms	Neoplasms benign, malignant and unspecified (incl cysts and polyps)	Percent	0	0	0	0	0	0	0	0	0	0	0	0	0	0	0	0	0	0	0	0	0	0	0	0	0	0	0.14296	0.13004	0.12099	0.12099	0.11891	0.20475	0.19135	0.19135	0.19135	0.17794	0.16561	0.15957	0.14677	0.13158	0.12343
breastcancer.org	A1583138	10020631	Hypergammaglobulinaemia benign monoclonal	PT	Plasma cell neoplasms NEC	Plasma cell neoplasms	Neoplasms benign, malignant and unspecified (incl cysts and polyps)	Count	0	0	0	0	0	0	0	0	0	0	0	0	0	0	0	0	0	0	0	0	0	0	0	0	0	0	0	0	0	0	0	0	0	0	0	0	1	1	1	1	1
breastcancer.org	A1583138	10020631	Hypergammaglobulinaemia benign monoclonal	PT	Plasma cell neoplasms NEC	Plasma cell neoplasms	Neoplasms benign, malignant and unspecified (incl cysts and polyps)	Percent	0	0	0	0	0	0	0	0	0	0	0	0	0	0	0	0	0	0	0	0	0	0	0	0	0	0	0	0	0	0	0	0	0	0	0	0	0.0276	0.0266	0.02446	0.02193	0.02057
breastcancer.org	A2308735	10017885	Gastrooesophageal reflux disease	PT	Gastrointestinal atonic and hypomotility disorders NEC	Gastrointestinal motility and defaecation conditions	Gastrointestinal disorders	Count	0	0	0	0	0	0	0	0	0	0	0	0	0	0	0	0	0	0	0	0	0	0	0	0	0	0	11	11	12	12	12	13	13	13	13	13	14	14	16	16	17
breastcancer.org	A2308735	10017885	Gastrooesophageal reflux disease	PT	Gastrointestinal atonic and hypomotility disorders NEC	Gastrointestinal motility and defaecation conditions	Gastrointestinal disorders	Percent	0	0	0	0	0	0	0	0	0	0	0	0	0	0	0	0	0	0	0	0	0	0	0	0	0	0	0.78628	0.71521	0.72595	0.72595	0.71344	0.53235	0.49751	0.49751	0.49751	0.46263	0.38642	0.37234	0.39139	0.35088	0.34972
breastcancer.org	A2293884	10054112	Hospitalisation	PT	Therapeutic procedures NEC	Therapeutic procedures and supportive care NEC	Surgical and medical procedures	Count	0	0	0	0	0	0	0	0	0	0	0	0	0	0	0	0	0	0	0	0	0	0	0	0	0	0	0	0	0	0	0	0	0	0	0	0	1	1	1	1	1
breastcancer.org	A2293884	10054112	Hospitalisation	PT	Therapeutic procedures NEC	Therapeutic procedures and supportive care NEC	Surgical and medical procedures	Percent	0	0	0	0	0	0	0	0	0	0	0	0	0	0	0	0	0	0	0	0	0	0	0	0	0	0	0	0	0	0	0	0	0	0	0	0	0.0276	0.0266	0.02446	0.02193	0.02057
breastcancer.org	A8254145	10009033	Chronic obstructive pulmonary disease	PT	Bronchospasm and obstruction	Bronchial disorders (excl neoplasms)	Respiratory, thoracic and mediastinal disorders	Count	0	0	0	0	0	0	0	0	0	0	0	0	0	0	0	0	0	0	0	0	0	0	0	0	0	0	1	1	1	1	1	1	1	1	1	1	2	2	2	2	2
breastcancer.org	A8254145	10009033	Chronic obstructive pulmonary disease	PT	Bronchospasm and obstruction	Bronchial disorders (excl neoplasms)	Respiratory, thoracic and mediastinal disorders	Percent	0	0	0	0	0	0	0	0	0	0	0	0	0	0	0	0	0	0	0	0	0	0	0	0	0	0	0.07148	0.06502	0.0605	0.0605	0.05945	0.04095	0.03827	0.03827	0.03827	0.03559	0.0552	0.05319	0.04892	0.04386	0.04114
breastcancer.org	A2310033	10057581	Tobacco user	PT	Tobacco use	Lifestyle issues	Social circumstances	Count	0	0	0	0	0	0	0	0	0	0	0	0	0	0	0	0	0	0	0	0	0	0	0	0	0	0	1	1	1	1	2	2	2	2	2	2	3	3	3	3	3
breastcancer.org	A2310033	10057581	Tobacco user	PT	Tobacco use	Lifestyle issues	Social circumstances	Percent	0	0	0	0	0	0	0	0	0	0	0	0	0	0	0	0	0	0	0	0	0	0	0	0	0	0	0.07148	0.06502	0.0605	0.0605	0.11891	0.0819	0.07654	0.07654	0.07654	0.07117	0.0828	0.07979	0.07339	0.06579	0.06172
breastcancer.org	A2849152	10040047	Sepsis	PT	Sepsis, bacteraemia, viraemia and fungaemia NEC	Infections - pathogen unspecified	Infections and infestations	Count	0	0	0	0	0	0	0	0	0	0	0	0	0	0	0	0	0	0	0	0	0	0	0	0	0	0	0	0	0	0	0	0	0	0	0	0	1	1	1	1	1
breastcancer.org	A2849152	10040047	Sepsis	PT	Sepsis, bacteraemia, viraemia and fungaemia NEC	Infections - pathogen unspecified	Infections and infestations	Percent	0	0	0	0	0	0	0	0	0	0	0	0	0	0	0	0	0	0	0	0	0	0	0	0	0	0	0	0	0	0	0	0	0	0	0	0	0.0276	0.0266	0.02446	0.02193	0.02057
breastcancer.org	A0389558	10002026	Amyotrophic lateral sclerosis	PT	Motor neurone diseases	Neuromuscular disorders	Nervous system disorders	Count	0	0	0	0	0	0	0	0	0	0	0	0	0	0	0	0	0	0	0	0	0	0	0	0	0	0	2	2	2	2	2	3	3	3	3	4	7	7	7	7	7
breastcancer.org	A0389558	10002026	Amyotrophic lateral sclerosis	PT	Motor neurone diseases	Neuromuscular disorders	Nervous system disorders	Percent	0	0	0	0	0	0	0	0	0	0	0	0	0	0	0	0	0	0	0	0	0	0	0	0	0	0	0.14296	0.13004	0.12099	0.12099	0.11891	0.12285	0.11481	0.11481	0.11481	0.14235	0.19321	0.18617	0.17123	0.15351	0.144
breastcancer.org	A0861829	10048921	Alcohol use	PT	Alcohol product use	Lifestyle issues	Social circumstances	Count	0	0	0	0	0	0	0	0	0	0	0	0	0	0	0	0	0	0	0	0	0	0	0	0	0	0	0	0	0	0	0	0	0	0	0	0	1	1	1	1	1
breastcancer.org	A0861829	10048921	Alcohol use	PT	Alcohol product use	Lifestyle issues	Social circumstances	Percent	0	0	0	0	0	0	0	0	0	0	0	0	0	0	0	0	0	0	0	0	0	0	0	0	0	0	0	0	0	0	0	0	0	0	0	0	0.0276	0.0266	0.02446	0.02193	0.02057
breastcancer.org	A13075390	10067579	Childhood	PT	Age related issues	Age related factors	Social circumstances	Count	0	0	0	0	0	0	0	0	0	0	0	0	0	0	0	0	0	0	0	0	0	0	0	0	0	0	0	0	0	0	0	0	0	0	0	0	1	1	1	1	1
breastcancer.org	A13075390	10067579	Childhood	PT	Age related issues	Age related factors	Social circumstances	Percent	0	0	0	0	0	0	0	0	0	0	0	0	0	0	0	0	0	0	0	0	0	0	0	0	0	0	0	0	0	0	0	0	0	0	0	0	0.0276	0.0266	0.02446	0.02193	0.02057
breastcancer.org	A2849249	10026865	Mass	PT	Mass conditions NEC	Tissue disorders NEC	General disorders and administration site conditions	Count	0	0	0	0	0	0	0	0	0	0	0	1	1	1	1	1	1	1	1	1	1	1	1	1	1	1	3	3	3	3	3	3	3	3	3	3	4	6	7	7	7
breastcancer.org	A2849249	10026865	Mass	PT	Mass conditions NEC	Tissue disorders NEC	General disorders and administration site conditions	Percent	0	0	0	0	0	0	0	0	0	0	0	3.57143	3.57143	3.57143	3.57143	3.33333	3.33333	3.33333	3.33333	3.33333	3.33333	3.33333	3.33333	3.33333	0.9434	0.65359	0.21444	0.19506	0.18149	0.18149	0.17836	0.12285	0.11481	0.11481	0.11481	0.10676	0.11041	0.15957	0.17123	0.15351	0.144
breastcancer.org	A1585282	10005639	Blood lead	PT	Toxicology laboratory analyses	Toxicology and therapeutic drug monitoring	Investigations	Count	0	0	0	0	0	0	0	0	0	0	0	0	0	0	0	0	0	0	0	0	0	0	0	0	0	0	2	2	4	4	4	4	5	5	5	5	9	9	9	10	10
breastcancer.org	A1585282	10005639	Blood lead	PT	Toxicology laboratory analyses	Toxicology and therapeutic drug monitoring	Investigations	Percent	0	0	0	0	0	0	0	0	0	0	0	0	0	0	0	0	0	0	0	0	0	0	0	0	0	0	0.14296	0.13004	0.24198	0.24198	0.23781	0.1638	0.19135	0.19135	0.19135	0.17794	0.24841	0.23936	0.22016	0.2193	0.20572
breastcancer.org	A1585376	10005799	Blood sodium	PT	Mineral and electrolyte analyses	Water, electrolyte and mineral investigations	Investigations	Count	0	0	0	0	0	0	0	0	0	0	0	0	0	0	0	0	0	0	0	0	0	0	0	0	0	0	3	3	3	3	3	4	4	4	4	4	5	5	5	5	5
breastcancer.org	A1585376	10005799	Blood sodium	PT	Mineral and electrolyte analyses	Water, electrolyte and mineral investigations	Investigations	Percent	0	0	0	0	0	0	0	0	0	0	0	0	0	0	0	0	0	0	0	0	0	0	0	0	0	0	0.21444	0.19506	0.18149	0.18149	0.17836	0.1638	0.15308	0.15308	0.15308	0.14235	0.13801	0.13298	0.12231	0.10965	0.10286
breastcancer.org	A14224527	10038389	Renal cancer	PT	Renal neoplasms malignant	Renal and urinary tract neoplasms malignant and unspecified	Neoplasms benign, malignant and unspecified (incl cysts and polyps)	Count	0	0	0	0	0	0	0	0	0	0	0	0	0	0	0	0	0	0	0	0	0	0	0	0	0	0	0	0	0	0	0	0	0	0	0	1	9	11	11	11	12
breastcancer.org	A14224527	10038389	Renal cancer	PT	Renal neoplasms malignant	Renal and urinary tract neoplasms malignant and unspecified	Neoplasms benign, malignant and unspecified (incl cysts and polyps)	Percent	0	0	0	0	0	0	0	0	0	0	0	0	0	0	0	0	0	0	0	0	0	0	0	0	0	0	0	0	0	0	0	0	0	0	0	0.03559	0.24841	0.29255	0.26908	0.24123	0.24686
breastcancer.org	A2850765	10014733	Endometrial cancer	PT	Endometrial neoplasms malignant	Reproductive neoplasms female malignant and unspecified	Neoplasms benign, malignant and unspecified (incl cysts and polyps)	Count	0	0	0	0	0	0	0	0	0	0	0	0	0	0	0	0	0	0	0	0	0	0	0	0	0	0	0	0	0	0	0	0	0	0	0	1	9	12	12	12	13
breastcancer.org	A2850765	10014733	Endometrial cancer	PT	Endometrial neoplasms malignant	Reproductive neoplasms female malignant and unspecified	Neoplasms benign, malignant and unspecified (incl cysts and polyps)	Percent	0	0	0	0	0	0	0	0	0	0	0	0	0	0	0	0	0	0	0	0	0	0	0	0	0	0	0	0	0	0	0	0	0	0	0	0.03559	0.24841	0.31915	0.29354	0.26316	0.26743
breastcancer.org	A2850432	10041291	Soft tissue injury	PT	Soft tissue disorders NEC	Musculoskeletal and connective tissue disorders NEC	Musculoskeletal and connective tissue disorders	Count	0	0	0	0	0	0	0	0	0	0	0	0	0	0	0	0	0	0	0	0	0	0	0	0	0	0	0	0	0	0	0	0	0	0	0	0	1	1	1	1	1
breastcancer.org	A2850432	10041291	Soft tissue injury	PT	Soft tissue disorders NEC	Musculoskeletal and connective tissue disorders NEC	Musculoskeletal and connective tissue disorders	Percent	0	0	0	0	0	0	0	0	0	0	0	0	0	0	0	0	0	0	0	0	0	0	0	0	0	0	0	0	0	0	0	0	0	0	0	0	0.0276	0.0266	0.02446	0.02193	0.02057
breastcancer.org	A21208290	10073306	Exposure to radiation	PT	Exposures to agents or circumstances NEC	Exposures, chemical injuries and poisoning	Injury, poisoning and procedural complications	Count	0	0	0	0	0	0	0	0	0	0	0	0	0	0	0	0	0	0	0	0	0	0	0	0	0	0	0	0	0	0	0	0	0	0	0	0	2	2	2	2	2
breastcancer.org	A21208290	10073306	Exposure to radiation	PT	Exposures to agents or circumstances NEC	Exposures, chemical injuries and poisoning	Injury, poisoning and procedural complications	Percent	0	0	0	0	0	0	0	0	0	0	0	0	0	0	0	0	0	0	0	0	0	0	0	0	0	0	0	0	0	0	0	0	0	0	0	0	0.0552	0.05319	0.04892	0.04386	0.04114
breastcancer.org	A28944090	10080903	Tissue injury	PT	Non-site specific injuries NEC	Injuries NEC	Injury, poisoning and procedural complications	Count	0	0	0	0	0	0	0	0	0	0	0	0	0	0	0	0	0	0	0	0	0	0	0	0	0	0	0	0	0	0	0	0	0	0	0	0	1	1	1	1	1
breastcancer.org	A28944090	10080903	Tissue injury	PT	Non-site specific injuries NEC	Injuries NEC	Injury, poisoning and procedural complications	Percent	0	0	0	0	0	0	0	0	0	0	0	0	0	0	0	0	0	0	0	0	0	0	0	0	0	0	0	0	0	0	0	0	0	0	0	0	0.0276	0.0266	0.02446	0.02193	0.02057
breastcancer.org	A0124008	10043255	Tendonitis	PT	Tendon disorders	Tendon, ligament and cartilage disorders	Musculoskeletal and connective tissue disorders	Count	0	0	0	0	0	0	0	0	0	0	0	0	0	0	0	0	0	0	0	0	0	0	0	0	0	0	0	0	0	0	0	0	0	0	0	0	1	1	1	1	1
breastcancer.org	A0124008	10043255	Tendonitis	PT	Tendon disorders	Tendon, ligament and cartilage disorders	Musculoskeletal and connective tissue disorders	Percent	0	0	0	0	0	0	0	0	0	0	0	0	0	0	0	0	0	0	0	0	0	0	0	0	0	0	0	0	0	0	0	0	0	0	0	0	0.0276	0.0266	0.02446	0.02193	0.02057
breastcancer.org	A0574167	10033775	Paraesthesia	PT	Dermal and epidermal conditions NEC	Epidermal and dermal conditions	Skin and subcutaneous tissue disorders	Count	0	0	0	0	0	0	0	0	0	0	0	0	0	0	0	0	0	0	0	0	0	0	0	0	0	0	1	1	1	1	1	1	4	4	4	4	6	6	6	6	6
breastcancer.org	A0574167	10033775	Paraesthesia	PT	Dermal and epidermal conditions NEC	Epidermal and dermal conditions	Skin and subcutaneous tissue disorders	Percent	0	0	0	0	0	0	0	0	0	0	0	0	0	0	0	0	0	0	0	0	0	0	0	0	0	0	0.07148	0.06502	0.0605	0.0605	0.05945	0.04095	0.15308	0.15308	0.15308	0.14235	0.16561	0.15957	0.14677	0.13158	0.12343
breastcancer.org	A0107289	10037153	Psoriasis	PT	Psoriatic conditions	Epidermal and dermal conditions	Skin and subcutaneous tissue disorders	Count	0	0	0	0	0	0	0	0	0	0	0	0	0	0	0	0	0	0	0	0	0	0	0	0	0	0	0	0	0	0	0	0	0	0	0	0	1	1	1	1	1
breastcancer.org	A0107289	10037153	Psoriasis	PT	Psoriatic conditions	Epidermal and dermal conditions	Skin and subcutaneous tissue disorders	Percent	0	0	0	0	0	0	0	0	0	0	0	0	0	0	0	0	0	0	0	0	0	0	0	0	0	0	0	0	0	0	0	0	0	0	0	0	0.0276	0.0266	0.02446	0.02193	0.02057
breastcancer.org	A0793390	10039792	Seborrhoea	PT	Sebaceous gland disorders	Skin appendage conditions	Skin and subcutaneous tissue disorders	Count	0	0	0	0	0	0	0	0	0	0	0	0	0	0	0	0	0	0	0	0	0	0	0	0	0	0	0	0	0	0	0	0	0	0	0	0	1	1	1	1	1
breastcancer.org	A0793390	10039792	Seborrhoea	PT	Sebaceous gland disorders	Skin appendage conditions	Skin and subcutaneous tissue disorders	Percent	0	0	0	0	0	0	0	0	0	0	0	0	0	0	0	0	0	0	0	0	0	0	0	0	0	0	0	0	0	0	0	0	0	0	0	0	0.0276	0.0266	0.02446	0.02193	0.02057
breastcancer.org	A0798399	10041552	Spinal cord injury	PT	Spinal cord injuries NEC	Injuries NEC	Injury, poisoning and procedural complications	Count	0	0	0	0	0	0	0	0	0	0	0	0	0	0	0	0	0	0	0	0	0	0	0	0	0	0	0	0	0	0	0	0	0	0	0	0	1	1	1	1	1
breastcancer.org	A0798399	10041552	Spinal cord injury	PT	Spinal cord injuries NEC	Injuries NEC	Injury, poisoning and procedural complications	Percent	0	0	0	0	0	0	0	0	0	0	0	0	0	0	0	0	0	0	0	0	0	0	0	0	0	0	0	0	0	0	0	0	0	0	0	0	0.0276	0.0266	0.02446	0.02193	0.02057
breastcancer.org	A2850411	10014011	Ear infection	PT	Ear infections	Infections - pathogen unspecified	Infections and infestations	Count	0	0	0	0	0	0	0	0	0	0	0	0	0	0	0	0	0	0	0	0	0	0	0	0	0	0	0	0	1	1	1	1	1	1	1	1	2	2	2	2	2
breastcancer.org	A2850411	10014011	Ear infection	PT	Ear infections	Infections - pathogen unspecified	Infections and infestations	Percent	0	0	0	0	0	0	0	0	0	0	0	0	0	0	0	0	0	0	0	0	0	0	0	0	0	0	0	0	0.0605	0.0605	0.05945	0.04095	0.03827	0.03827	0.03827	0.03559	0.0552	0.05319	0.04892	0.04386	0.04114
breastcancer.org	A1275390	10014020	Ear pain	PT	Ear disorders NEC	Aural disorders NEC	Ear and labyrinth disorders	Count	0	0	0	0	0	0	0	0	0	0	0	0	0	0	0	0	0	0	0	0	0	0	0	0	0	0	0	0	1	1	1	1	1	1	1	1	2	2	2	2	2
breastcancer.org	A1275390	10014020	Ear pain	PT	Ear disorders NEC	Aural disorders NEC	Ear and labyrinth disorders	Percent	0	0	0	0	0	0	0	0	0	0	0	0	0	0	0	0	0	0	0	0	0	0	0	0	0	0	0	0	0.0605	0.0605	0.05945	0.04095	0.03827	0.03827	0.03827	0.03559	0.0552	0.05319	0.04892	0.04386	0.04114
breastcancer.org	A0004333	10027951	Mood swings	PT	Fluctuating mood symptoms	Mood disorders and disturbances NEC	Psychiatric disorders	Count	0	0	0	0	0	0	0	0	0	0	0	0	0	0	0	0	0	0	0	0	0	0	0	0	0	0	1	1	1	1	1	1	1	1	1	1	2	4	4	4	7
breastcancer.org	A0004333	10027951	Mood swings	PT	Fluctuating mood symptoms	Mood disorders and disturbances NEC	Psychiatric disorders	Percent	0	0	0	0	0	0	0	0	0	0	0	0	0	0	0	0	0	0	0	0	0	0	0	0	0	0	0.07148	0.06502	0.0605	0.0605	0.05945	0.04095	0.03827	0.03827	0.03827	0.03559	0.0552	0.10638	0.09785	0.08772	0.144
breastcancer.org	A2849439	10027599	Migraine	PT	Cerebrovascular and spinal vascular disorders NEC	Vascular disorders NEC	Vascular disorders	Count	0	0	0	0	0	0	0	0	0	0	0	0	0	0	0	0	0	0	0	0	0	0	0	0	0	0	0	0	0	0	0	0	0	0	0	0	2	2	2	2	2
breastcancer.org	A2849439	10027599	Migraine	PT	Cerebrovascular and spinal vascular disorders NEC	Vascular disorders NEC	Vascular disorders	Percent	0	0	0	0	0	0	0	0	0	0	0	0	0	0	0	0	0	0	0	0	0	0	0	0	0	0	0	0	0	0	0	0	0	0	0	0	0.0552	0.05319	0.04892	0.04386	0.04114
breastcancer.org	A0581022	10039101	Rhinorrhoea	PT	Upper respiratory tract signs and symptoms	Respiratory tract signs and symptoms	Respiratory, thoracic and mediastinal disorders	Count	0	0	0	0	0	0	0	0	0	0	0	0	0	0	0	0	0	0	0	0	0	0	0	0	0	0	0	0	0	0	0	0	0	0	0	0	1	1	1	1	1
breastcancer.org	A0581022	10039101	Rhinorrhoea	PT	Upper respiratory tract signs and symptoms	Respiratory tract signs and symptoms	Respiratory, thoracic and mediastinal disorders	Percent	0	0	0	0	0	0	0	0	0	0	0	0	0	0	0	0	0	0	0	0	0	0	0	0	0	0	0	0	0	0	0	0	0	0	0	0	0.0276	0.0266	0.02446	0.02193	0.02057
breastcancer.org	A32343035	10080284	Illness	PT	General signs and symptoms NEC	General system disorders NEC	General disorders and administration site conditions	Count	0	0	0	0	0	0	0	0	0	0	0	0	0	0	0	0	0	0	0	0	0	0	0	0	0	0	1	1	1	1	1	1	1	1	1	1	3	3	3	3	3
breastcancer.org	A32343035	10080284	Illness	PT	General signs and symptoms NEC	General system disorders NEC	General disorders and administration site conditions	Percent	0	0	0	0	0	0	0	0	0	0	0	0	0	0	0	0	0	0	0	0	0	0	0	0	0	0	0.07148	0.06502	0.0605	0.0605	0.05945	0.04095	0.03827	0.03827	0.03827	0.03559	0.0828	0.07979	0.07339	0.06579	0.06172
breastcancer.org	A0445373	10034156	Pathological fracture	PT	Oncologic complications and emergencies	Neoplasm related morbidities	Neoplasms benign, malignant and unspecified (incl cysts and polyps)	Count	0	0	0	0	0	0	0	0	0	0	0	0	0	0	0	0	0	0	0	0	0	0	0	0	0	0	11	11	11	11	11	15	15	15	15	15	16	16	16	16	16
breastcancer.org	A0445373	10034156	Pathological fracture	PT	Oncologic complications and emergencies	Neoplasm related morbidities	Neoplasms benign, malignant and unspecified (incl cysts and polyps)	Percent	0	0	0	0	0	0	0	0	0	0	0	0	0	0	0	0	0	0	0	0	0	0	0	0	0	0	0.78628	0.71521	0.66546	0.66546	0.65398	0.61425	0.57405	0.57405	0.57405	0.53381	0.44162	0.42553	0.39139	0.35088	0.32915
breastcancer.org	A1301614	10054128	Vitamin supplementation	PT	Dietary and nutritional therapies	Therapeutic procedures and supportive care NEC	Surgical and medical procedures	Count	0	0	0	0	0	0	0	0	0	0	0	0	0	0	0	0	0	0	0	0	0	0	0	0	1	1	1	1	1	1	1	1	1	1	1	1	2	2	2	2	2
breastcancer.org	A1301614	10054128	Vitamin supplementation	PT	Dietary and nutritional therapies	Therapeutic procedures and supportive care NEC	Surgical and medical procedures	Percent	0	0	0	0	0	0	0	0	0	0	0	0	0	0	0	0	0	0	0	0	0	0	0	0	0.9434	0.65359	0.07148	0.06502	0.0605	0.0605	0.05945	0.04095	0.03827	0.03827	0.03827	0.03559	0.0552	0.05319	0.04892	0.04386	0.04114
breastcancer.org	A0706969	10017658	Gamete intrafallopian transfer	PT	Fertility and fertilisation interventions female	Obstetric and gynaecological therapeutic procedures	Surgical and medical procedures	Count	0	0	0	0	0	0	0	0	0	0	0	0	0	0	0	0	0	0	0	0	0	0	0	0	0	0	2	2	3	3	3	3	3	3	3	4	5	5	7	8	8
breastcancer.org	A0706969	10017658	Gamete intrafallopian transfer	PT	Fertility and fertilisation interventions female	Obstetric and gynaecological therapeutic procedures	Surgical and medical procedures	Percent	0	0	0	0	0	0	0	0	0	0	0	0	0	0	0	0	0	0	0	0	0	0	0	0	0	0	0.14296	0.13004	0.18149	0.18149	0.17836	0.12285	0.11481	0.11481	0.11481	0.14235	0.13801	0.13298	0.17123	0.17544	0.16458
breastcancer.org	A24330050	10076301	Home care	PT	Therapeutic procedures NEC	Therapeutic procedures and supportive care NEC	Surgical and medical procedures	Count	0	0	0	0	0	0	0	0	0	0	0	0	0	0	0	0	0	0	0	0	0	0	0	0	0	0	0	0	0	0	0	0	0	0	0	0	1	1	1	1	1
breastcancer.org	A24330050	10076301	Home care	PT	Therapeutic procedures NEC	Therapeutic procedures and supportive care NEC	Surgical and medical procedures	Percent	0	0	0	0	0	0	0	0	0	0	0	0	0	0	0	0	0	0	0	0	0	0	0	0	0	0	0	0	0	0	0	0	0	0	0	0	0.0276	0.0266	0.02446	0.02193	0.02057
breastcancer.org	A2849471	10035664	Pneumonia	PT	Lower respiratory tract and lung infections	Infections - pathogen unspecified	Infections and infestations	Count	0	0	0	0	0	0	0	0	0	0	0	0	0	0	0	0	0	0	0	0	0	0	0	0	0	0	0	0	0	0	0	1	1	1	1	1	3	3	3	3	4
breastcancer.org	A2849471	10035664	Pneumonia	PT	Lower respiratory tract and lung infections	Infections - pathogen unspecified	Infections and infestations	Percent	0	0	0	0	0	0	0	0	0	0	0	0	0	0	0	0	0	0	0	0	0	0	0	0	0	0	0	0	0	0	0	0.04095	0.03827	0.03827	0.03827	0.03559	0.0828	0.07979	0.07339	0.06579	0.08229
breastcancer.org	A32342910	10084643	Telemedicine	PT	Therapeutic procedures NEC	Therapeutic procedures and supportive care NEC	Surgical and medical procedures	Count	0	0	0	0	0	0	0	0	0	0	0	0	0	0	0	0	0	0	0	0	0	0	0	0	0	0	0	0	0	0	0	0	0	0	0	0	1	1	1	1	1
breastcancer.org	A32342910	10084643	Telemedicine	PT	Therapeutic procedures NEC	Therapeutic procedures and supportive care NEC	Surgical and medical procedures	Percent	0	0	0	0	0	0	0	0	0	0	0	0	0	0	0	0	0	0	0	0	0	0	0	0	0	0	0	0	0	0	0	0	0	0	0	0	0.0276	0.0266	0.02446	0.02193	0.02057
breastcancer.org	A0133121	10047620	Vitamin C	PT	Vitamin analyses	Metabolic, nutritional and blood gas investigations	Investigations	Count	0	0	0	0	0	0	0	0	0	0	0	0	0	0	0	0	0	0	0	0	0	0	0	0	0	0	0	0	0	0	0	0	0	0	0	0	2	2	2	2	2
breastcancer.org	A0133121	10047620	Vitamin C	PT	Vitamin analyses	Metabolic, nutritional and blood gas investigations	Investigations	Percent	0	0	0	0	0	0	0	0	0	0	0	0	0	0	0	0	0	0	0	0	0	0	0	0	0	0	0	0	0	0	0	0	0	0	0	0	0.0552	0.05319	0.04892	0.04386	0.04114
breastcancer.org	A2295297	10053323	Office visit	PT	Therapeutic procedures NEC	Therapeutic procedures and supportive care NEC	Surgical and medical procedures	Count	0	0	0	0	0	0	0	0	0	0	0	0	0	0	0	0	0	0	0	0	0	0	0	0	0	0	1	1	1	1	1	1	1	1	1	1	2	2	3	3	3
breastcancer.org	A2295297	10053323	Office visit	PT	Therapeutic procedures NEC	Therapeutic procedures and supportive care NEC	Surgical and medical procedures	Percent	0	0	0	0	0	0	0	0	0	0	0	0	0	0	0	0	0	0	0	0	0	0	0	0	0	0	0.07148	0.06502	0.0605	0.0605	0.05945	0.04095	0.03827	0.03827	0.03827	0.03559	0.0552	0.05319	0.07339	0.06579	0.06172
breastcancer.org	A28944092	10080907	Discharge	PT	General signs and symptoms NEC	General system disorders NEC	General disorders and administration site conditions	Count	0	0	0	0	0	0	0	0	0	0	0	0	0	0	0	0	0	0	0	0	0	0	0	0	0	0	1	1	1	1	1	1	1	1	1	1	2	2	2	2	2
breastcancer.org	A28944092	10080907	Discharge	PT	General signs and symptoms NEC	General system disorders NEC	General disorders and administration site conditions	Percent	0	0	0	0	0	0	0	0	0	0	0	0	0	0	0	0	0	0	0	0	0	0	0	0	0	0	0.07148	0.06502	0.0605	0.0605	0.05945	0.04095	0.03827	0.03827	0.03827	0.03559	0.0552	0.05319	0.04892	0.04386	0.04114
breastcancer.org	A0059741	10016784	Flooding	PT	Non-occupational and unspecified environmental problems	Environmental issues	Social circumstances	Count	0	0	0	0	0	0	0	0	0	0	0	0	0	0	0	0	0	0	0	0	0	0	0	0	0	0	1	1	1	1	1	1	1	1	1	1	2	2	2	2	2
breastcancer.org	A0059741	10016784	Flooding	PT	Non-occupational and unspecified environmental problems	Environmental issues	Social circumstances	Percent	0	0	0	0	0	0	0	0	0	0	0	0	0	0	0	0	0	0	0	0	0	0	0	0	0	0	0.07148	0.06502	0.0605	0.0605	0.05945	0.04095	0.03827	0.03827	0.03827	0.03559	0.0552	0.05319	0.04892	0.04386	0.04114
breastcancer.org	A0042011	10010274	Condom	PT	Contraceptive methods male	Male genital tract therapeutic procedures	Surgical and medical procedures	Count	0	0	0	0	0	0	0	0	0	0	0	0	0	0	0	0	0	0	0	0	0	0	0	0	0	0	1	1	1	1	1	1	1	1	1	1	2	2	2	2	3
breastcancer.org	A0042011	10010274	Condom	PT	Contraceptive methods male	Male genital tract therapeutic procedures	Surgical and medical procedures	Percent	0	0	0	0	0	0	0	0	0	0	0	0	0	0	0	0	0	0	0	0	0	0	0	0	0	0	0.07148	0.06502	0.0605	0.0605	0.05945	0.04095	0.03827	0.03827	0.03827	0.03559	0.0552	0.05319	0.04892	0.04386	0.06172
breastcancer.org	A0020177	10001318	Adolescence	PT	Age related issues	Age related factors	Social circumstances	Count	0	0	0	0	0	0	0	0	0	0	0	0	0	0	0	0	0	0	0	0	0	0	0	0	0	0	0	0	0	0	0	0	0	0	0	0	1	1	1	1	1
breastcancer.org	A0020177	10001318	Adolescence	PT	Age related issues	Age related factors	Social circumstances	Percent	0	0	0	0	0	0	0	0	0	0	0	0	0	0	0	0	0	0	0	0	0	0	0	0	0	0	0	0	0	0	0	0	0	0	0	0	0.0276	0.0266	0.02446	0.02193	0.02057
breastcancer.org	A2849445	10028851	Necrosis	PT	Non-site specific necrosis and vascular insufficiency NEC	Arteriosclerosis, stenosis, vascular insufficiency and necrosis	Vascular disorders	Count	0	0	0	0	0	0	0	0	0	0	0	0	0	0	0	0	0	0	0	0	0	0	0	0	0	2	4	5	6	6	6	6	7	7	7	8	10	10	12	12	12
breastcancer.org	A2849445	10028851	Necrosis	PT	Non-site specific necrosis and vascular insufficiency NEC	Arteriosclerosis, stenosis, vascular insufficiency and necrosis	Vascular disorders	Percent	0	0	0	0	0	0	0	0	0	0	0	0	0	0	0	0	0	0	0	0	0	0	0	0	0	1.30719	0.28592	0.3251	0.36298	0.36298	0.35672	0.2457	0.26789	0.26789	0.26789	0.2847	0.27601	0.26596	0.29354	0.26316	0.24686
breastcancer.org	A0406104	10056723	Dental care	PT	Dental and gingival therapeutic procedures	Head and neck therapeutic procedures	Surgical and medical procedures	Count	0	0	0	0	0	0	0	0	0	0	0	0	0	0	0	0	0	0	0	0	0	0	0	0	0	0	0	0	0	0	0	0	0	0	0	0	2	2	2	2	2
breastcancer.org	A0406104	10056723	Dental care	PT	Dental and gingival therapeutic procedures	Head and neck therapeutic procedures	Surgical and medical procedures	Percent	0	0	0	0	0	0	0	0	0	0	0	0	0	0	0	0	0	0	0	0	0	0	0	0	0	0	0	0	0	0	0	0	0	0	0	0	0.0552	0.05319	0.04892	0.04386	0.04114
breastcancer.org	A0041014	10010007	Colonoscopy	PT	Gastrointestinal and abdominal imaging procedures	Gastrointestinal investigations	Investigations	Count	0	0	0	0	0	0	0	0	0	0	0	0	0	0	0	0	0	0	0	0	0	0	0	0	0	0	1	1	1	1	1	1	1	1	1	1	2	2	2	2	3
breastcancer.org	A0041014	10010007	Colonoscopy	PT	Gastrointestinal and abdominal imaging procedures	Gastrointestinal investigations	Investigations	Percent	0	0	0	0	0	0	0	0	0	0	0	0	0	0	0	0	0	0	0	0	0	0	0	0	0	0	0.07148	0.06502	0.0605	0.0605	0.05945	0.04095	0.03827	0.03827	0.03827	0.03559	0.0552	0.05319	0.04892	0.04386	0.06172
breastcancer.org	A0054297	10014778	Endometriosis	PT	Uterine disorders NEC	Uterine, pelvic and broad ligament disorders	Reproductive system and breast disorders	Count	0	0	0	0	0	0	0	0	0	0	0	0	0	0	0	0	0	0	0	0	0	0	0	0	0	0	0	0	0	0	0	0	0	0	0	0	2	2	2	2	2
breastcancer.org	A0054297	10014778	Endometriosis	PT	Uterine disorders NEC	Uterine, pelvic and broad ligament disorders	Reproductive system and breast disorders	Percent	0	0	0	0	0	0	0	0	0	0	0	0	0	0	0	0	0	0	0	0	0	0	0	0	0	0	0	0	0	0	0	0	0	0	0	0	0.0552	0.05319	0.04892	0.04386	0.04114
breastcancer.org	A21209721	10031291	Osteosarcoma	PT	Bone sarcomas	Skeletal neoplasms malignant and unspecified	Neoplasms benign, malignant and unspecified (incl cysts and polyps)	Count	0	0	0	0	0	0	0	0	0	0	0	0	0	0	0	0	0	0	0	0	0	0	0	0	0	0	0	0	0	0	0	0	0	0	0	0	2	2	2	2	2
breastcancer.org	A21209721	10031291	Osteosarcoma	PT	Bone sarcomas	Skeletal neoplasms malignant and unspecified	Neoplasms benign, malignant and unspecified (incl cysts and polyps)	Percent	0	0	0	0	0	0	0	0	0	0	0	0	0	0	0	0	0	0	0	0	0	0	0	0	0	0	0	0	0	0	0	0	0	0	0	0	0.0552	0.05319	0.04892	0.04386	0.04114
breastcancer.org	A2849789	10012735	Diarrhoea	PT	Diarrhoea (excl infective)	Gastrointestinal motility and defaecation conditions	Gastrointestinal disorders	Count	0	0	0	0	0	0	0	0	0	0	0	0	0	0	0	0	0	0	0	0	0	0	0	0	0	0	14	14	14	14	14	14	14	14	14	16	18	18	18	18	19
breastcancer.org	A2849789	10012735	Diarrhoea	PT	Diarrhoea (excl infective)	Gastrointestinal motility and defaecation conditions	Gastrointestinal disorders	Percent	0	0	0	0	0	0	0	0	0	0	0	0	0	0	0	0	0	0	0	0	0	0	0	0	0	0	1.00071	0.91027	0.84694	0.84694	0.83234	0.5733	0.53578	0.53578	0.53578	0.5694	0.49683	0.47872	0.44031	0.39474	0.39087
breastcancer.org	A2849710	10016952	Food poisoning	PT	Poisoning and toxicity	Exposures, chemical injuries and poisoning	Injury, poisoning and procedural complications	Count	0	0	0	0	0	0	0	0	0	0	0	0	0	0	0	0	0	0	0	0	0	0	0	0	0	0	1	1	1	1	1	1	1	1	1	3	4	4	4	4	4
breastcancer.org	A2849710	10016952	Food poisoning	PT	Poisoning and toxicity	Exposures, chemical injuries and poisoning	Injury, poisoning and procedural complications	Percent	0	0	0	0	0	0	0	0	0	0	0	0	0	0	0	0	0	0	0	0	0	0	0	0	0	0	0.07148	0.06502	0.0605	0.0605	0.05945	0.04095	0.03827	0.03827	0.03827	0.10676	0.11041	0.10638	0.09785	0.08772	0.08229
breastcancer.org	A1383011	10053757	Therapeutic procedure	PT	Therapeutic procedures NEC	Therapeutic procedures and supportive care NEC	Surgical and medical procedures	Count	0	0	0	0	0	0	0	0	0	0	0	0	0	0	0	0	0	0	0	0	0	0	0	0	0	0	0	1	1	1	1	1	1	1	1	1	2	2	3	3	3
breastcancer.org	A1383011	10053757	Therapeutic procedure	PT	Therapeutic procedures NEC	Therapeutic procedures and supportive care NEC	Surgical and medical procedures	Percent	0	0	0	0	0	0	0	0	0	0	0	0	0	0	0	0	0	0	0	0	0	0	0	0	0	0	0	0.06502	0.0605	0.0605	0.05945	0.04095	0.03827	0.03827	0.03827	0.03559	0.0552	0.05319	0.07339	0.06579	0.06172
breastcancer.org	A1246244	10023469	Knee arthroplasty	PT	Joint therapeutic procedures	Bone and joint therapeutic procedures	Surgical and medical procedures	Count	0	0	0	0	0	0	0	0	0	0	0	0	0	0	0	0	0	0	0	0	0	0	0	0	0	0	1	3	4	4	4	5	5	5	5	5	10	10	10	10	10
breastcancer.org	A1246244	10023469	Knee arthroplasty	PT	Joint therapeutic procedures	Bone and joint therapeutic procedures	Surgical and medical procedures	Percent	0	0	0	0	0	0	0	0	0	0	0	0	0	0	0	0	0	0	0	0	0	0	0	0	0	0	0.07148	0.19506	0.24198	0.24198	0.23781	0.20475	0.19135	0.19135	0.19135	0.17794	0.27601	0.26596	0.24462	0.2193	0.20572
breastcancer.org	A1584736	10005425	Blood cholesterol increased	PT	Cholesterol analyses	Lipid analyses	Investigations	Count	0	0	0	0	0	0	0	0	0	0	0	0	0	0	0	0	0	0	0	0	0	0	0	0	0	0	1	2	2	2	2	2	2	2	2	2	7	7	7	7	7
breastcancer.org	A1584736	10005425	Blood cholesterol increased	PT	Cholesterol analyses	Lipid analyses	Investigations	Percent	0	0	0	0	0	0	0	0	0	0	0	0	0	0	0	0	0	0	0	0	0	0	0	0	0	0	0.07148	0.13004	0.12099	0.12099	0.11891	0.0819	0.07654	0.07654	0.07654	0.07117	0.19321	0.18617	0.17123	0.15351	0.144
breastcancer.org	A0052693	10014184	Eczema	PT	Dermatitis and eczema	Epidermal and dermal conditions	Skin and subcutaneous tissue disorders	Count	0	0	0	0	0	0	0	0	0	0	0	0	0	0	0	0	0	0	0	0	0	0	0	0	0	0	0	0	0	0	0	0	0	0	0	0	5	5	5	5	5
breastcancer.org	A0052693	10014184	Eczema	PT	Dermatitis and eczema	Epidermal and dermal conditions	Skin and subcutaneous tissue disorders	Percent	0	0	0	0	0	0	0	0	0	0	0	0	0	0	0	0	0	0	0	0	0	0	0	0	0	0	0	0	0	0	0	0	0	0	0	0	0.13801	0.13298	0.12231	0.10965	0.10286
breastcancer.org	A0081480	10048956	Lymphadenectomy	PT	Lymphoid tissue therapeutic procedures	Haematological and lymphoid tissue therapeutic procedures	Surgical and medical procedures	Count	0	0	0	0	0	0	0	0	0	0	0	0	0	0	0	0	0	0	0	0	0	0	0	0	0	0	2	2	2	2	2	2	2	2	2	2	3	3	3	3	3
breastcancer.org	A0081480	10048956	Lymphadenectomy	PT	Lymphoid tissue therapeutic procedures	Haematological and lymphoid tissue therapeutic procedures	Surgical and medical procedures	Percent	0	0	0	0	0	0	0	0	0	0	0	0	0	0	0	0	0	0	0	0	0	0	0	0	0	0	0.14296	0.13004	0.12099	0.12099	0.11891	0.0819	0.07654	0.07654	0.07654	0.07117	0.0828	0.07979	0.07339	0.06579	0.06172
breastcancer.org	A2308839	10051922	Hereditary non-polyposis colorectal cancer syndrome	PT	Colorectal and anal neoplasms malignancy unspecified	Gastrointestinal neoplasms malignant and unspecified	Neoplasms benign, malignant and unspecified (incl cysts and polyps)	Count	0	0	0	0	0	0	0	0	0	0	0	0	0	0	0	0	0	0	0	0	0	0	0	0	0	0	0	0	0	0	0	0	0	0	0	0	2	2	2	2	2
breastcancer.org	A2308839	10051922	Hereditary non-polyposis colorectal cancer syndrome	PT	Colorectal and anal neoplasms malignancy unspecified	Gastrointestinal neoplasms malignant and unspecified	Neoplasms benign, malignant and unspecified (incl cysts and polyps)	Percent	0	0	0	0	0	0	0	0	0	0	0	0	0	0	0	0	0	0	0	0	0	0	0	0	0	0	0	0	0	0	0	0	0	0	0	0	0.0552	0.05319	0.04892	0.04386	0.04114
breastcancer.org	A0441802	10033307	Overweight	PT	General nutritional disorders NEC	Appetite and general nutritional disorders	Metabolism and nutrition disorders	Count	0	0	0	0	0	0	0	0	0	0	0	0	0	0	0	0	0	0	0	0	0	0	0	0	0	0	0	0	0	0	0	0	0	0	0	0	2	2	2	2	2
breastcancer.org	A0441802	10033307	Overweight	PT	General nutritional disorders NEC	Appetite and general nutritional disorders	Metabolism and nutrition disorders	Percent	0	0	0	0	0	0	0	0	0	0	0	0	0	0	0	0	0	0	0	0	0	0	0	0	0	0	0	0	0	0	0	0	0	0	0	0	0.0552	0.05319	0.04892	0.04386	0.04114
breastcancer.org	A2849390	10020705	Hyperparathyroidism	PT	Calcium metabolism disorders	Bone, calcium, magnesium and phosphorus metabolism disorders	Metabolism and nutrition disorders	Count	0	0	0	0	0	0	0	0	0	0	0	0	0	0	0	0	0	0	0	0	0	0	0	0	0	0	0	0	0	0	0	1	1	1	1	1	4	4	9	9	9
breastcancer.org	A2849390	10020705	Hyperparathyroidism	PT	Calcium metabolism disorders	Bone, calcium, magnesium and phosphorus metabolism disorders	Metabolism and nutrition disorders	Percent	0	0	0	0	0	0	0	0	0	0	0	0	0	0	0	0	0	0	0	0	0	0	0	0	0	0	0	0	0	0	0	0.04095	0.03827	0.03827	0.03827	0.03559	0.11041	0.10638	0.22016	0.19737	0.18515
breastcancer.org	A2849163	10034536	Periodontal disease	PT	Dental disorders NEC	Dental and gingival conditions	Gastrointestinal disorders	Count	0	0	0	0	0	0	0	0	0	0	0	0	0	0	0	0	0	0	0	0	0	0	0	0	0	0	0	0	0	0	0	0	0	0	0	0	2	2	2	2	4
breastcancer.org	A2849163	10034536	Periodontal disease	PT	Dental disorders NEC	Dental and gingival conditions	Gastrointestinal disorders	Percent	0	0	0	0	0	0	0	0	0	0	0	0	0	0	0	0	0	0	0	0	0	0	0	0	0	0	0	0	0	0	0	0	0	0	0	0	0.0552	0.05319	0.04892	0.04386	0.08229
breastcancer.org	A2850340	10041569	Spinal fracture	PT	Spinal column fractures	Fractures	Musculoskeletal and connective tissue disorders	Count	0	0	0	0	0	0	0	0	0	0	0	0	0	0	0	0	0	0	0	0	0	0	0	0	0	0	1	1	1	1	1	1	1	1	1	1	2	2	2	2	2
breastcancer.org	A2850340	10041569	Spinal fracture	PT	Spinal column fractures	Fractures	Musculoskeletal and connective tissue disorders	Percent	0	0	0	0	0	0	0	0	0	0	0	0	0	0	0	0	0	0	0	0	0	0	0	0	0	0	0.07148	0.06502	0.0605	0.0605	0.05945	0.04095	0.03827	0.03827	0.03827	0.03559	0.0552	0.05319	0.04892	0.04386	0.04114
breastcancer.org	A1597260	10038001	Rebound effect	PT	Withdrawal and rebound effects	Therapeutic and nontherapeutic effects (excl toxicity)	General disorders and administration site conditions	Count	0	0	0	0	0	0	0	0	0	0	0	0	0	0	0	0	0	0	0	0	0	0	0	0	0	0	0	0	0	0	0	0	0	0	0	0	1	1	1	1	1
breastcancer.org	A1597260	10038001	Rebound effect	PT	Withdrawal and rebound effects	Therapeutic and nontherapeutic effects (excl toxicity)	General disorders and administration site conditions	Percent	0	0	0	0	0	0	0	0	0	0	0	0	0	0	0	0	0	0	0	0	0	0	0	0	0	0	0	0	0	0	0	0	0	0	0	0	0.0276	0.0266	0.02446	0.02193	0.02057
breastcancer.org	A1584576	10005396	Blood calcium increased	PT	Mineral and electrolyte analyses	Water, electrolyte and mineral investigations	Investigations	Count	0	0	0	0	0	0	0	0	0	0	0	0	0	0	0	0	0	0	0	0	0	0	0	0	0	0	11	11	11	11	11	11	11	11	11	11	12	12	12	12	12
breastcancer.org	A1584576	10005396	Blood calcium increased	PT	Mineral and electrolyte analyses	Water, electrolyte and mineral investigations	Investigations	Percent	0	0	0	0	0	0	0	0	0	0	0	0	0	0	0	0	0	0	0	0	0	0	0	0	0	0	0.78628	0.71521	0.66546	0.66546	0.65398	0.45045	0.42097	0.42097	0.42097	0.39146	0.33122	0.31915	0.29354	0.26316	0.24686
breastcancer.org	A1585160	10005699	Blood parathyroid hormone	PT	Parathyroid analyses	Endocrine investigations (incl sex hormones)	Investigations	Count	0	0	0	0	0	0	0	0	0	0	0	0	0	0	0	0	0	0	0	0	0	0	0	0	0	0	0	0	0	0	0	4	4	4	4	4	6	6	8	8	9
breastcancer.org	A1585160	10005699	Blood parathyroid hormone	PT	Parathyroid analyses	Endocrine investigations (incl sex hormones)	Investigations	Percent	0	0	0	0	0	0	0	0	0	0	0	0	0	0	0	0	0	0	0	0	0	0	0	0	0	0	0	0	0	0	0	0.1638	0.15308	0.15308	0.15308	0.14235	0.16561	0.15957	0.19569	0.17544	0.18515
breastcancer.org	A0004318	10001497	Agitation	PT	Anxiety symptoms	Anxiety disorders and symptoms	Psychiatric disorders	Count	0	0	0	0	0	0	0	0	0	0	0	0	0	0	0	0	0	0	0	0	0	0	0	0	0	0	0	0	0	0	0	0	1	1	1	1	2	2	2	2	2
breastcancer.org	A0004318	10001497	Agitation	PT	Anxiety symptoms	Anxiety disorders and symptoms	Psychiatric disorders	Percent	0	0	0	0	0	0	0	0	0	0	0	0	0	0	0	0	0	0	0	0	0	0	0	0	0	0	0	0	0	0	0	0	0.03827	0.03827	0.03827	0.03559	0.0552	0.05319	0.04892	0.04386	0.04114
breastcancer.org	A2308386	10057668	Cognitive disorder	PT	Cognitive and attention disorders and disturbances NEC	Cognitive and attention disorders and disturbances	Psychiatric disorders	Count	0	0	0	0	0	0	0	0	0	0	0	0	0	0	0	0	0	0	0	0	0	0	0	0	0	0	0	0	0	0	0	1	1	1	1	1	2	2	2	2	2
breastcancer.org	A2308386	10057668	Cognitive disorder	PT	Cognitive and attention disorders and disturbances NEC	Cognitive and attention disorders and disturbances	Psychiatric disorders	Percent	0	0	0	0	0	0	0	0	0	0	0	0	0	0	0	0	0	0	0	0	0	0	0	0	0	0	0	0	0	0	0	0.04095	0.03827	0.03827	0.03827	0.03559	0.0552	0.05319	0.04892	0.04386	0.04114
breastcancer.org	A2850764	10009944	Colon cancer	PT	Colorectal neoplasms malignant	Gastrointestinal neoplasms malignant and unspecified	Neoplasms benign, malignant and unspecified (incl cysts and polyps)	Count	0	0	0	0	0	0	0	0	0	0	0	0	0	0	0	0	0	0	0	0	0	0	0	0	0	0	1	1	2	2	2	2	2	2	2	5	6	6	6	6	6
breastcancer.org	A2850764	10009944	Colon cancer	PT	Colorectal neoplasms malignant	Gastrointestinal neoplasms malignant and unspecified	Neoplasms benign, malignant and unspecified (incl cysts and polyps)	Percent	0	0	0	0	0	0	0	0	0	0	0	0	0	0	0	0	0	0	0	0	0	0	0	0	0	0	0.07148	0.06502	0.12099	0.12099	0.11891	0.0819	0.07654	0.07654	0.07654	0.17794	0.16561	0.15957	0.14677	0.13158	0.12343
breastcancer.org	A2851182	10029331	Neuropathy peripheral	PT	Peripheral neuropathies NEC	Peripheral neuropathies	Nervous system disorders	Count	0	0	0	0	0	0	0	0	0	0	0	0	0	0	0	0	0	0	0	0	0	0	0	0	1	1	8	8	9	9	9	9	9	9	9	12	13	13	14	14	14
breastcancer.org	A2851182	10029331	Neuropathy peripheral	PT	Peripheral neuropathies NEC	Peripheral neuropathies	Nervous system disorders	Percent	0	0	0	0	0	0	0	0	0	0	0	0	0	0	0	0	0	0	0	0	0	0	0	0	0.9434	0.65359	0.57184	0.52016	0.54446	0.54446	0.53508	0.36855	0.34443	0.34443	0.34443	0.42705	0.35882	0.34574	0.34247	0.30702	0.28801
breastcancer.org	A0433609	10025650	Malignant melanoma	PT	Skin melanomas (excl ocular)	Skin neoplasms malignant and unspecified	Skin and subcutaneous tissue disorders	Count	0	0	0	0	0	0	0	0	0	0	0	0	0	0	0	0	0	0	0	0	0	0	0	0	0	0	0	1	1	1	1	1	1	1	1	1	2	2	2	2	5
breastcancer.org	A0433609	10025650	Malignant melanoma	PT	Skin melanomas (excl ocular)	Skin neoplasms malignant and unspecified	Skin and subcutaneous tissue disorders	Percent	0	0	0	0	0	0	0	0	0	0	0	0	0	0	0	0	0	0	0	0	0	0	0	0	0	0	0	0.06502	0.0605	0.0605	0.05945	0.04095	0.03827	0.03827	0.03827	0.03559	0.0552	0.05319	0.04892	0.04386	0.10286
breastcancer.org	A13074466	10067564	Anaesthesia procedure	PT	Anaesthesia and allied procedures	Therapeutic procedures and supportive care NEC	Surgical and medical procedures	Count	0	0	0	0	0	0	0	0	0	0	0	0	0	0	0	0	0	0	0	0	0	0	0	0	0	0	0	0	0	0	0	1	1	1	1	1	2	2	2	2	2
breastcancer.org	A13074466	10067564	Anaesthesia procedure	PT	Anaesthesia and allied procedures	Therapeutic procedures and supportive care NEC	Surgical and medical procedures	Percent	0	0	0	0	0	0	0	0	0	0	0	0	0	0	0	0	0	0	0	0	0	0	0	0	0	0	0	0	0	0	0	0.04095	0.03827	0.03827	0.03827	0.03559	0.0552	0.05319	0.04892	0.04386	0.04114
breastcancer.org	A0055695	10015137	Eructation	PT	Dyspeptic signs and symptoms	Gastrointestinal signs and symptoms	Gastrointestinal disorders	Count	0	0	0	0	0	0	0	0	0	0	0	0	0	0	0	0	0	0	0	0	0	0	0	0	0	0	0	0	0	0	0	0	0	0	0	0	1	1	1	1	1
breastcancer.org	A0055695	10015137	Eructation	PT	Dyspeptic signs and symptoms	Gastrointestinal signs and symptoms	Gastrointestinal disorders	Percent	0	0	0	0	0	0	0	0	0	0	0	0	0	0	0	0	0	0	0	0	0	0	0	0	0	0	0	0	0	0	0	0	0	0	0	0	0.0276	0.0266	0.02446	0.02193	0.02057
breastcancer.org	A1290440	10043521	Throat irritation	PT	Upper respiratory tract signs and symptoms	Respiratory tract signs and symptoms	Respiratory, thoracic and mediastinal disorders	Count	0	0	0	0	0	0	0	0	0	0	0	0	0	0	0	0	0	0	0	0	0	0	0	0	0	0	0	0	0	0	0	0	0	0	0	0	1	1	1	1	1
breastcancer.org	A1290440	10043521	Throat irritation	PT	Upper respiratory tract signs and symptoms	Respiratory tract signs and symptoms	Respiratory, thoracic and mediastinal disorders	Percent	0	0	0	0	0	0	0	0	0	0	0	0	0	0	0	0	0	0	0	0	0	0	0	0	0	0	0	0	0	0	0	0	0	0	0	0	0.0276	0.0266	0.02446	0.02193	0.02057
breastcancer.org	A1592711	10010888	Convalescent	PT	Social issues NEC	Lifestyle issues	Social circumstances	Count	0	0	0	0	0	0	0	0	0	0	0	0	0	0	0	0	0	0	0	0	0	0	0	0	0	0	0	0	0	0	0	0	0	0	0	0	1	1	1	1	1
breastcancer.org	A1592711	10010888	Convalescent	PT	Social issues NEC	Lifestyle issues	Social circumstances	Percent	0	0	0	0	0	0	0	0	0	0	0	0	0	0	0	0	0	0	0	0	0	0	0	0	0	0	0	0	0	0	0	0	0	0	0	0	0.0276	0.0266	0.02446	0.02193	0.02057
breastcancer.org	A0392192	10003658	Atrial fibrillation	PT	Supraventricular arrhythmias	Cardiac arrhythmias	Cardiac disorders	Count	0	0	0	0	0	0	0	0	0	0	0	0	0	0	0	0	0	0	0	0	0	0	0	0	0	0	0	0	0	0	0	0	0	0	0	0	1	1	1	1	1
breastcancer.org	A0392192	10003658	Atrial fibrillation	PT	Supraventricular arrhythmias	Cardiac arrhythmias	Cardiac disorders	Percent	0	0	0	0	0	0	0	0	0	0	0	0	0	0	0	0	0	0	0	0	0	0	0	0	0	0	0	0	0	0	0	0	0	0	0	0	0.0276	0.0266	0.02446	0.02193	0.02057
breastcancer.org	A0957853	10019299	Heart rate	PT	Heart rate and pulse investigations	Cardiac and vascular investigations (excl enzyme tests)	Investigations	Count	0	0	0	0	0	0	0	0	0	0	0	0	0	0	0	0	0	0	0	0	0	0	0	0	0	0	0	0	0	0	0	0	0	0	0	0	1	1	1	1	4
breastcancer.org	A0957853	10019299	Heart rate	PT	Heart rate and pulse investigations	Cardiac and vascular investigations (excl enzyme tests)	Investigations	Percent	0	0	0	0	0	0	0	0	0	0	0	0	0	0	0	0	0	0	0	0	0	0	0	0	0	0	0	0	0	0	0	0	0	0	0	0	0.0276	0.0266	0.02446	0.02193	0.08229
breastcancer.org	A2853426	10062132	Tooth extraction	PT	Dental and gingival therapeutic procedures	Head and neck therapeutic procedures	Surgical and medical procedures	Count	0	0	0	0	0	0	0	0	0	0	0	0	0	0	0	0	0	0	0	0	0	0	0	0	0	0	0	1	1	1	1	1	1	1	1	1	2	2	2	2	2
breastcancer.org	A2853426	10062132	Tooth extraction	PT	Dental and gingival therapeutic procedures	Head and neck therapeutic procedures	Surgical and medical procedures	Percent	0	0	0	0	0	0	0	0	0	0	0	0	0	0	0	0	0	0	0	0	0	0	0	0	0	0	0	0.06502	0.0605	0.0605	0.05945	0.04095	0.03827	0.03827	0.03827	0.03559	0.0552	0.05319	0.04892	0.04386	0.04114
breastcancer.org	A2397706	10058467	Lung neoplasm malignant	PT	Respiratory tract and pleural neoplasms malignant cell type unspecified NEC	Respiratory and mediastinal neoplasms malignant and unspecified	Neoplasms benign, malignant and unspecified (incl cysts and polyps)	Count	0	0	0	0	0	0	0	0	0	0	0	0	0	0	0	0	0	0	0	0	0	0	0	0	0	0	0	0	1	1	2	2	2	2	2	2	2	2	3	3	3
breastcancer.org	A2397706	10058467	Lung neoplasm malignant	PT	Respiratory tract and pleural neoplasms malignant cell type unspecified NEC	Respiratory and mediastinal neoplasms malignant and unspecified	Neoplasms benign, malignant and unspecified (incl cysts and polyps)	Percent	0	0	0	0	0	0	0	0	0	0	0	0	0	0	0	0	0	0	0	0	0	0	0	0	0	0	0	0	0.0605	0.0605	0.11891	0.0819	0.07654	0.07654	0.07654	0.07117	0.0552	0.05319	0.07339	0.06579	0.06172
breastcancer.org	A0549655	10013786	Dry skin	PT	Dermal and epidermal conditions NEC	Epidermal and dermal conditions	Skin and subcutaneous tissue disorders	Count	0	0	0	0	0	0	0	0	0	0	0	0	0	0	0	0	0	0	0	0	0	0	0	0	0	0	0	2	2	2	2	2	2	2	2	2	2	2	2	2	2
breastcancer.org	A0549655	10013786	Dry skin	PT	Dermal and epidermal conditions NEC	Epidermal and dermal conditions	Skin and subcutaneous tissue disorders	Percent	0	0	0	0	0	0	0	0	0	0	0	0	0	0	0	0	0	0	0	0	0	0	0	0	0	0	0	0.13004	0.12099	0.12099	0.11891	0.0819	0.07654	0.07654	0.07654	0.07117	0.0552	0.05319	0.04892	0.04386	0.04114
breastcancer.org	A0940940	10016352	Feeling of relaxation	PT	Feelings and sensations NEC	General system disorders NEC	General disorders and administration site conditions	Count	0	0	0	0	0	0	0	0	0	0	0	0	0	0	0	0	0	0	0	0	0	0	0	0	0	0	0	1	1	1	1	1	1	1	1	1	1	1	2	2	2
breastcancer.org	A0940940	10016352	Feeling of relaxation	PT	Feelings and sensations NEC	General system disorders NEC	General disorders and administration site conditions	Percent	0	0	0	0	0	0	0	0	0	0	0	0	0	0	0	0	0	0	0	0	0	0	0	0	0	0	0	0.06502	0.0605	0.0605	0.05945	0.04095	0.03827	0.03827	0.03827	0.03559	0.0276	0.0266	0.04892	0.04386	0.04114
breastcancer.org	A0742488	10027175	Memory impairment	PT	Amnestic symptoms	Dementia and amnestic conditions	Psychiatric disorders	Count	0	0	0	0	0	0	0	0	0	0	0	0	0	0	0	0	0	0	0	0	0	0	0	0	0	0	0	1	1	1	1	1	1	1	1	1	1	1	1	1	1
breastcancer.org	A0742488	10027175	Memory impairment	PT	Amnestic symptoms	Dementia and amnestic conditions	Psychiatric disorders	Percent	0	0	0	0	0	0	0	0	0	0	0	0	0	0	0	0	0	0	0	0	0	0	0	0	0	0	0	0.06502	0.0605	0.0605	0.05945	0.04095	0.03827	0.03827	0.03827	0.03559	0.0276	0.0266	0.02446	0.02193	0.02057
breastcancer.org	A1961016	10050704	Prostatic specific antigen	PT	Cell marker analyses	Cytogenetic investigations	Investigations	Count	0	0	0	0	0	0	0	0	0	0	0	0	0	0	0	0	0	0	0	0	0	0	0	0	0	0	0	1	1	1	1	1	1	1	1	1	1	1	1	1	1
breastcancer.org	A1961016	10050704	Prostatic specific antigen	PT	Cell marker analyses	Cytogenetic investigations	Investigations	Percent	0	0	0	0	0	0	0	0	0	0	0	0	0	0	0	0	0	0	0	0	0	0	0	0	0	0	0	0.06502	0.0605	0.0605	0.05945	0.04095	0.03827	0.03827	0.03827	0.03559	0.0276	0.0266	0.02446	0.02193	0.02057
breastcancer.org	A0042279	10010774	Constipation	PT	Gastrointestinal atonic and hypomotility disorders NEC	Gastrointestinal motility and defaecation conditions	Gastrointestinal disorders	Count	0	0	0	0	0	0	0	0	0	0	0	0	0	0	0	0	0	0	0	0	0	0	0	0	0	0	7	9	9	9	9	9	9	9	9	9	9	9	9	9	9
breastcancer.org	A0042279	10010774	Constipation	PT	Gastrointestinal atonic and hypomotility disorders NEC	Gastrointestinal motility and defaecation conditions	Gastrointestinal disorders	Percent	0	0	0	0	0	0	0	0	0	0	0	0	0	0	0	0	0	0	0	0	0	0	0	0	0	0	0.50036	0.58518	0.54446	0.54446	0.53508	0.36855	0.34443	0.34443	0.34443	0.32028	0.24841	0.23936	0.22016	0.19737	0.18515
breastcancer.org	A2849447	10029223	Neuralgia	PT	Sensory abnormalities NEC	Neurological disorders NEC	Nervous system disorders	Count	0	0	0	0	0	0	0	0	0	0	0	0	0	0	0	0	0	0	0	0	0	0	0	0	0	0	1	2	2	2	2	2	2	2	2	2	2	2	2	2	2
breastcancer.org	A2849447	10029223	Neuralgia	PT	Sensory abnormalities NEC	Neurological disorders NEC	Nervous system disorders	Percent	0	0	0	0	0	0	0	0	0	0	0	0	0	0	0	0	0	0	0	0	0	0	0	0	0	0	0.07148	0.13004	0.12099	0.12099	0.11891	0.0819	0.07654	0.07654	0.07654	0.07117	0.0552	0.05319	0.04892	0.04386	0.04114
breastcancer.org	A0107033	10037087	Pruritus	PT	Pruritus NEC	Epidermal and dermal conditions	Skin and subcutaneous tissue disorders	Count	0	0	0	0	0	0	0	0	0	0	0	0	0	0	0	0	0	0	0	0	0	0	0	0	0	0	0	2	2	2	2	2	2	2	2	2	2	4	15	15	16
breastcancer.org	A0107033	10037087	Pruritus	PT	Pruritus NEC	Epidermal and dermal conditions	Skin and subcutaneous tissue disorders	Percent	0	0	0	0	0	0	0	0	0	0	0	0	0	0	0	0	0	0	0	0	0	0	0	0	0	0	0	0.13004	0.12099	0.12099	0.11891	0.0819	0.07654	0.07654	0.07654	0.07117	0.0552	0.10638	0.36693	0.32895	0.32915
breastcancer.org	A0089569	10028651	Myopia	PT	Refractive and accommodative disorders	Vision disorders	Eye disorders	Count	0	0	0	0	0	0	0	0	0	0	0	0	0	0	0	0	0	0	0	0	0	0	0	0	0	0	0	2	2	2	2	2	2	2	2	2	2	2	2	2	2
breastcancer.org	A0089569	10028651	Myopia	PT	Refractive and accommodative disorders	Vision disorders	Eye disorders	Percent	0	0	0	0	0	0	0	0	0	0	0	0	0	0	0	0	0	0	0	0	0	0	0	0	0	0	0	0.13004	0.12099	0.12099	0.11891	0.0819	0.07654	0.07654	0.07654	0.07117	0.0552	0.05319	0.04892	0.04386	0.04114
breastcancer.org	A0424876	10022525	Interaction	OL				Count	0	0	0	0	0	0	0	0	0	0	0	0	0	0	0	0	0	0	0	0	0	0	0	0	0	0	1	3	3	3	3	3	3	3	3	3	3	3	3	3	3
breastcancer.org	A0424876	10022525	Interaction	OL				Percent	0	0	0	0	0	0	0	0	0	0	0	0	0	0	0	0	0	0	0	0	0	0	0	0	0	0	0.07148	0.19506	0.18149	0.18149	0.17836	0.12285	0.11481	0.11481	0.11481	0.10676	0.0828	0.07979	0.07339	0.06579	0.06172
breastcancer.org	A2849956	10017533	Fungal infection	PT	Fungal infections NEC	Fungal infectious disorders	Infections and infestations	Count	0	0	0	0	0	0	0	0	0	0	0	0	0	0	0	0	0	0	0	0	0	0	0	0	0	0	0	1	1	1	1	1	1	1	1	1	1	1	1	1	1
breastcancer.org	A2849956	10017533	Fungal infection	PT	Fungal infections NEC	Fungal infectious disorders	Infections and infestations	Percent	0	0	0	0	0	0	0	0	0	0	0	0	0	0	0	0	0	0	0	0	0	0	0	0	0	0	0	0.06502	0.0605	0.0605	0.05945	0.04095	0.03827	0.03827	0.03827	0.03559	0.0276	0.0266	0.02446	0.02193	0.02057
breastcancer.org	A0035779	10007739	Cataract	PT	Cataract conditions	Anterior eye structural change, deposit and degeneration	Eye disorders	Count	0	0	0	0	0	0	0	0	0	0	0	0	0	0	0	0	0	0	0	0	0	0	0	0	0	0	7	8	9	9	9	9	9	9	9	9	9	9	10	10	11
breastcancer.org	A0035779	10007739	Cataract	PT	Cataract conditions	Anterior eye structural change, deposit and degeneration	Eye disorders	Percent	0	0	0	0	0	0	0	0	0	0	0	0	0	0	0	0	0	0	0	0	0	0	0	0	0	0	0.50036	0.52016	0.54446	0.54446	0.53508	0.36855	0.34443	0.34443	0.34443	0.32028	0.24841	0.23936	0.24462	0.2193	0.22629
breastcancer.org	A2308968	10057681	Joint arthroplasty	PT	Joint therapeutic procedures	Bone and joint therapeutic procedures	Surgical and medical procedures	Count	0	0	0	0	0	0	0	0	0	0	0	0	0	0	0	0	0	0	0	0	0	0	0	0	0	0	0	1	1	1	1	1	1	1	1	1	1	1	1	1	1
breastcancer.org	A2308968	10057681	Joint arthroplasty	PT	Joint therapeutic procedures	Bone and joint therapeutic procedures	Surgical and medical procedures	Percent	0	0	0	0	0	0	0	0	0	0	0	0	0	0	0	0	0	0	0	0	0	0	0	0	0	0	0	0.06502	0.0605	0.0605	0.05945	0.04095	0.03827	0.03827	0.03827	0.03559	0.0276	0.0266	0.02446	0.02193	0.02057
breastcancer.org	A1118827	10047786	Vulvovaginal discomfort	PT	Vulvovaginal signs and symptoms	Vulvovaginal disorders (excl infections and inflammations)	Reproductive system and breast disorders	Count	0	0	0	0	0	0	0	0	0	0	0	0	0	0	0	0	0	0	0	0	0	0	0	0	2	2	2	2	2	2	2	2	2	2	2	2	2	2	2	2	2
breastcancer.org	A1118827	10047786	Vulvovaginal discomfort	PT	Vulvovaginal signs and symptoms	Vulvovaginal disorders (excl infections and inflammations)	Reproductive system and breast disorders	Percent	0	0	0	0	0	0	0	0	0	0	0	0	0	0	0	0	0	0	0	0	0	0	0	0	1.88679	1.30719	0.14296	0.13004	0.12099	0.12099	0.11891	0.0819	0.07654	0.07654	0.07654	0.07117	0.0552	0.05319	0.04892	0.04386	0.04114
breastcancer.org	A0703412	10016807	Fluid retention	PT	Renal disorders NEC	Renal disorders (excl nephropathies)	Renal and urinary disorders	Count	0	0	0	0	0	0	0	0	0	0	0	0	0	0	0	0	0	0	0	0	0	0	0	0	2	2	3	3	3	3	3	4	4	4	4	4	4	4	4	4	4
breastcancer.org	A0703412	10016807	Fluid retention	PT	Renal disorders NEC	Renal disorders (excl nephropathies)	Renal and urinary disorders	Percent	0	0	0	0	0	0	0	0	0	0	0	0	0	0	0	0	0	0	0	0	0	0	0	0	1.88679	1.30719	0.21444	0.19506	0.18149	0.18149	0.17836	0.1638	0.15308	0.15308	0.15308	0.14235	0.11041	0.10638	0.09785	0.08772	0.08229
breastcancer.org	A2849339	10012431	Dermatitis	PT	Dermatitis and eczema	Epidermal and dermal conditions	Skin and subcutaneous tissue disorders	Count	0	0	0	0	0	0	0	0	0	0	0	0	0	0	0	0	0	0	0	0	0	0	0	0	0	0	0	0	0	0	0	0	3	3	3	3	3	3	3	4	4
breastcancer.org	A2849339	10012431	Dermatitis	PT	Dermatitis and eczema	Epidermal and dermal conditions	Skin and subcutaneous tissue disorders	Percent	0	0	0	0	0	0	0	0	0	0	0	0	0	0	0	0	0	0	0	0	0	0	0	0	0	0	0	0	0	0	0	0	0.11481	0.11481	0.11481	0.10676	0.0828	0.07979	0.07339	0.08772	0.08229
breastcancer.org	A2851872	10061129	Eye movement disorder	PT	Neurological signs and symptoms NEC	Neurological disorders NEC	Nervous system disorders	Count	0	0	0	0	0	0	0	0	0	0	0	0	0	0	0	0	0	0	0	0	0	0	0	0	0	0	0	0	0	0	0	0	0	0	0	0	0	0	0	1	1
breastcancer.org	A2851872	10061129	Eye movement disorder	PT	Neurological signs and symptoms NEC	Neurological disorders NEC	Nervous system disorders	Percent	0	0	0	0	0	0	0	0	0	0	0	0	0	0	0	0	0	0	0	0	0	0	0	0	0	0	0	0	0	0	0	0	0	0	0	0	0	0	0	0.02193	0.02057
breastcancer.org	A2849404	10021789	Infection	PT	Infections NEC	Infections - pathogen unspecified	Infections and infestations	Count	0	0	0	0	0	0	0	0	0	0	0	0	0	0	0	0	0	0	0	0	0	0	0	0	1	2	12	12	12	12	12	12	12	12	12	12	12	12	12	12	13
breastcancer.org	A2849404	10021789	Infection	PT	Infections NEC	Infections - pathogen unspecified	Infections and infestations	Percent	0	0	0	0	0	0	0	0	0	0	0	0	0	0	0	0	0	0	0	0	0	0	0	0	0.9434	1.30719	0.85776	0.78023	0.72595	0.72595	0.71344	0.4914	0.45924	0.45924	0.45924	0.42705	0.33122	0.31915	0.29354	0.26316	0.26743
breastcancer.org	A0025732	10002996	Apolipoprotein B	PT	Lipoprotein and lipid tests NEC	Lipid analyses	Investigations	Count	0	0	0	0	0	0	0	0	0	0	0	0	0	0	0	0	0	0	0	0	0	0	0	0	0	0	0	0	0	0	0	0	0	0	0	0	0	0	0	0	1
breastcancer.org	A0025732	10002996	Apolipoprotein B	PT	Lipoprotein and lipid tests NEC	Lipid analyses	Investigations	Percent	0	0	0	0	0	0	0	0	0	0	0	0	0	0	0	0	0	0	0	0	0	0	0	0	0	0	0	0	0	0	0	0	0	0	0	0	0	0	0	0	0.02057
breastcancer.org	A31790782	10084353	Coronavirus test	PT	Virus identification and serology	Microbiology and serology investigations	Investigations	Count	0	0	0	0	0	0	0	0	0	0	0	0	0	0	0	0	0	0	0	0	0	0	0	0	0	0	0	0	0	0	0	0	0	0	0	0	0	0	0	0	1
breastcancer.org	A31790782	10084353	Coronavirus test	PT	Virus identification and serology	Microbiology and serology investigations	Investigations	Percent	0	0	0	0	0	0	0	0	0	0	0	0	0	0	0	0	0	0	0	0	0	0	0	0	0	0	0	0	0	0	0	0	0	0	0	0	0	0	0	0	0.02057
breastcancer.org	A0767555	10059513	Palliative care	PT	Therapeutic procedures NEC	Therapeutic procedures and supportive care NEC	Surgical and medical procedures	Count	0	0	0	0	0	0	0	0	0	0	0	0	0	0	0	0	0	0	0	0	0	0	0	0	0	0	0	0	0	0	0	0	0	0	0	0	0	2	2	2	3
breastcancer.org	A0767555	10059513	Palliative care	PT	Therapeutic procedures NEC	Therapeutic procedures and supportive care NEC	Surgical and medical procedures	Percent	0	0	0	0	0	0	0	0	0	0	0	0	0	0	0	0	0	0	0	0	0	0	0	0	0	0	0	0	0	0	0	0	0	0	0	0	0	0.05319	0.04892	0.04386	0.06172
breastcancer.org	A7160656	10008531	Chills	PT	Muscle related signs and symptoms NEC	Muscle disorders	Musculoskeletal and connective tissue disorders	Count	0	0	0	0	0	0	0	0	0	0	0	0	0	0	0	0	0	0	0	0	0	0	0	0	0	0	2	2	2	2	2	2	2	2	2	2	2	2	2	2	3
breastcancer.org	A7160656	10008531	Chills	PT	Muscle related signs and symptoms NEC	Muscle disorders	Musculoskeletal and connective tissue disorders	Percent	0	0	0	0	0	0	0	0	0	0	0	0	0	0	0	0	0	0	0	0	0	0	0	0	0	0	0.14296	0.13004	0.12099	0.12099	0.11891	0.0819	0.07654	0.07654	0.07654	0.07117	0.0552	0.05319	0.04892	0.04386	0.06172
breastcancer.org	A15837954	10068319	Oropharyngeal pain	PT	Upper respiratory tract signs and symptoms	Respiratory tract signs and symptoms	Respiratory, thoracic and mediastinal disorders	Count	0	0	0	0	0	0	0	0	0	0	0	0	0	0	0	0	0	0	0	0	0	0	0	0	0	0	0	0	0	0	0	0	0	0	0	0	0	0	0	0	1
breastcancer.org	A15837954	10068319	Oropharyngeal pain	PT	Upper respiratory tract signs and symptoms	Respiratory tract signs and symptoms	Respiratory, thoracic and mediastinal disorders	Percent	0	0	0	0	0	0	0	0	0	0	0	0	0	0	0	0	0	0	0	0	0	0	0	0	0	0	0	0	0	0	0	0	0	0	0	0	0	0	0	0	0.02057
breastcancer.org	A0387312	10000059	Abdominal discomfort	PT	Gastrointestinal signs and symptoms NEC	Gastrointestinal signs and symptoms	Gastrointestinal disorders	Count	0	0	0	0	0	0	0	0	0	0	0	0	0	0	0	0	0	0	0	0	0	0	0	0	0	0	0	0	0	0	0	0	0	0	0	0	0	0	0	0	1
breastcancer.org	A0387312	10000059	Abdominal discomfort	PT	Gastrointestinal signs and symptoms NEC	Gastrointestinal signs and symptoms	Gastrointestinal disorders	Percent	0	0	0	0	0	0	0	0	0	0	0	0	0	0	0	0	0	0	0	0	0	0	0	0	0	0	0	0	0	0	0	0	0	0	0	0	0	0	0	0	0.02057
breastcancer.org	A0717199	10020388	Hormone replacement therapy	PT	Hormonal therapeutic procedures NEC	Endocrine gland therapeutic procedures	Surgical and medical procedures	Count	0	0	0	0	0	0	0	0	0	0	0	0	0	0	0	0	0	0	0	0	0	0	0	0	0	0	0	0	0	0	0	0	0	0	0	0	0	0	0	0	1
breastcancer.org	A0717199	10020388	Hormone replacement therapy	PT	Hormonal therapeutic procedures NEC	Endocrine gland therapeutic procedures	Surgical and medical procedures	Percent	0	0	0	0	0	0	0	0	0	0	0	0	0	0	0	0	0	0	0	0	0	0	0	0	0	0	0	0	0	0	0	0	0	0	0	0	0	0	0	0	0.02057
breastcancer.org	A2849697	10013050	Disability	PT	Disability issues	Lifestyle issues	Social circumstances	Count	0	0	0	0	0	0	0	0	0	0	0	0	0	0	0	0	0	0	0	0	0	0	0	0	0	0	0	0	0	0	0	0	0	0	0	0	0	0	0	0	1
breastcancer.org	A2849697	10013050	Disability	PT	Disability issues	Lifestyle issues	Social circumstances	Percent	0	0	0	0	0	0	0	0	0	0	0	0	0	0	0	0	0	0	0	0	0	0	0	0	0	0	0	0	0	0	0	0	0	0	0	0	0	0	0	0	0.02057
breastcancer.org	A2849393	10020751	Hypersensitivity	PT	Allergic conditions NEC	Allergic conditions	Immune system disorders	Count	0	0	0	0	0	0	0	0	0	0	0	0	0	0	0	0	0	0	0	0	0	0	0	0	0	0	1	1	1	1	1	2	2	2	2	2	2	2	2	2	3
breastcancer.org	A2849393	10020751	Hypersensitivity	PT	Allergic conditions NEC	Allergic conditions	Immune system disorders	Percent	0	0	0	0	0	0	0	0	0	0	0	0	0	0	0	0	0	0	0	0	0	0	0	0	0	0	0.07148	0.06502	0.0605	0.0605	0.05945	0.0819	0.07654	0.07654	0.07654	0.07117	0.0552	0.05319	0.04892	0.04386	0.06172
breastcancer.org	A1180656	10006305	Breast reconstruction	PT	Breast therapeutic procedures NEC	Breast therapeutic procedures	Surgical and medical procedures	Count	0	0	0	0	0	0	0	0	0	0	0	0	0	0	0	0	0	0	0	0	0	0	0	0	0	0	0	0	0	0	0	0	0	0	0	0	0	0	0	0	1
breastcancer.org	A1180656	10006305	Breast reconstruction	PT	Breast therapeutic procedures NEC	Breast therapeutic procedures	Surgical and medical procedures	Percent	0	0	0	0	0	0	0	0	0	0	0	0	0	0	0	0	0	0	0	0	0	0	0	0	0	0	0	0	0	0	0	0	0	0	0	0	0	0	0	0	0.02057
breastcancer.org	A2849295	10003553	Asthma	PT	Bronchospasm and obstruction	Bronchial disorders (excl neoplasms)	Respiratory, thoracic and mediastinal disorders	Count	0	0	0	0	0	0	0	0	0	0	0	0	0	0	0	0	0	0	0	0	0	0	0	0	0	0	1	1	1	1	1	1	1	1	1	1	1	1	1	1	9
breastcancer.org	A2849295	10003553	Asthma	PT	Bronchospasm and obstruction	Bronchial disorders (excl neoplasms)	Respiratory, thoracic and mediastinal disorders	Percent	0	0	0	0	0	0	0	0	0	0	0	0	0	0	0	0	0	0	0	0	0	0	0	0	0	0	0.07148	0.06502	0.0605	0.0605	0.05945	0.04095	0.03827	0.03827	0.03827	0.03559	0.0276	0.0266	0.02446	0.02193	0.18515
breastcancer.org	A2849526	10046735	Urticaria	PT	Urticarias	Angioedema and urticaria	Skin and subcutaneous tissue disorders	Count	0	0	0	0	0	0	0	0	0	0	0	0	0	0	0	0	0	0	0	0	0	0	0	0	0	0	0	0	0	0	0	0	0	0	0	0	0	0	0	0	3
breastcancer.org	A2849526	10046735	Urticaria	PT	Urticarias	Angioedema and urticaria	Skin and subcutaneous tissue disorders	Percent	0	0	0	0	0	0	0	0	0	0	0	0	0	0	0	0	0	0	0	0	0	0	0	0	0	0	0	0	0	0	0	0	0	0	0	0	0	0	0	0	0.06172
breastcancer.org	A2850378	10062026	Investigation	PT	Investigations NEC	Investigations, imaging and histopathology procedures NEC	Investigations	Count	0	0	0	0	0	0	0	0	0	0	0	0	0	0	0	0	0	0	0	0	0	0	0	0	0	0	0	0	0	0	0	0	0	0	0	0	0	0	0	0	3
breastcancer.org	A2850378	10062026	Investigation	PT	Investigations NEC	Investigations, imaging and histopathology procedures NEC	Investigations	Percent	0	0	0	0	0	0	0	0	0	0	0	0	0	0	0	0	0	0	0	0	0	0	0	0	0	0	0	0	0	0	0	0	0	0	0	0	0	0	0	0	0.06172
breastcancer.org	A2849165	10007636	Cardiomyopathy	PT	Cardiomyopathies	Myocardial disorders	Cardiac disorders	Count	0	0	0	0	0	0	0	0	0	0	0	0	0	0	0	0	0	0	0	0	0	0	0	0	0	0	1	1	1	1	1	1	1	1	1	1	1	1	1	1	2
breastcancer.org	A2849165	10007636	Cardiomyopathy	PT	Cardiomyopathies	Myocardial disorders	Cardiac disorders	Percent	0	0	0	0	0	0	0	0	0	0	0	0	0	0	0	0	0	0	0	0	0	0	0	0	0	0	0.07148	0.06502	0.0605	0.0605	0.05945	0.04095	0.03827	0.03827	0.03827	0.03559	0.0276	0.0266	0.02446	0.02193	0.04114
breastcancer.org	A1007451	10028634	Myomectomy	PT	Uterine therapeutic procedures	Obstetric and gynaecological therapeutic procedures	Surgical and medical procedures	Count	0	0	0	0	0	0	0	0	0	0	0	0	0	0	0	0	0	0	0	0	0	0	0	0	0	0	0	0	0	0	0	0	0	0	0	0	0	0	0	0	2
breastcancer.org	A1007451	10028634	Myomectomy	PT	Uterine therapeutic procedures	Obstetric and gynaecological therapeutic procedures	Surgical and medical procedures	Percent	0	0	0	0	0	0	0	0	0	0	0	0	0	0	0	0	0	0	0	0	0	0	0	0	0	0	0	0	0	0	0	0	0	0	0	0	0	0	0	0	0.04114
breastcancer.org	A0126916	10044055	Toothache	PT	Dental pain and sensation disorders	Dental and gingival conditions	Gastrointestinal disorders	Count	0	0	0	0	0	0	0	0	0	0	0	0	0	0	0	0	0	0	0	0	0	0	0	0	0	0	1	1	2	2	2	2	2	2	2	2	2	2	2	2	4
breastcancer.org	A0126916	10044055	Toothache	PT	Dental pain and sensation disorders	Dental and gingival conditions	Gastrointestinal disorders	Percent	0	0	0	0	0	0	0	0	0	0	0	0	0	0	0	0	0	0	0	0	0	0	0	0	0	0	0.07148	0.06502	0.12099	0.12099	0.11891	0.0819	0.07654	0.07654	0.07654	0.07117	0.0552	0.05319	0.04892	0.04386	0.08229
breastcancer.org	A0659874	10005971	Bone graft	PT	Bone therapeutic procedures NEC	Bone and joint therapeutic procedures	Surgical and medical procedures	Count	0	0	0	0	0	0	0	0	0	0	0	0	0	0	0	0	0	0	0	0	0	0	0	0	0	0	0	0	0	0	0	0	0	0	0	1	1	1	1	1	3
breastcancer.org	A0659874	10005971	Bone graft	PT	Bone therapeutic procedures NEC	Bone and joint therapeutic procedures	Surgical and medical procedures	Percent	0	0	0	0	0	0	0	0	0	0	0	0	0	0	0	0	0	0	0	0	0	0	0	0	0	0	0	0	0	0	0	0	0	0	0	0.03559	0.0276	0.0266	0.02446	0.02193	0.06172
breastcancer.org	A1600097	10017687	Gamma-glutamyltransferase	PT	Liver function analyses	Hepatobiliary investigations	Investigations	Count	0	0	0	0	0	0	0	0	0	0	0	0	0	0	0	0	0	0	0	0	0	0	0	0	0	0	0	0	0	0	0	0	0	0	0	0	0	0	0	0	1
breastcancer.org	A1600097	10017687	Gamma-glutamyltransferase	PT	Liver function analyses	Hepatobiliary investigations	Investigations	Percent	0	0	0	0	0	0	0	0	0	0	0	0	0	0	0	0	0	0	0	0	0	0	0	0	0	0	0	0	0	0	0	0	0	0	0	0	0	0	0	0	0.02057
breastcancer.org	A1578293	10005298	Blood alkaline phosphatase	PT	Tissue enzyme analyses NEC	Enzyme investigations NEC	Investigations	Count	0	0	0	0	0	0	0	0	0	0	0	0	0	0	0	0	0	0	0	0	0	0	0	0	0	0	0	0	0	0	0	0	0	0	0	0	0	0	1	1	2
breastcancer.org	A1578293	10005298	Blood alkaline phosphatase	PT	Tissue enzyme analyses NEC	Enzyme investigations NEC	Investigations	Percent	0	0	0	0	0	0	0	0	0	0	0	0	0	0	0	0	0	0	0	0	0	0	0	0	0	0	0	0	0	0	0	0	0	0	0	0	0	0	0.02446	0.02193	0.04114
breastcancer.org	A0879848	10005494	Blood donor	PT	Social issues NEC	Lifestyle issues	Social circumstances	Count	0	0	0	0	0	0	0	0	0	0	0	0	0	0	0	0	0	0	0	0	0	0	0	0	0	0	0	0	0	0	0	0	0	0	0	0	0	0	0	0	1
breastcancer.org	A0879848	10005494	Blood donor	PT	Social issues NEC	Lifestyle issues	Social circumstances	Percent	0	0	0	0	0	0	0	0	0	0	0	0	0	0	0	0	0	0	0	0	0	0	0	0	0	0	0	0	0	0	0	0	0	0	0	0	0	0	0	0	0.02057
breastcancer.org	A0794697	10040102	Seroma	PT	Non-site specific procedural complications	Procedural related injuries and complications NEC	Injury, poisoning and procedural complications	Count	0	0	0	0	0	0	0	0	0	0	0	0	0	0	0	0	0	0	0	0	0	0	0	0	0	0	2	2	2	2	2	3	3	3	3	3	3	3	4	4	5
breastcancer.org	A0794697	10040102	Seroma	PT	Non-site specific procedural complications	Procedural related injuries and complications NEC	Injury, poisoning and procedural complications	Percent	0	0	0	0	0	0	0	0	0	0	0	0	0	0	0	0	0	0	0	0	0	0	0	0	0	0	0.14296	0.13004	0.12099	0.12099	0.11891	0.12285	0.11481	0.11481	0.11481	0.10676	0.0828	0.07979	0.09785	0.08772	0.10286
breastcancer.org	A1599711	10019114	Hand fracture	PT	Limb fractures	Fractures	Musculoskeletal and connective tissue disorders	Count	0	0	0	0	0	0	0	0	0	0	0	0	0	0	0	0	0	0	0	0	0	0	0	0	0	0	0	0	0	0	0	0	0	0	0	0	0	0	0	0	1
breastcancer.org	A1599711	10019114	Hand fracture	PT	Limb fractures	Fractures	Musculoskeletal and connective tissue disorders	Percent	0	0	0	0	0	0	0	0	0	0	0	0	0	0	0	0	0	0	0	0	0	0	0	0	0	0	0	0	0	0	0	0	0	0	0	0	0	0	0	0	0.02057
breastcancer.org	A0716418	10020050	High density lipoprotein	PT	Cholesterol analyses	Lipid analyses	Investigations	Count	0	0	0	0	0	0	0	0	0	0	0	0	0	0	0	0	0	0	0	0	0	0	0	0	0	0	0	0	0	0	0	0	0	0	0	0	0	0	0	0	1
breastcancer.org	A0716418	10020050	High density lipoprotein	PT	Cholesterol analyses	Lipid analyses	Investigations	Percent	0	0	0	0	0	0	0	0	0	0	0	0	0	0	0	0	0	0	0	0	0	0	0	0	0	0	0	0	0	0	0	0	0	0	0	0	0	0	0	0	0.02057
breastcancer.org	A1252363	10005372	Blood blister	PT	Bullous conditions	Epidermal and dermal conditions	Skin and subcutaneous tissue disorders	Count	0	0	0	0	0	0	0	0	0	0	0	0	0	0	0	0	0	0	0	0	0	0	0	0	0	0	0	0	0	0	0	0	0	0	0	0	0	0	0	0	1
breastcancer.org	A1252363	10005372	Blood blister	PT	Bullous conditions	Epidermal and dermal conditions	Skin and subcutaneous tissue disorders	Percent	0	0	0	0	0	0	0	0	0	0	0	0	0	0	0	0	0	0	0	0	0	0	0	0	0	0	0	0	0	0	0	0	0	0	0	0	0	0	0	0	0.02057
breastcancer.org	A0047118	10012378	Depression	PT	Depressive disorders	Depressed mood disorders and disturbances	Psychiatric disorders	Count	0	0	0	0	0	0	0	0	0	0	0	0	0	0	0	0	0	0	0	0	0	0	0	0	0	0	3	3	5	5	5	9	9	9	9	9	9	9	9	9	11
breastcancer.org	A0047118	10012378	Depression	PT	Depressive disorders	Depressed mood disorders and disturbances	Psychiatric disorders	Percent	0	0	0	0	0	0	0	0	0	0	0	0	0	0	0	0	0	0	0	0	0	0	0	0	0	0	0.21444	0.19506	0.30248	0.30248	0.29727	0.36855	0.34443	0.34443	0.34443	0.32028	0.24841	0.23936	0.22016	0.19737	0.22629
breastcancer.org	A26715922	10067989	Intellectual disability	PT	Intellectual disabilities	Cognitive and attention disorders and disturbances	Psychiatric disorders	Count	0	0	0	0	0	0	0	0	0	0	0	0	0	0	0	0	0	0	0	0	0	0	0	0	0	0	0	0	0	0	0	0	2	2	2	2	2	2	2	2	2
breastcancer.org	A26715922	10067989	Intellectual disability	PT	Intellectual disabilities	Cognitive and attention disorders and disturbances	Psychiatric disorders	Percent	0	0	0	0	0	0	0	0	0	0	0	0	0	0	0	0	0	0	0	0	0	0	0	0	0	0	0	0	0	0	0	0	0.07654	0.07654	0.07654	0.07117	0.0552	0.05319	0.04892	0.04386	0.04114
breastcancer.org	A2850402	10006272	Breast mass	PT	Breast disorders NEC	Breast disorders	Reproductive system and breast disorders	Count	0	0	0	0	0	0	0	0	0	0	0	0	0	0	0	0	0	0	0	0	0	0	0	0	0	0	1	1	1	1	1	1	3	3	3	3	3	3	3	3	3
breastcancer.org	A2850402	10006272	Breast mass	PT	Breast disorders NEC	Breast disorders	Reproductive system and breast disorders	Percent	0	0	0	0	0	0	0	0	0	0	0	0	0	0	0	0	0	0	0	0	0	0	0	0	0	0	0.07148	0.06502	0.0605	0.0605	0.05945	0.04095	0.11481	0.11481	0.11481	0.10676	0.0828	0.07979	0.07339	0.06579	0.06172
breastcancer.org	A0126201	10043833	Tic	PT	Tic disorders	Changes in physical activity	Psychiatric disorders	Count	0	0	0	0	0	0	0	0	0	0	0	0	0	0	0	0	0	0	0	0	0	0	0	0	0	0	0	0	0	0	0	0	2	2	2	2	2	2	2	2	2
breastcancer.org	A0126201	10043833	Tic	PT	Tic disorders	Changes in physical activity	Psychiatric disorders	Percent	0	0	0	0	0	0	0	0	0	0	0	0	0	0	0	0	0	0	0	0	0	0	0	0	0	0	0	0	0	0	0	0	0.07654	0.07654	0.07654	0.07117	0.0552	0.05319	0.04892	0.04386	0.04114
breastcancer.org	A0553782	10016761	Flat chest	PT	Trunk deformities	Musculoskeletal and connective tissue deformities (incl intervertebral disc disorders)	Musculoskeletal and connective tissue disorders	Count	0	0	0	0	0	0	0	0	0	0	0	0	0	0	0	0	0	0	0	0	0	0	0	0	0	0	0	0	0	0	0	0	1	1	1	1	1	1	1	1	1
breastcancer.org	A0553782	10016761	Flat chest	PT	Trunk deformities	Musculoskeletal and connective tissue deformities (incl intervertebral disc disorders)	Musculoskeletal and connective tissue disorders	Percent	0	0	0	0	0	0	0	0	0	0	0	0	0	0	0	0	0	0	0	0	0	0	0	0	0	0	0	0	0	0	0	0	0.03827	0.03827	0.03827	0.03559	0.0276	0.0266	0.02446	0.02193	0.02057
breastcancer.org	A0561497	10022035	Initial insomnia	PT	Disturbances in initiating and maintaining sleep	Sleep disorders and disturbances	Psychiatric disorders	Count	0	0	0	0	0	0	0	0	0	0	0	0	0	0	0	0	0	0	0	0	0	0	0	0	0	0	0	0	0	0	0	0	1	1	1	1	1	1	1	1	1
breastcancer.org	A0561497	10022035	Initial insomnia	PT	Disturbances in initiating and maintaining sleep	Sleep disorders and disturbances	Psychiatric disorders	Percent	0	0	0	0	0	0	0	0	0	0	0	0	0	0	0	0	0	0	0	0	0	0	0	0	0	0	0	0	0	0	0	0	0.03827	0.03827	0.03827	0.03559	0.0276	0.0266	0.02446	0.02193	0.02057
breastcancer.org	A0712768	10018876	Haemoglobin	PT	Red blood cell analyses	Haematology investigations (incl blood groups)	Investigations	Count	0	0	0	0	0	0	0	0	0	0	0	0	0	0	0	0	0	0	0	0	0	0	0	0	0	0	0	0	0	0	0	1	2	2	2	2	2	2	2	2	2
breastcancer.org	A0712768	10018876	Haemoglobin	PT	Red blood cell analyses	Haematology investigations (incl blood groups)	Investigations	Percent	0	0	0	0	0	0	0	0	0	0	0	0	0	0	0	0	0	0	0	0	0	0	0	0	0	0	0	0	0	0	0	0.04095	0.07654	0.07654	0.07654	0.07117	0.0552	0.05319	0.04892	0.04386	0.04114
breastcancer.org	A0008480	10013781	Dry mouth	PT	Oral dryness and saliva altered	Salivary gland conditions	Gastrointestinal disorders	Count	0	0	0	0	0	0	0	0	0	0	0	0	0	0	0	0	0	0	0	0	0	0	0	0	0	0	0	0	0	0	0	0	1	1	1	1	1	1	2	2	2
breastcancer.org	A0008480	10013781	Dry mouth	PT	Oral dryness and saliva altered	Salivary gland conditions	Gastrointestinal disorders	Percent	0	0	0	0	0	0	0	0	0	0	0	0	0	0	0	0	0	0	0	0	0	0	0	0	0	0	0	0	0	0	0	0	0.03827	0.03827	0.03827	0.03559	0.0276	0.0266	0.04892	0.04386	0.04114
breastcancer.org	A2293084	10055113	Breast cancer metastatic	PT	Breast and nipple neoplasms malignant	Breast neoplasms malignant and unspecified (incl nipple)	Neoplasms benign, malignant and unspecified (incl cysts and polyps)	Count	0	0	0	0	0	0	0	0	0	0	0	0	0	0	0	0	0	0	0	0	0	0	0	0	0	0	11	11	11	11	11	11	12	12	12	12	12	12	14	14	14
breastcancer.org	A2293084	10055113	Breast cancer metastatic	PT	Breast and nipple neoplasms malignant	Breast neoplasms malignant and unspecified (incl nipple)	Neoplasms benign, malignant and unspecified (incl cysts and polyps)	Percent	0	0	0	0	0	0	0	0	0	0	0	0	0	0	0	0	0	0	0	0	0	0	0	0	0	0	0.78628	0.71521	0.66546	0.66546	0.65398	0.45045	0.45924	0.45924	0.45924	0.42705	0.33122	0.31915	0.34247	0.30702	0.28801
breastcancer.org	A0001940	10008190	Cerebrovascular accident	PT	Cerebrovascular and spinal vascular disorders NEC	Vascular disorders NEC	Vascular disorders	Count	0	0	0	0	0	0	0	0	0	0	0	0	0	0	0	0	0	0	0	0	0	0	0	0	0	0	0	0	0	0	0	0	1	1	1	1	1	1	1	1	1
breastcancer.org	A0001940	10008190	Cerebrovascular accident	PT	Cerebrovascular and spinal vascular disorders NEC	Vascular disorders NEC	Vascular disorders	Percent	0	0	0	0	0	0	0	0	0	0	0	0	0	0	0	0	0	0	0	0	0	0	0	0	0	0	0	0	0	0	0	0	0.03827	0.03827	0.03827	0.03559	0.0276	0.0266	0.02446	0.02193	0.02057
breastcancer.org	A1597328	10014393	Electrocardiogram ST segment normal	PT	ECG investigations	Cardiac and vascular investigations (excl enzyme tests)	Investigations	Count	0	0	0	0	0	0	0	0	0	0	0	0	0	0	0	0	0	0	0	0	0	0	0	0	0	0	0	0	0	0	0	2	3	3	3	3	3	3	3	3	3
breastcancer.org	A1597328	10014393	Electrocardiogram ST segment normal	PT	ECG investigations	Cardiac and vascular investigations (excl enzyme tests)	Investigations	Percent	0	0	0	0	0	0	0	0	0	0	0	0	0	0	0	0	0	0	0	0	0	0	0	0	0	0	0	0	0	0	0	0.0819	0.11481	0.11481	0.11481	0.10676	0.0828	0.07979	0.07339	0.06579	0.06172
breastcancer.org	A21209720	10005949	Bone cancer	PT	Bone neoplasms malignant (excl sarcomas)	Skeletal neoplasms malignant and unspecified	Neoplasms benign, malignant and unspecified (incl cysts and polyps)	Count	0	0	0	0	0	0	0	0	0	0	0	0	0	0	0	0	0	0	0	0	0	0	0	0	0	0	2	2	2	2	2	2	3	3	3	3	3	3	3	3	3
breastcancer.org	A21209720	10005949	Bone cancer	PT	Bone neoplasms malignant (excl sarcomas)	Skeletal neoplasms malignant and unspecified	Neoplasms benign, malignant and unspecified (incl cysts and polyps)	Percent	0	0	0	0	0	0	0	0	0	0	0	0	0	0	0	0	0	0	0	0	0	0	0	0	0	0	0.14296	0.13004	0.12099	0.12099	0.11891	0.0819	0.11481	0.11481	0.11481	0.10676	0.0828	0.07979	0.07339	0.06579	0.06172
breastcancer.org	A8255534	10063844	Autism spectrum disorder	PT	Pervasive developmental disorders NEC	Developmental disorders NEC	Psychiatric disorders	Count	0	0	0	0	0	0	0	0	0	0	0	0	0	0	0	0	0	0	0	0	0	0	0	0	0	0	0	0	0	0	0	0	3	3	3	3	3	3	3	3	3
breastcancer.org	A8255534	10063844	Autism spectrum disorder	PT	Pervasive developmental disorders NEC	Developmental disorders NEC	Psychiatric disorders	Percent	0	0	0	0	0	0	0	0	0	0	0	0	0	0	0	0	0	0	0	0	0	0	0	0	0	0	0	0	0	0	0	0	0.11481	0.11481	0.11481	0.10676	0.0828	0.07979	0.07339	0.06579	0.06172
breastcancer.org	A0684804	10051055	Deep vein thrombosis	PT	Peripheral embolism and thrombosis	Embolism and thrombosis	Vascular disorders	Count	0	0	0	0	0	0	0	0	0	0	0	0	0	0	0	0	0	0	0	0	0	0	0	0	0	0	1	1	1	1	1	1	2	2	2	2	2	2	3	3	3
breastcancer.org	A0684804	10051055	Deep vein thrombosis	PT	Peripheral embolism and thrombosis	Embolism and thrombosis	Vascular disorders	Percent	0	0	0	0	0	0	0	0	0	0	0	0	0	0	0	0	0	0	0	0	0	0	0	0	0	0	0.07148	0.06502	0.0605	0.0605	0.05945	0.04095	0.07654	0.07654	0.07654	0.07117	0.0552	0.05319	0.07339	0.06579	0.06172
breastcancer.org	A0133040	10050712	Vitamin A	PT	Vitamin analyses	Metabolic, nutritional and blood gas investigations	Investigations	Count	0	0	0	0	0	0	0	0	0	0	0	0	0	0	0	0	0	0	0	0	0	0	0	0	0	0	0	0	0	0	0	0	0	0	0	2	2	2	2	2	2
breastcancer.org	A0133040	10050712	Vitamin A	PT	Vitamin analyses	Metabolic, nutritional and blood gas investigations	Investigations	Percent	0	0	0	0	0	0	0	0	0	0	0	0	0	0	0	0	0	0	0	0	0	0	0	0	0	0	0	0	0	0	0	0	0	0	0	0.07117	0.0552	0.05319	0.04892	0.04386	0.04114
breastcancer.org	A0114538	10039674	Sciatica	PT	Intervertebral disc disorders NEC	Musculoskeletal and connective tissue deformities (incl intervertebral disc disorders)	Musculoskeletal and connective tissue disorders	Count	0	0	0	0	0	0	0	0	0	0	0	0	0	0	0	0	0	0	0	0	0	0	0	0	0	0	0	0	0	0	0	0	0	0	0	1	1	1	1	1	1
breastcancer.org	A0114538	10039674	Sciatica	PT	Intervertebral disc disorders NEC	Musculoskeletal and connective tissue deformities (incl intervertebral disc disorders)	Musculoskeletal and connective tissue disorders	Percent	0	0	0	0	0	0	0	0	0	0	0	0	0	0	0	0	0	0	0	0	0	0	0	0	0	0	0	0	0	0	0	0	0	0	0	0.03559	0.0276	0.0266	0.02446	0.02193	0.02057
breastcancer.org	A2849467	10033799	Paralysis	PT	Paralysis and paresis (excl cranial nerve)	Movement disorders (incl parkinsonism)	Nervous system disorders	Count	0	0	0	0	0	0	0	0	0	0	0	0	0	0	0	0	0	0	0	0	0	0	0	0	0	0	0	0	0	0	0	0	0	0	0	3	3	3	3	3	3
breastcancer.org	A2849467	10033799	Paralysis	PT	Paralysis and paresis (excl cranial nerve)	Movement disorders (incl parkinsonism)	Nervous system disorders	Percent	0	0	0	0	0	0	0	0	0	0	0	0	0	0	0	0	0	0	0	0	0	0	0	0	0	0	0	0	0	0	0	0	0	0	0	0.10676	0.0828	0.07979	0.07339	0.06579	0.06172
breastcancer.org	A0773930	10035598	Pleural effusion	PT	Pneumothorax and pleural effusions NEC	Pleural disorders	Respiratory, thoracic and mediastinal disorders	Count	0	0	0	0	0	0	0	0	0	0	0	0	0	0	0	0	0	0	0	0	0	0	0	0	0	0	0	0	0	0	0	0	0	0	0	3	3	3	3	3	3
breastcancer.org	A0773930	10035598	Pleural effusion	PT	Pneumothorax and pleural effusions NEC	Pleural disorders	Respiratory, thoracic and mediastinal disorders	Percent	0	0	0	0	0	0	0	0	0	0	0	0	0	0	0	0	0	0	0	0	0	0	0	0	0	0	0	0	0	0	0	0	0	0	0	0.10676	0.0828	0.07979	0.07339	0.06579	0.06172
breastcancer.org	A1583786	10004791	Biopsy liver	PT	Hepatobiliary histopathology procedures	Hepatobiliary investigations	Investigations	Count	0	0	0	0	0	0	0	0	0	0	0	0	0	0	0	0	0	0	0	0	0	0	0	0	0	0	0	0	0	0	0	0	0	0	0	3	3	3	3	3	3
breastcancer.org	A1583786	10004791	Biopsy liver	PT	Hepatobiliary histopathology procedures	Hepatobiliary investigations	Investigations	Percent	0	0	0	0	0	0	0	0	0	0	0	0	0	0	0	0	0	0	0	0	0	0	0	0	0	0	0	0	0	0	0	0	0	0	0	0.10676	0.0828	0.07979	0.07339	0.06579	0.06172
breastcancer.org	A0733507	10024916	Low income	PT	Economic circumstances	Economic and housing issues	Social circumstances	Count	0	0	0	0	0	0	0	0	0	0	0	0	0	0	0	0	0	0	0	0	0	0	0	0	0	0	0	0	0	0	0	0	0	0	0	1	1	1	1	1	1
breastcancer.org	A0733507	10024916	Low income	PT	Economic circumstances	Economic and housing issues	Social circumstances	Percent	0	0	0	0	0	0	0	0	0	0	0	0	0	0	0	0	0	0	0	0	0	0	0	0	0	0	0	0	0	0	0	0	0	0	0	0.03559	0.0276	0.0266	0.02446	0.02193	0.02057
breastcancer.org	A0033373	10006811	Bursitis	PT	Bursal disorders	Synovial and bursal disorders	Musculoskeletal and connective tissue disorders	Count	0	0	0	0	0	0	0	0	0	0	0	0	0	0	0	0	0	0	0	0	0	0	0	0	0	0	0	0	0	0	0	1	1	1	1	4	4	4	4	4	4
breastcancer.org	A0033373	10006811	Bursitis	PT	Bursal disorders	Synovial and bursal disorders	Musculoskeletal and connective tissue disorders	Percent	0	0	0	0	0	0	0	0	0	0	0	0	0	0	0	0	0	0	0	0	0	0	0	0	0	0	0	0	0	0	0	0.04095	0.03827	0.03827	0.03827	0.14235	0.11041	0.10638	0.09785	0.08772	0.08229
breastcancer.org	A0436590	10050031	Muscle strain	PT	Muscle injuries	Muscle disorders	Musculoskeletal and connective tissue disorders	Count	0	0	0	0	0	0	0	0	0	0	0	0	0	0	0	0	0	0	0	0	0	0	0	0	0	0	1	1	1	1	1	1	1	1	1	2	2	2	2	2	2
breastcancer.org	A0436590	10050031	Muscle strain	PT	Muscle injuries	Muscle disorders	Musculoskeletal and connective tissue disorders	Percent	0	0	0	0	0	0	0	0	0	0	0	0	0	0	0	0	0	0	0	0	0	0	0	0	0	0	0.07148	0.06502	0.0605	0.0605	0.05945	0.04095	0.03827	0.03827	0.03827	0.07117	0.0552	0.05319	0.04892	0.04386	0.04114
breastcancer.org	A0646397	10002807	Antinuclear antibody	PT	Autoimmunity analyses	Immunology and allergy investigations	Investigations	Count	0	0	0	0	0	0	0	0	0	0	0	0	0	0	0	0	0	0	0	0	0	0	0	0	0	0	0	0	0	0	0	0	0	0	0	3	3	3	3	3	3
breastcancer.org	A0646397	10002807	Antinuclear antibody	PT	Autoimmunity analyses	Immunology and allergy investigations	Investigations	Percent	0	0	0	0	0	0	0	0	0	0	0	0	0	0	0	0	0	0	0	0	0	0	0	0	0	0	0	0	0	0	0	0	0	0	0	0.10676	0.0828	0.07979	0.07339	0.06579	0.06172
breastcancer.org	A1585357	10005717	Blood phosphorus	PT	Mineral and electrolyte analyses	Water, electrolyte and mineral investigations	Investigations	Count	0	0	0	0	0	0	0	0	0	0	0	0	0	0	0	0	0	0	0	0	0	0	0	0	0	0	0	0	0	0	0	0	0	0	0	0	0	0	1	1	1
breastcancer.org	A1585357	10005717	Blood phosphorus	PT	Mineral and electrolyte analyses	Water, electrolyte and mineral investigations	Investigations	Percent	0	0	0	0	0	0	0	0	0	0	0	0	0	0	0	0	0	0	0	0	0	0	0	0	0	0	0	0	0	0	0	0	0	0	0	0	0	0	0.02446	0.02193	0.02057
breastcancer.org	A0005755	10059938	Laboratory test	PT	Investigations NEC	Investigations, imaging and histopathology procedures NEC	Investigations	Count	0	0	0	0	0	0	0	0	0	0	0	0	0	0	0	0	0	0	0	0	0	0	0	0	0	0	1	1	1	1	1	1	1	1	1	1	1	1	2	2	2
breastcancer.org	A0005755	10059938	Laboratory test	PT	Investigations NEC	Investigations, imaging and histopathology procedures NEC	Investigations	Percent	0	0	0	0	0	0	0	0	0	0	0	0	0	0	0	0	0	0	0	0	0	0	0	0	0	0	0.07148	0.06502	0.0605	0.0605	0.05945	0.04095	0.03827	0.03827	0.03827	0.03559	0.0276	0.0266	0.04892	0.04386	0.04114
breastcancer.org	A0426014	10022998	Irritability	PT	Emotional and mood disturbances NEC	Mood disorders and disturbances NEC	Psychiatric disorders	Count	0	0	0	0	0	0	0	0	0	0	0	0	0	0	0	0	0	0	0	0	0	0	0	0	0	0	0	0	0	0	0	0	0	0	0	0	0	0	1	1	1
breastcancer.org	A0426014	10022998	Irritability	PT	Emotional and mood disturbances NEC	Mood disorders and disturbances NEC	Psychiatric disorders	Percent	0	0	0	0	0	0	0	0	0	0	0	0	0	0	0	0	0	0	0	0	0	0	0	0	0	0	0	0	0	0	0	0	0	0	0	0	0	0	0.02446	0.02193	0.02057
breastcancer.org	A0792616	10039509	Scab	PT	Dermal and epidermal conditions NEC	Epidermal and dermal conditions	Skin and subcutaneous tissue disorders	Count	0	0	0	0	0	0	0	0	0	0	0	0	0	0	0	0	0	0	0	0	0	0	0	0	0	0	0	0	0	0	0	0	0	0	0	0	0	0	2	2	2
breastcancer.org	A0792616	10039509	Scab	PT	Dermal and epidermal conditions NEC	Epidermal and dermal conditions	Skin and subcutaneous tissue disorders	Percent	0	0	0	0	0	0	0	0	0	0	0	0	0	0	0	0	0	0	0	0	0	0	0	0	0	0	0	0	0	0	0	0	0	0	0	0	0	0	0.04892	0.04386	0.04114
breastcancer.org	A2016663	10052941	Dental disorder prophylaxis	PT	Dental and gingival therapeutic procedures	Head and neck therapeutic procedures	Surgical and medical procedures	Count	0	0	0	0	0	0	0	0	0	0	0	0	0	0	0	0	0	0	0	0	0	0	0	0	0	0	0	0	0	0	0	0	0	0	0	0	0	0	1	1	1
breastcancer.org	A2016663	10052941	Dental disorder prophylaxis	PT	Dental and gingival therapeutic procedures	Head and neck therapeutic procedures	Surgical and medical procedures	Percent	0	0	0	0	0	0	0	0	0	0	0	0	0	0	0	0	0	0	0	0	0	0	0	0	0	0	0	0	0	0	0	0	0	0	0	0	0	0	0.02446	0.02193	0.02057
breastcancer.org	A0031462	10005191	Blister	PT	Bullous conditions	Epidermal and dermal conditions	Skin and subcutaneous tissue disorders	Count	0	0	0	0	0	0	0	0	0	0	0	0	0	0	0	0	0	0	0	0	0	0	0	0	0	1	6	6	7	7	7	7	7	7	7	7	7	7	9	9	9
breastcancer.org	A0031462	10005191	Blister	PT	Bullous conditions	Epidermal and dermal conditions	Skin and subcutaneous tissue disorders	Percent	0	0	0	0	0	0	0	0	0	0	0	0	0	0	0	0	0	0	0	0	0	0	0	0	0	0.65359	0.42888	0.39012	0.42347	0.42347	0.41617	0.28665	0.26789	0.26789	0.26789	0.24911	0.19321	0.18617	0.22016	0.19737	0.18515
breastcancer.org	A0031449	10005169	Blindness	PT	Neurologic visual problems NEC	Neurological disorders of the eye	Nervous system disorders	Count	0	0	0	0	0	0	0	0	0	0	0	0	0	0	0	0	0	0	0	0	0	0	0	0	0	0	0	0	0	0	0	0	0	0	0	0	0	0	1	1	1
breastcancer.org	A0031449	10005169	Blindness	PT	Neurologic visual problems NEC	Neurological disorders of the eye	Nervous system disorders	Percent	0	0	0	0	0	0	0	0	0	0	0	0	0	0	0	0	0	0	0	0	0	0	0	0	0	0	0	0	0	0	0	0	0	0	0	0	0	0	0.02446	0.02193	0.02057
breastcancer.org	A2850603	10001233	Adenoma benign	PT	Neoplasms benign site unspecified NEC	Miscellaneous and site unspecified neoplasms benign	Neoplasms benign, malignant and unspecified (incl cysts and polyps)	Count	0	0	0	0	0	0	0	0	0	0	0	0	0	0	0	0	0	0	0	0	0	0	0	0	0	0	1	1	1	1	1	1	1	1	1	1	1	1	6	6	6
breastcancer.org	A2850603	10001233	Adenoma benign	PT	Neoplasms benign site unspecified NEC	Miscellaneous and site unspecified neoplasms benign	Neoplasms benign, malignant and unspecified (incl cysts and polyps)	Percent	0	0	0	0	0	0	0	0	0	0	0	0	0	0	0	0	0	0	0	0	0	0	0	0	0	0	0.07148	0.06502	0.0605	0.0605	0.05945	0.04095	0.03827	0.03827	0.03827	0.03559	0.0276	0.0266	0.14677	0.13158	0.12343
breastcancer.org	A2850077	10033963	Parathyroid tumour	PT	Endocrine neoplasms malignant and unspecified NEC	Endocrine neoplasms malignant and unspecified	Neoplasms benign, malignant and unspecified (incl cysts and polyps)	Count	0	0	0	0	0	0	0	0	0	0	0	0	0	0	0	0	0	0	0	0	0	0	0	0	0	0	0	0	0	0	0	0	0	0	0	0	0	0	5	5	5
breastcancer.org	A2850077	10033963	Parathyroid tumour	PT	Endocrine neoplasms malignant and unspecified NEC	Endocrine neoplasms malignant and unspecified	Neoplasms benign, malignant and unspecified (incl cysts and polyps)	Percent	0	0	0	0	0	0	0	0	0	0	0	0	0	0	0	0	0	0	0	0	0	0	0	0	0	0	0	0	0	0	0	0	0	0	0	0	0	0	0.12231	0.10965	0.10286
breastcancer.org	A2851179	10043744	Thyroid neoplasm	PT	Endocrine neoplasms malignant and unspecified NEC	Endocrine neoplasms malignant and unspecified	Neoplasms benign, malignant and unspecified (incl cysts and polyps)	Count	0	0	0	0	0	0	0	0	0	0	0	0	0	0	0	0	0	0	0	0	0	0	0	0	0	0	0	0	0	0	0	0	0	0	0	0	0	0	5	5	5
breastcancer.org	A2851179	10043744	Thyroid neoplasm	PT	Endocrine neoplasms malignant and unspecified NEC	Endocrine neoplasms malignant and unspecified	Neoplasms benign, malignant and unspecified (incl cysts and polyps)	Percent	0	0	0	0	0	0	0	0	0	0	0	0	0	0	0	0	0	0	0	0	0	0	0	0	0	0	0	0	0	0	0	0	0	0	0	0	0	0	0.12231	0.10965	0.10286
breastcancer.org	A1001054	10027385	Meralgia paraesthetica	PT	Peripheral nerve injuries	Injuries NEC	Injury, poisoning and procedural complications	Count	0	0	0	0	0	0	0	0	0	0	0	0	0	0	0	0	0	0	0	0	0	0	0	0	0	0	0	0	0	0	0	0	0	0	0	0	0	0	1	1	1
breastcancer.org	A1001054	10027385	Meralgia paraesthetica	PT	Peripheral nerve injuries	Injuries NEC	Injury, poisoning and procedural complications	Percent	0	0	0	0	0	0	0	0	0	0	0	0	0	0	0	0	0	0	0	0	0	0	0	0	0	0	0	0	0	0	0	0	0	0	0	0	0	0	0.02446	0.02193	0.02057
breastcancer.org	A23772235	10074431	Cancer surgery	PT	Therapeutic procedures NEC	Therapeutic procedures and supportive care NEC	Surgical and medical procedures	Count	0	0	0	0	0	0	0	0	0	0	0	0	0	0	0	0	0	0	0	0	0	0	0	0	0	0	0	0	0	0	0	0	0	0	0	0	0	0	1	1	1
breastcancer.org	A23772235	10074431	Cancer surgery	PT	Therapeutic procedures NEC	Therapeutic procedures and supportive care NEC	Surgical and medical procedures	Percent	0	0	0	0	0	0	0	0	0	0	0	0	0	0	0	0	0	0	0	0	0	0	0	0	0	0	0	0	0	0	0	0	0	0	0	0	0	0	0.02446	0.02193	0.02057
breastcancer.org	A0093893	10029883	Obesity	PT	General nutritional disorders NEC	Appetite and general nutritional disorders	Metabolism and nutrition disorders	Count	0	0	0	0	0	0	0	0	0	0	0	0	0	0	0	0	0	0	0	0	0	0	0	0	0	0	0	0	1	1	1	3	3	3	3	3	3	3	4	4	4
breastcancer.org	A0093893	10029883	Obesity	PT	General nutritional disorders NEC	Appetite and general nutritional disorders	Metabolism and nutrition disorders	Percent	0	0	0	0	0	0	0	0	0	0	0	0	0	0	0	0	0	0	0	0	0	0	0	0	0	0	0	0	0.0605	0.0605	0.05945	0.12285	0.11481	0.11481	0.11481	0.10676	0.0828	0.07979	0.09785	0.08772	0.08229
breastcancer.org	A2849367	10016642	Fibrosis	PT	Fibrosis NEC	Tissue disorders NEC	General disorders and administration site conditions	Count	0	0	0	0	0	0	0	0	0	0	0	0	0	0	0	0	0	0	0	0	0	0	0	0	0	0	2	2	2	2	2	3	3	3	3	3	3	3	4	4	4
breastcancer.org	A2849367	10016642	Fibrosis	PT	Fibrosis NEC	Tissue disorders NEC	General disorders and administration site conditions	Percent	0	0	0	0	0	0	0	0	0	0	0	0	0	0	0	0	0	0	0	0	0	0	0	0	0	0	0.14296	0.13004	0.12099	0.12099	0.11891	0.12285	0.11481	0.11481	0.11481	0.10676	0.0828	0.07979	0.09785	0.08772	0.08229
breastcancer.org	A0055767	10015150	Erythema	PT	Erythemas	Epidermal and dermal conditions	Skin and subcutaneous tissue disorders	Count	0	0	0	0	0	0	0	0	0	0	0	0	0	0	0	0	0	0	0	0	0	0	0	0	0	0	0	0	0	0	0	0	0	0	0	0	0	0	1	1	1
breastcancer.org	A0055767	10015150	Erythema	PT	Erythemas	Epidermal and dermal conditions	Skin and subcutaneous tissue disorders	Percent	0	0	0	0	0	0	0	0	0	0	0	0	0	0	0	0	0	0	0	0	0	0	0	0	0	0	0	0	0	0	0	0	0	0	0	0	0	0	0.02446	0.02193	0.02057
breastcancer.org	A2849192	10011732	Cyst	PT	Neoplasms benign site unspecified NEC	Miscellaneous and site unspecified neoplasms benign	Neoplasms benign, malignant and unspecified (incl cysts and polyps)	Count	0	0	0	0	0	0	0	0	0	0	0	0	0	0	0	0	0	0	0	0	0	0	0	0	0	0	0	0	0	0	0	0	0	0	0	0	0	0	1	1	1
breastcancer.org	A2849192	10011732	Cyst	PT	Neoplasms benign site unspecified NEC	Miscellaneous and site unspecified neoplasms benign	Neoplasms benign, malignant and unspecified (incl cysts and polyps)	Percent	0	0	0	0	0	0	0	0	0	0	0	0	0	0	0	0	0	0	0	0	0	0	0	0	0	0	0	0	0	0	0	0	0	0	0	0	0	0	0.02446	0.02193	0.02057
breastcancer.org	A2852988	10060862	Prostate cancer	PT	Prostatic neoplasms malignant	Reproductive neoplasms male malignant and unspecified	Neoplasms benign, malignant and unspecified (incl cysts and polyps)	Count	0	0	0	0	0	0	0	0	0	0	0	0	0	0	0	0	0	0	0	0	0	0	0	0	0	0	0	0	1	1	1	1	1	1	1	1	1	1	3	3	3
breastcancer.org	A2852988	10060862	Prostate cancer	PT	Prostatic neoplasms malignant	Reproductive neoplasms male malignant and unspecified	Neoplasms benign, malignant and unspecified (incl cysts and polyps)	Percent	0	0	0	0	0	0	0	0	0	0	0	0	0	0	0	0	0	0	0	0	0	0	0	0	0	0	0	0	0.0605	0.0605	0.05945	0.04095	0.03827	0.03827	0.03827	0.03559	0.0276	0.0266	0.07339	0.06579	0.06172
breastcancer.org	A1583585	10022960	Iron binding capacity total	PT	Mineral and electrolyte analyses	Water, electrolyte and mineral investigations	Investigations	Count	0	0	0	0	0	0	0	0	0	0	0	0	0	0	0	0	0	0	0	0	0	0	0	0	0	0	0	0	0	0	0	0	0	0	0	0	0	0	1	1	1
breastcancer.org	A1583585	10022960	Iron binding capacity total	PT	Mineral and electrolyte analyses	Water, electrolyte and mineral investigations	Investigations	Percent	0	0	0	0	0	0	0	0	0	0	0	0	0	0	0	0	0	0	0	0	0	0	0	0	0	0	0	0	0	0	0	0	0	0	0	0	0	0	0.02446	0.02193	0.02057
breastcancer.org	A1082665	10040246	Serum ferritin	PT	Mineral and electrolyte analyses	Water, electrolyte and mineral investigations	Investigations	Count	0	0	0	0	0	0	0	0	0	0	0	0	0	0	0	0	0	0	0	0	0	0	0	0	0	0	0	0	0	0	0	0	0	0	0	0	0	0	1	1	1
breastcancer.org	A1082665	10040246	Serum ferritin	PT	Mineral and electrolyte analyses	Water, electrolyte and mineral investigations	Investigations	Percent	0	0	0	0	0	0	0	0	0	0	0	0	0	0	0	0	0	0	0	0	0	0	0	0	0	0	0	0	0	0	0	0	0	0	0	0	0	0	0.02446	0.02193	0.02057
breastcancer.org	A1295397	10053963	Mineral supplementation	PT	Dietary and nutritional therapies	Therapeutic procedures and supportive care NEC	Surgical and medical procedures	Count	0	0	0	0	0	0	0	0	0	0	0	0	0	0	0	0	0	0	0	0	0	0	0	0	0	0	1	1	1	1	1	1	1	1	1	1	1	1	2	2	2
breastcancer.org	A1295397	10053963	Mineral supplementation	PT	Dietary and nutritional therapies	Therapeutic procedures and supportive care NEC	Surgical and medical procedures	Percent	0	0	0	0	0	0	0	0	0	0	0	0	0	0	0	0	0	0	0	0	0	0	0	0	0	0	0.07148	0.06502	0.0605	0.0605	0.05945	0.04095	0.03827	0.03827	0.03827	0.03559	0.0276	0.0266	0.04892	0.04386	0.04114
breastcancer.org	A7161271	10017577	Gait disturbance	PT	Musculoskeletal and connective tissue conditions NEC	Musculoskeletal and connective tissue disorders NEC	Musculoskeletal and connective tissue disorders	Count	0	0	0	0	0	0	0	0	0	0	0	0	0	0	0	0	0	0	0	0	0	0	0	0	0	0	0	0	0	0	0	0	0	0	0	0	0	0	1	1	1
breastcancer.org	A7161271	10017577	Gait disturbance	PT	Musculoskeletal and connective tissue conditions NEC	Musculoskeletal and connective tissue disorders NEC	Musculoskeletal and connective tissue disorders	Percent	0	0	0	0	0	0	0	0	0	0	0	0	0	0	0	0	0	0	0	0	0	0	0	0	0	0	0	0	0	0	0	0	0	0	0	0	0	0	0.02446	0.02193	0.02057
breastcancer.org	A0004293	10029412	Nightmare	PT	Parasomnias	Sleep disorders and disturbances	Psychiatric disorders	Count	0	0	0	0	0	0	0	0	0	0	0	0	0	0	0	0	0	0	0	0	0	0	0	0	0	0	0	0	1	1	1	1	1	1	1	1	1	1	2	2	2
breastcancer.org	A0004293	10029412	Nightmare	PT	Parasomnias	Sleep disorders and disturbances	Psychiatric disorders	Percent	0	0	0	0	0	0	0	0	0	0	0	0	0	0	0	0	0	0	0	0	0	0	0	0	0	0	0	0	0.0605	0.0605	0.05945	0.04095	0.03827	0.03827	0.03827	0.03559	0.0276	0.0266	0.04892	0.04386	0.04114
breastcancer.org	A2849515	10062127	Thyroidectomy	PT	Thyroid therapeutic procedures	Endocrine gland therapeutic procedures	Surgical and medical procedures	Count	0	0	0	0	0	0	0	0	0	0	0	0	0	0	0	0	0	0	0	0	0	0	0	0	0	0	0	0	0	0	0	0	0	0	0	0	0	0	1	1	1
breastcancer.org	A2849515	10062127	Thyroidectomy	PT	Thyroid therapeutic procedures	Endocrine gland therapeutic procedures	Surgical and medical procedures	Percent	0	0	0	0	0	0	0	0	0	0	0	0	0	0	0	0	0	0	0	0	0	0	0	0	0	0	0	0	0	0	0	0	0	0	0	0	0	0	0.02446	0.02193	0.02057
breastcancer.org	A1587819	10033701	Papillary thyroid cancer	PT	Thyroid neoplasms malignant	Endocrine neoplasms malignant and unspecified	Neoplasms benign, malignant and unspecified (incl cysts and polyps)	Count	0	0	0	0	0	0	0	0	0	0	0	0	0	0	0	0	0	0	0	0	0	0	0	0	0	0	0	0	0	0	0	0	0	0	0	0	0	0	1	1	1
breastcancer.org	A1587819	10033701	Papillary thyroid cancer	PT	Thyroid neoplasms malignant	Endocrine neoplasms malignant and unspecified	Neoplasms benign, malignant and unspecified (incl cysts and polyps)	Percent	0	0	0	0	0	0	0	0	0	0	0	0	0	0	0	0	0	0	0	0	0	0	0	0	0	0	0	0	0	0	0	0	0	0	0	0	0	0	0.02446	0.02193	0.02057
breastcancer.org	A10926543	10066474	Thyroid cancer	PT	Thyroid neoplasms malignant	Endocrine neoplasms malignant and unspecified	Neoplasms benign, malignant and unspecified (incl cysts and polyps)	Count	0	0	0	0	0	0	0	0	0	0	0	0	0	0	0	0	0	0	0	0	0	0	0	0	0	0	0	0	0	0	0	0	0	0	0	0	0	0	1	1	1
breastcancer.org	A10926543	10066474	Thyroid cancer	PT	Thyroid neoplasms malignant	Endocrine neoplasms malignant and unspecified	Neoplasms benign, malignant and unspecified (incl cysts and polyps)	Percent	0	0	0	0	0	0	0	0	0	0	0	0	0	0	0	0	0	0	0	0	0	0	0	0	0	0	0	0	0	0	0	0	0	0	0	0	0	0	0.02446	0.02193	0.02057
breastcancer.org	A1298474	10033474	Pain of skin	PT	Dermal and epidermal conditions NEC	Epidermal and dermal conditions	Skin and subcutaneous tissue disorders	Count	0	0	0	0	0	0	0	0	0	0	0	0	0	0	0	0	0	0	0	0	0	0	0	0	0	0	0	0	0	0	0	0	0	0	0	0	0	0	2	2	2
breastcancer.org	A1298474	10033474	Pain of skin	PT	Dermal and epidermal conditions NEC	Epidermal and dermal conditions	Skin and subcutaneous tissue disorders	Percent	0	0	0	0	0	0	0	0	0	0	0	0	0	0	0	0	0	0	0	0	0	0	0	0	0	0	0	0	0	0	0	0	0	0	0	0	0	0	0.04892	0.04386	0.04114
breastcancer.org	A1596511	10045412	Ultrasound Doppler	PT	Vascular imaging procedures NEC	Cardiac and vascular investigations (excl enzyme tests)	Investigations	Count	0	0	0	0	0	0	0	0	0	0	0	0	0	0	0	0	0	0	0	0	0	0	0	0	0	0	0	0	0	0	0	0	0	0	0	0	0	0	1	1	1
breastcancer.org	A1596511	10045412	Ultrasound Doppler	PT	Vascular imaging procedures NEC	Cardiac and vascular investigations (excl enzyme tests)	Investigations	Percent	0	0	0	0	0	0	0	0	0	0	0	0	0	0	0	0	0	0	0	0	0	0	0	0	0	0	0	0	0	0	0	0	0	0	0	0	0	0	0.02446	0.02193	0.02057
breastcancer.org	A0028125	10050117	Autopsy	PT	Histopathology procedures NEC	Investigations, imaging and histopathology procedures NEC	Investigations	Count	0	0	0	0	0	0	0	0	0	0	0	0	0	0	0	0	0	0	0	0	0	0	0	0	0	0	0	0	0	0	0	0	0	0	0	0	0	0	1	1	1
breastcancer.org	A0028125	10050117	Autopsy	PT	Histopathology procedures NEC	Investigations, imaging and histopathology procedures NEC	Investigations	Percent	0	0	0	0	0	0	0	0	0	0	0	0	0	0	0	0	0	0	0	0	0	0	0	0	0	0	0	0	0	0	0	0	0	0	0	0	0	0	0.02446	0.02193	0.02057
breastcancer.org	A1960252	10050527	Ejection fraction	PT	Cardiac function diagnostic procedures	Cardiac and vascular investigations (excl enzyme tests)	Investigations	Count	0	0	0	0	0	0	0	1	1	1	1	1	1	1	1	1	1	1	1	1	1	1	1	1	1	1	1	1	1	1	1	1	1	1	1	1	1	1	1	1	1
breastcancer.org	A1960252	10050527	Ejection fraction	PT	Cardiac function diagnostic procedures	Cardiac and vascular investigations (excl enzyme tests)	Investigations	Percent	0	0	0	0	0	0	0	4.34783	4.34783	4.34783	4.34783	3.57143	3.57143	3.57143	3.57143	3.33333	3.33333	3.33333	3.33333	3.33333	3.33333	3.33333	3.33333	3.33333	0.9434	0.65359	0.07148	0.06502	0.0605	0.0605	0.05945	0.04095	0.03827	0.03827	0.03827	0.03559	0.0276	0.0266	0.02446	0.02193	0.02057
breastcancer.org	A2849177	10012239	Delusion	PT	Delusional symptoms	Disturbances in thinking and perception	Psychiatric disorders	Count	0	0	0	0	0	0	0	0	0	0	0	0	0	0	0	0	0	0	0	0	0	0	0	0	0	0	0	0	0	0	0	0	0	0	0	0	0	1	1	1	1
breastcancer.org	A2849177	10012239	Delusion	PT	Delusional symptoms	Disturbances in thinking and perception	Psychiatric disorders	Percent	0	0	0	0	0	0	0	0	0	0	0	0	0	0	0	0	0	0	0	0	0	0	0	0	0	0	0	0	0	0	0	0	0	0	0	0	0	0.0266	0.02446	0.02193	0.02057
breastcancer.org	A0071507	10021114	Hypothyroidism	PT	Metabolic disorders NEC	Metabolism disorders NEC	Metabolism and nutrition disorders	Count	0	0	0	0	0	0	0	0	0	0	0	0	0	0	0	0	0	0	0	0	0	0	0	0	0	0	0	0	0	0	0	0	0	0	0	0	0	1	1	1	1
breastcancer.org	A0071507	10021114	Hypothyroidism	PT	Metabolic disorders NEC	Metabolism disorders NEC	Metabolism and nutrition disorders	Percent	0	0	0	0	0	0	0	0	0	0	0	0	0	0	0	0	0	0	0	0	0	0	0	0	0	0	0	0	0	0	0	0	0	0	0	0	0	0.0266	0.02446	0.02193	0.02057
breastcancer.org	A26716584	10068477	Axillary lymphadenectomy	PT	Breast therapeutic procedures NEC	Breast therapeutic procedures	Surgical and medical procedures	Count	0	0	0	0	0	0	0	0	0	0	0	0	0	0	0	0	0	0	0	0	0	0	0	0	0	0	0	0	0	0	0	0	0	0	0	0	0	2	2	2	2
breastcancer.org	A26716584	10068477	Axillary lymphadenectomy	PT	Breast therapeutic procedures NEC	Breast therapeutic procedures	Surgical and medical procedures	Percent	0	0	0	0	0	0	0	0	0	0	0	0	0	0	0	0	0	0	0	0	0	0	0	0	0	0	0	0	0	0	0	0	0	0	0	0	0	0.05319	0.04892	0.04386	0.04114
breastcancer.org	A1091096	10041953	Staring	PT	Abnormal behaviour NEC	Psychiatric and behavioural symptoms NEC	Psychiatric disorders	Count	0	0	0	0	0	0	0	0	0	0	0	0	0	0	0	0	0	0	0	0	0	0	0	0	0	0	0	0	0	0	0	0	0	0	0	0	0	2	2	2	2
breastcancer.org	A1091096	10041953	Staring	PT	Abnormal behaviour NEC	Psychiatric and behavioural symptoms NEC	Psychiatric disorders	Percent	0	0	0	0	0	0	0	0	0	0	0	0	0	0	0	0	0	0	0	0	0	0	0	0	0	0	0	0	0	0	0	0	0	0	0	0	0	0.05319	0.04892	0.04386	0.04114
breastcancer.org	A0007471	10029148	Nephrolithiasis	PT	Renal lithiasis	Urolithiases	Renal and urinary disorders	Count	0	0	0	0	0	0	0	0	0	0	0	0	0	0	0	0	0	0	0	0	0	0	0	0	0	0	0	0	0	0	0	0	0	0	0	0	0	0	0	0	0
breastcancer.org	A0007471	10029148	Nephrolithiasis	PT	Renal lithiasis	Urolithiases	Renal and urinary disorders	Percent	0	0	0	0	0	0	0	0	0	0	0	0	0	0	0	0	0	0	0	0	0	0	0	0	0	0	0	0	0	0	0	0	0	0	0	0	0	0	0	0	0
breastcancer.org	A0401808	10009866	Cold sweat	PT	Apocrine and eccrine gland disorders	Skin appendage conditions	Skin and subcutaneous tissue disorders	Count	0	0	0	0	0	0	0	0	0	0	0	0	0	0	0	0	0	0	0	0	0	0	0	0	0	0	0	0	0	0	0	0	0	0	0	0	0	0	0	0	0
breastcancer.org	A0401808	10009866	Cold sweat	PT	Apocrine and eccrine gland disorders	Skin appendage conditions	Skin and subcutaneous tissue disorders	Percent	0	0	0	0	0	0	0	0	0	0	0	0	0	0	0	0	0	0	0	0	0	0	0	0	0	0	0	0	0	0	0	0	0	0	0	0	0	0	0	0	0
breastcancer.org	A0450056	10037377	Pulmonary embolism	PT	Pulmonary embolism and thrombosis	Embolism and thrombosis	Vascular disorders	Count	0	0	0	0	0	0	0	0	0	0	0	0	0	0	0	0	0	0	0	0	0	0	0	0	0	0	0	0	0	0	0	0	0	0	0	0	0	0	0	0	0
breastcancer.org	A0450056	10037377	Pulmonary embolism	PT	Pulmonary embolism and thrombosis	Embolism and thrombosis	Vascular disorders	Percent	0	0	0	0	0	0	0	0	0	0	0	0	0	0	0	0	0	0	0	0	0	0	0	0	0	0	0	0	0	0	0	0	0	0	0	0	0	0	0	0	0
breastcancer.org	A7160922	10063370	Drug therapy	PT	Therapeutic procedures NEC	Therapeutic procedures and supportive care NEC	Surgical and medical procedures	Count	0	0	0	0	0	0	0	0	0	0	0	0	0	0	0	0	0	0	0	0	0	0	0	0	0	0	0	0	0	0	0	0	0	0	0	0	0	0	0	0	0
breastcancer.org	A7160922	10063370	Drug therapy	PT	Therapeutic procedures NEC	Therapeutic procedures and supportive care NEC	Surgical and medical procedures	Percent	0	0	0	0	0	0	0	0	0	0	0	0	0	0	0	0	0	0	0	0	0	0	0	0	0	0	0	0	0	0	0	0	0	0	0	0	0	0	0	0	0
breastcancer.org	A2308689	10057609	Fracture reduction	PT	Fracture treatments (excl skull and spine)	Bone and joint therapeutic procedures	Surgical and medical procedures	Count	0	0	0	0	0	0	0	0	0	0	0	0	0	0	0	0	0	0	0	0	0	0	0	0	0	0	0	0	0	0	0	0	0	0	0	0	0	0	0	0	0
breastcancer.org	A2308689	10057609	Fracture reduction	PT	Fracture treatments (excl skull and spine)	Bone and joint therapeutic procedures	Surgical and medical procedures	Percent	0	0	0	0	0	0	0	0	0	0	0	0	0	0	0	0	0	0	0	0	0	0	0	0	0	0	0	0	0	0	0	0	0	0	0	0	0	0	0	0	0
breastcancer.org	A1605345	10044044	Tooth loss	PT	Tooth missing	Dental and gingival conditions	Gastrointestinal disorders	Count	0	0	0	0	0	0	0	0	0	0	0	0	0	0	0	0	0	0	0	0	0	0	0	0	0	0	0	0	0	0	0	0	0	0	0	0	0	0	0	0	0
breastcancer.org	A1605345	10044044	Tooth loss	PT	Tooth missing	Dental and gingival conditions	Gastrointestinal disorders	Percent	0	0	0	0	0	0	0	0	0	0	0	0	0	0	0	0	0	0	0	0	0	0	0	0	0	0	0	0	0	0	0	0	0	0	0	0	0	0	0	0	0
breastcancer.org	A0947505	10017411	Full blood count	PT	Blood counts NEC	Haematology investigations (incl blood groups)	Investigations	Count	0	0	0	0	0	0	0	0	0	0	0	0	0	0	0	0	0	0	0	0	0	0	0	0	0	0	3	3	3	3	3	3	3	3	3	3	3	3	3	3	3
breastcancer.org	A0947505	10017411	Full blood count	PT	Blood counts NEC	Haematology investigations (incl blood groups)	Investigations	Percent	0	0	0	0	0	0	0	0	0	0	0	0	0	0	0	0	0	0	0	0	0	0	0	0	0	0	0.21444	0.19506	0.18149	0.18149	0.17836	0.12285	0.11481	0.11481	0.11481	0.10676	0.0828	0.07979	0.07339	0.06579	0.06172
breastcancer.org	A2016336	10051290	Central nervous system lesion	PT	Nervous system disorders NEC	Neurological disorders NEC	Nervous system disorders	Count	0	0	0	0	0	0	0	0	0	0	0	0	0	0	0	0	0	0	0	0	0	0	0	0	0	0	0	0	0	0	0	0	0	0	0	0	0	0	0	0	0
breastcancer.org	A2016336	10051290	Central nervous system lesion	PT	Nervous system disorders NEC	Neurological disorders NEC	Nervous system disorders	Percent	0	0	0	0	0	0	0	0	0	0	0	0	0	0	0	0	0	0	0	0	0	0	0	0	0	0	0	0	0	0	0	0	0	0	0	0	0	0	0	0	0
breastcancer.org	A4363413	10030227	Oestradiol	PT	Reproductive hormone analyses	Endocrine investigations (incl sex hormones)	Investigations	Count	0	0	0	0	0	0	0	0	0	0	0	0	0	0	0	0	0	0	0	0	0	0	0	0	0	0	0	0	0	0	0	0	0	0	0	0	0	0	0	0	0
breastcancer.org	A4363413	10030227	Oestradiol	PT	Reproductive hormone analyses	Endocrine investigations (incl sex hormones)	Investigations	Percent	0	0	0	0	0	0	0	0	0	0	0	0	0	0	0	0	0	0	0	0	0	0	0	0	0	0	0	0	0	0	0	0	0	0	0	0	0	0	0	0	0
breastcancer.org	A1585094	10005531	Blood follicle stimulating hormone	PT	Pituitary analyses anterior	Endocrine investigations (incl sex hormones)	Investigations	Count	0	0	0	0	0	0	0	0	0	0	0	0	0	0	0	0	0	0	0	0	0	0	0	0	0	0	0	0	0	0	0	0	0	0	0	0	0	0	0	0	0
breastcancer.org	A1585094	10005531	Blood follicle stimulating hormone	PT	Pituitary analyses anterior	Endocrine investigations (incl sex hormones)	Investigations	Percent	0	0	0	0	0	0	0	0	0	0	0	0	0	0	0	0	0	0	0	0	0	0	0	0	0	0	0	0	0	0	0	0	0	0	0	0	0	0	0	0	0
breastcancer.org	A0111507	10038743	Restlessness	PT	Increased physical activity levels	Changes in physical activity	Psychiatric disorders	Count	0	0	0	0	0	0	0	0	0	0	0	0	0	0	0	0	0	0	0	0	0	0	0	0	0	0	0	0	0	0	0	0	0	0	0	0	0	0	0	1	1
breastcancer.org	A0111507	10038743	Restlessness	PT	Increased physical activity levels	Changes in physical activity	Psychiatric disorders	Percent	0	0	0	0	0	0	0	0	0	0	0	0	0	0	0	0	0	0	0	0	0	0	0	0	0	0	0	0	0	0	0	0	0	0	0	0	0	0	0	0.02193	0.02057
breastcancer.org	A0001309	10039073	Rheumatoid arthritis	PT	Rheumatoid arthropathies	Joint disorders	Musculoskeletal and connective tissue disorders	Count	0	0	0	0	0	0	0	0	0	0	0	0	0	0	0	0	0	0	0	0	0	0	0	0	0	0	1	1	1	1	1	1	1	1	1	1	1	1	1	1	1
breastcancer.org	A0001309	10039073	Rheumatoid arthritis	PT	Rheumatoid arthropathies	Joint disorders	Musculoskeletal and connective tissue disorders	Percent	0	0	0	0	0	0	0	0	0	0	0	0	0	0	0	0	0	0	0	0	0	0	0	0	0	0	0.07148	0.06502	0.0605	0.0605	0.05945	0.04095	0.03827	0.03827	0.03827	0.03559	0.0276	0.0266	0.02446	0.02193	0.02057
breastcancer.org	A2849327	10010808	Contraception	PT	Contraceptive methods female	Obstetric and gynaecological therapeutic procedures	Surgical and medical procedures	Count	0	0	0	0	0	0	0	0	0	0	0	0	0	0	0	0	0	0	0	0	0	0	0	0	0	0	0	0	0	0	0	0	0	0	0	0	0	0	0	0	0
breastcancer.org	A2849327	10010808	Contraception	PT	Contraceptive methods female	Obstetric and gynaecological therapeutic procedures	Surgical and medical procedures	Percent	0	0	0	0	0	0	0	0	0	0	0	0	0	0	0	0	0	0	0	0	0	0	0	0	0	0	0	0	0	0	0	0	0	0	0	0	0	0	0	0	0
breastcancer.org	A0997642	10026843	Married	PT	Family and partner issues	Family issues	Social circumstances	Count	0	0	0	0	0	0	0	0	0	0	0	0	0	0	0	0	0	0	0	0	0	0	0	0	0	0	1	1	1	1	1	1	1	1	1	1	1	1	1	1	1
breastcancer.org	A0997642	10026843	Married	PT	Family and partner issues	Family issues	Social circumstances	Percent	0	0	0	0	0	0	0	0	0	0	0	0	0	0	0	0	0	0	0	0	0	0	0	0	0	0	0.07148	0.06502	0.0605	0.0605	0.05945	0.04095	0.03827	0.03827	0.03827	0.03559	0.0276	0.0266	0.02446	0.02193	0.02057
breastcancer.org	A1606133	10027783	Moaning	PT	Emotional and mood disturbances NEC	Mood disorders and disturbances NEC	Psychiatric disorders	Count	0	0	0	0	0	0	0	0	0	0	0	0	0	0	0	0	0	0	0	0	0	0	0	0	0	0	0	0	0	0	0	0	0	0	0	0	0	0	0	0	0
breastcancer.org	A1606133	10027783	Moaning	PT	Emotional and mood disturbances NEC	Mood disorders and disturbances NEC	Psychiatric disorders	Percent	0	0	0	0	0	0	0	0	0	0	0	0	0	0	0	0	0	0	0	0	0	0	0	0	0	0	0	0	0	0	0	0	0	0	0	0	0	0	0	0	0
breastcancer.org	A2849336	10011878	Deafness	PT	Hearing losses	Hearing disorders	Ear and labyrinth disorders	Count	0	0	0	0	0	0	0	0	0	0	0	0	0	0	0	0	0	0	0	0	0	0	0	0	0	0	0	0	0	0	0	0	0	0	0	0	0	0	0	0	0
breastcancer.org	A2849336	10011878	Deafness	PT	Hearing losses	Hearing disorders	Ear and labyrinth disorders	Percent	0	0	0	0	0	0	0	0	0	0	0	0	0	0	0	0	0	0	0	0	0	0	0	0	0	0	0	0	0	0	0	0	0	0	0	0	0	0	0	0	0
breastcancer.org	A0053229	10014348	Elderly	PT	Age related issues	Age related factors	Social circumstances	Count	0	0	0	0	0	0	0	0	0	0	0	0	0	0	0	0	0	0	0	0	0	0	0	0	0	0	0	0	0	0	0	0	0	0	0	0	0	0	0	0	0
breastcancer.org	A0053229	10014348	Elderly	PT	Age related issues	Age related factors	Social circumstances	Percent	0	0	0	0	0	0	0	0	0	0	0	0	0	0	0	0	0	0	0	0	0	0	0	0	0	0	0	0	0	0	0	0	0	0	0	0	0	0	0	0	0
breastcancer.org	A7161628	10063565	Vertebroplasty	PT	Spine and spinal cord therapeutic procedures	Nervous system, skull and spine therapeutic procedures	Surgical and medical procedures	Count	0	0	0	0	0	0	0	0	0	0	0	0	0	0	0	0	0	0	0	0	0	0	0	0	0	0	0	0	0	0	0	0	0	0	0	0	0	0	0	0	0
breastcancer.org	A7161628	10063565	Vertebroplasty	PT	Spine and spinal cord therapeutic procedures	Nervous system, skull and spine therapeutic procedures	Surgical and medical procedures	Percent	0	0	0	0	0	0	0	0	0	0	0	0	0	0	0	0	0	0	0	0	0	0	0	0	0	0	0	0	0	0	0	0	0	0	0	0	0	0	0	0	0
breastcancer.org	A0091970	10029354	Neutropenia	PT	Neutropenias	White blood cell disorders	Blood and lymphatic system disorders	Count	0	0	0	0	0	0	0	0	0	0	0	0	0	0	0	0	0	0	0	0	0	0	0	0	0	0	0	0	0	0	0	0	0	0	0	0	0	0	0	0	0
breastcancer.org	A0091970	10029354	Neutropenia	PT	Neutropenias	White blood cell disorders	Blood and lymphatic system disorders	Percent	0	0	0	0	0	0	0	0	0	0	0	0	0	0	0	0	0	0	0	0	0	0	0	0	0	0	0	0	0	0	0	0	0	0	0	0	0	0	0	0	0
breastcancer.org	A0702987	10016750	Flank pain	PT	Musculoskeletal and connective tissue pain and discomfort	Musculoskeletal and connective tissue disorders NEC	Musculoskeletal and connective tissue disorders	Count	0	0	0	0	0	0	0	0	0	0	0	0	0	0	0	0	0	0	0	0	0	0	0	0	0	0	0	0	0	0	0	0	0	0	0	0	0	0	0	0	0
breastcancer.org	A0702987	10016750	Flank pain	PT	Musculoskeletal and connective tissue pain and discomfort	Musculoskeletal and connective tissue disorders NEC	Musculoskeletal and connective tissue disorders	Percent	0	0	0	0	0	0	0	0	0	0	0	0	0	0	0	0	0	0	0	0	0	0	0	0	0	0	0	0	0	0	0	0	0	0	0	0	0	0	0	0	0
breastcancer.org	A1599156	10016454	Femur fracture	PT	Limb fractures	Fractures	Musculoskeletal and connective tissue disorders	Count	0	0	0	0	0	0	0	0	0	0	0	0	0	0	0	0	0	0	0	0	0	0	0	0	0	0	3	3	3	3	3	3	3	3	3	3	3	3	3	3	3
breastcancer.org	A1599156	10016454	Femur fracture	PT	Limb fractures	Fractures	Musculoskeletal and connective tissue disorders	Percent	0	0	0	0	0	0	0	0	0	0	0	0	0	0	0	0	0	0	0	0	0	0	0	0	0	0	0.21444	0.19506	0.18149	0.18149	0.17836	0.12285	0.11481	0.11481	0.11481	0.10676	0.0828	0.07979	0.07339	0.06579	0.06172
breastcancer.org	A20212907	10070884	Atypical femur fracture	PT	Limb fractures	Fractures	Musculoskeletal and connective tissue disorders	Count	0	0	0	0	0	0	0	0	0	0	0	0	0	0	0	0	0	0	0	0	0	0	0	0	0	0	0	0	0	0	0	0	0	0	0	0	0	0	0	0	0
breastcancer.org	A20212907	10070884	Atypical femur fracture	PT	Limb fractures	Fractures	Musculoskeletal and connective tissue disorders	Percent	0	0	0	0	0	0	0	0	0	0	0	0	0	0	0	0	0	0	0	0	0	0	0	0	0	0	0	0	0	0	0	0	0	0	0	0	0	0	0	0	0
breastcancer.org	A2850777	10046766	Uterine cancer	PT	Uterine neoplasms malignant NEC	Reproductive neoplasms female malignant and unspecified	Neoplasms benign, malignant and unspecified (incl cysts and polyps)	Count	0	0	0	0	0	0	0	0	0	0	0	0	0	0	0	0	0	0	0	0	0	0	0	0	0	0	0	0	2	2	2	2	2	2	2	2	2	2	2	2	2
breastcancer.org	A2850777	10046766	Uterine cancer	PT	Uterine neoplasms malignant NEC	Reproductive neoplasms female malignant and unspecified	Neoplasms benign, malignant and unspecified (incl cysts and polyps)	Percent	0	0	0	0	0	0	0	0	0	0	0	0	0	0	0	0	0	0	0	0	0	0	0	0	0	0	0	0	0.12099	0.12099	0.11891	0.0819	0.07654	0.07654	0.07654	0.07117	0.0552	0.05319	0.04892	0.04386	0.04114
breastcancer.org	A2850744	10005956	Bone disorder	PT	Bone disorders NEC	Bone disorders (excl congenital and fractures)	Musculoskeletal and connective tissue disorders	Count	0	0	0	0	0	0	0	0	0	0	0	0	0	0	0	0	0	0	0	0	0	0	0	0	0	0	0	0	0	0	0	0	0	0	0	0	0	0	0	0	0
breastcancer.org	A2850744	10005956	Bone disorder	PT	Bone disorders NEC	Bone disorders (excl congenital and fractures)	Musculoskeletal and connective tissue disorders	Percent	0	0	0	0	0	0	0	0	0	0	0	0	0	0	0	0	0	0	0	0	0	0	0	0	0	0	0	0	0	0	0	0	0	0	0	0	0	0	0	0	0
breastcancer.org	A2019489	10052140	Eye pruritus	PT	Ocular infections, inflammations and associated manifestations	Ocular infections, irritations and inflammations	Eye disorders	Count	0	0	0	0	0	0	0	0	0	0	0	0	0	0	0	0	0	0	0	0	0	0	0	0	0	0	0	0	0	0	0	0	0	0	0	0	0	0	0	0	0
breastcancer.org	A2019489	10052140	Eye pruritus	PT	Ocular infections, inflammations and associated manifestations	Ocular infections, irritations and inflammations	Eye disorders	Percent	0	0	0	0	0	0	0	0	0	0	0	0	0	0	0	0	0	0	0	0	0	0	0	0	0	0	0	0	0	0	0	0	0	0	0	0	0	0	0	0	0
breastcancer.org	A2600826	10060090	Analgesic drug level	PT	Therapeutic drug monitoring analyses	Toxicology and therapeutic drug monitoring	Investigations	Count	0	0	0	0	0	0	0	0	0	0	0	0	0	0	0	0	0	0	0	0	0	0	0	0	0	0	2	2	2	2	2	2	2	2	2	2	2	2	2	2	2
breastcancer.org	A2600826	10060090	Analgesic drug level	PT	Therapeutic drug monitoring analyses	Toxicology and therapeutic drug monitoring	Investigations	Percent	0	0	0	0	0	0	0	0	0	0	0	0	0	0	0	0	0	0	0	0	0	0	0	0	0	0	0.14296	0.13004	0.12099	0.12099	0.11891	0.0819	0.07654	0.07654	0.07654	0.07117	0.0552	0.05319	0.04892	0.04386	0.04114
breastcancer.org	A0117210	10041232	Sneezing	PT	Upper respiratory tract signs and symptoms	Respiratory tract signs and symptoms	Respiratory, thoracic and mediastinal disorders	Count	0	0	0	0	0	0	0	0	0	0	0	0	0	0	0	0	0	0	0	0	0	0	0	0	0	0	0	0	0	0	0	0	0	0	0	0	0	0	0	0	0
breastcancer.org	A0117210	10041232	Sneezing	PT	Upper respiratory tract signs and symptoms	Respiratory tract signs and symptoms	Respiratory, thoracic and mediastinal disorders	Percent	0	0	0	0	0	0	0	0	0	0	0	0	0	0	0	0	0	0	0	0	0	0	0	0	0	0	0	0	0	0	0	0	0	0	0	0	0	0	0	0	0
breastcancer.org	A0966515	10021430	Immunisation	PT	Immunisations	Therapeutic procedures and supportive care NEC	Surgical and medical procedures	Count	0	0	0	0	0	0	0	0	0	0	0	0	0	0	0	0	0	0	0	0	0	0	0	0	0	0	0	0	0	0	0	0	0	0	0	0	0	0	0	0	0
breastcancer.org	A0966515	10021430	Immunisation	PT	Immunisations	Therapeutic procedures and supportive care NEC	Surgical and medical procedures	Percent	0	0	0	0	0	0	0	0	0	0	0	0	0	0	0	0	0	0	0	0	0	0	0	0	0	0	0	0	0	0	0	0	0	0	0	0	0	0	0	0	0
breastcancer.org	A1960174	10051047	Dental cleaning	PT	Dental and gingival therapeutic procedures	Head and neck therapeutic procedures	Surgical and medical procedures	Count	0	0	0	0	0	0	0	0	0	0	0	0	0	0	0	0	0	0	0	0	0	0	0	0	0	0	0	0	0	0	0	0	0	0	0	0	0	0	0	0	0
breastcancer.org	A1960174	10051047	Dental cleaning	PT	Dental and gingival therapeutic procedures	Head and neck therapeutic procedures	Surgical and medical procedures	Percent	0	0	0	0	0	0	0	0	0	0	0	0	0	0	0	0	0	0	0	0	0	0	0	0	0	0	0	0	0	0	0	0	0	0	0	0	0	0	0	0	0
breastcancer.org	A2849525	10045285	Ulcer	PT	Ulcers NEC	Tissue disorders NEC	General disorders and administration site conditions	Count	0	0	0	0	0	0	0	0	0	0	0	0	0	0	0	0	0	0	0	0	0	0	0	0	0	0	0	0	0	0	0	0	0	0	0	0	0	0	0	0	0
breastcancer.org	A2849525	10045285	Ulcer	PT	Ulcers NEC	Tissue disorders NEC	General disorders and administration site conditions	Percent	0	0	0	0	0	0	0	0	0	0	0	0	0	0	0	0	0	0	0	0	0	0	0	0	0	0	0	0	0	0	0	0	0	0	0	0	0	0	0	0	0
breastcancer.org	A1295013	10027304	Menopausal symptoms	PT	Menopausal effects NEC	Menopause related conditions	Reproductive system and breast disorders	Count	0	0	0	0	0	0	0	0	0	0	0	0	0	0	0	0	0	0	0	0	0	0	0	0	0	0	0	0	0	0	0	0	0	0	0	0	0	0	0	0	0
breastcancer.org	A1295013	10027304	Menopausal symptoms	PT	Menopausal effects NEC	Menopause related conditions	Reproductive system and breast disorders	Percent	0	0	0	0	0	0	0	0	0	0	0	0	0	0	0	0	0	0	0	0	0	0	0	0	0	0	0	0	0	0	0	0	0	0	0	0	0	0	0	0	0
breastcancer.org	A0084806	10027313	Menorrhagia	PT	Menstruation with increased bleeding	Menstrual cycle and uterine bleeding disorders	Reproductive system and breast disorders	Count	0	0	0	0	0	0	0	0	0	0	0	0	0	0	0	0	0	0	0	0	0	0	0	0	0	0	0	0	0	0	0	0	0	0	0	0	0	0	0	0	0
breastcancer.org	A0084806	10027313	Menorrhagia	PT	Menstruation with increased bleeding	Menstrual cycle and uterine bleeding disorders	Reproductive system and breast disorders	Percent	0	0	0	0	0	0	0	0	0	0	0	0	0	0	0	0	0	0	0	0	0	0	0	0	0	0	0	0	0	0	0	0	0	0	0	0	0	0	0	0	0
breastcancer.org	A2849183	10000369	Accident	PT	Non-site specific injuries NEC	Injuries NEC	Injury, poisoning and procedural complications	Count	0	0	0	0	0	0	0	0	0	0	0	0	0	0	0	0	0	0	0	0	0	0	0	0	0	0	0	0	0	0	0	0	0	0	0	0	0	0	0	0	0
breastcancer.org	A2849183	10000369	Accident	PT	Non-site specific injuries NEC	Injuries NEC	Injury, poisoning and procedural complications	Percent	0	0	0	0	0	0	0	0	0	0	0	0	0	0	0	0	0	0	0	0	0	0	0	0	0	0	0	0	0	0	0	0	0	0	0	0	0	0	0	0	0
breastcancer.org	A12057759	10058829	Elective surgery	PT	Therapeutic procedures NEC	Therapeutic procedures and supportive care NEC	Surgical and medical procedures	Count	0	0	0	0	0	0	0	0	0	0	0	0	0	0	0	0	0	0	0	0	0	0	0	0	0	0	0	0	0	0	0	0	0	0	0	0	0	0	0	0	0
breastcancer.org	A12057759	10058829	Elective surgery	PT	Therapeutic procedures NEC	Therapeutic procedures and supportive care NEC	Surgical and medical procedures	Percent	0	0	0	0	0	0	0	0	0	0	0	0	0	0	0	0	0	0	0	0	0	0	0	0	0	0	0	0	0	0	0	0	0	0	0	0	0	0	0	0	0
breastcancer.org	A4363201	10063045	Effusion	PT	General signs and symptoms NEC	General system disorders NEC	General disorders and administration site conditions	Count	0	0	0	0	0	0	0	0	0	0	0	0	0	0	0	0	0	0	0	0	0	0	0	0	0	0	0	0	0	0	0	0	0	0	0	0	0	0	0	0	0
breastcancer.org	A4363201	10063045	Effusion	PT	General signs and symptoms NEC	General system disorders NEC	General disorders and administration site conditions	Percent	0	0	0	0	0	0	0	0	0	0	0	0	0	0	0	0	0	0	0	0	0	0	0	0	0	0	0	0	0	0	0	0	0	0	0	0	0	0	0	0	0
breastcancer.org	A1607729	10047264	Ventilation/perfusion scan	PT	Respiratory tract and thoracic imaging procedures	Respiratory and pulmonary investigations (excl blood gases)	Investigations	Count	0	0	0	0	0	0	0	0	0	0	0	0	0	0	0	0	0	0	0	0	0	0	0	0	0	0	0	0	0	0	0	0	0	0	0	0	0	0	0	0	0
breastcancer.org	A1607729	10047264	Ventilation/perfusion scan	PT	Respiratory tract and thoracic imaging procedures	Respiratory and pulmonary investigations (excl blood gases)	Investigations	Percent	0	0	0	0	0	0	0	0	0	0	0	0	0	0	0	0	0	0	0	0	0	0	0	0	0	0	0	0	0	0	0	0	0	0	0	0	0	0	0	0	0
breastcancer.org	A0864360	10002522	Anion gap	PT	Blood gas and acid base analyses	Metabolic, nutritional and blood gas investigations	Investigations	Count	0	0	0	0	0	0	0	0	0	0	0	0	0	0	0	0	0	0	0	0	0	0	0	0	0	0	0	0	0	0	0	0	0	0	0	0	0	0	0	0	0
breastcancer.org	A0864360	10002522	Anion gap	PT	Blood gas and acid base analyses	Metabolic, nutritional and blood gas investigations	Investigations	Percent	0	0	0	0	0	0	0	0	0	0	0	0	0	0	0	0	0	0	0	0	0	0	0	0	0	0	0	0	0	0	0	0	0	0	0	0	0	0	0	0	0
breastcancer.org	A1599012	10016288	Febrile neutropenia	PT	Neutropenias	White blood cell disorders	Blood and lymphatic system disorders	Count	0	0	0	0	0	0	0	0	0	0	0	0	0	0	0	0	0	0	0	0	0	0	0	0	0	0	0	0	0	0	0	0	0	0	0	0	0	0	0	0	0
breastcancer.org	A1599012	10016288	Febrile neutropenia	PT	Neutropenias	White blood cell disorders	Blood and lymphatic system disorders	Percent	0	0	0	0	0	0	0	0	0	0	0	0	0	0	0	0	0	0	0	0	0	0	0	0	0	0	0	0	0	0	0	0	0	0	0	0	0	0	0	0	0
breastcancer.org	A2293051	10055101	Bone cancer metastatic	PT	Bone neoplasms malignant (excl sarcomas)	Skeletal neoplasms malignant and unspecified	Neoplasms benign, malignant and unspecified (incl cysts and polyps)	Count	0	0	0	0	0	0	0	0	0	0	0	0	0	0	0	0	0	0	0	0	0	0	0	0	0	0	0	0	0	0	0	0	0	0	0	0	0	0	0	0	0
breastcancer.org	A2293051	10055101	Bone cancer metastatic	PT	Bone neoplasms malignant (excl sarcomas)	Skeletal neoplasms malignant and unspecified	Neoplasms benign, malignant and unspecified (incl cysts and polyps)	Percent	0	0	0	0	0	0	0	0	0	0	0	0	0	0	0	0	0	0	0	0	0	0	0	0	0	0	0	0	0	0	0	0	0	0	0	0	0	0	0	0	0
breastcancer.org	A2850023	10024288	Leukaemia	PT	Leukaemias NEC	Leukaemias	Neoplasms benign, malignant and unspecified (incl cysts and polyps)	Count	0	0	0	0	0	0	0	0	0	0	0	0	0	0	0	0	0	0	0	0	0	0	0	0	0	0	1	1	1	1	1	1	1	1	1	1	1	1	1	1	1
breastcancer.org	A2850023	10024288	Leukaemia	PT	Leukaemias NEC	Leukaemias	Neoplasms benign, malignant and unspecified (incl cysts and polyps)	Percent	0	0	0	0	0	0	0	0	0	0	0	0	0	0	0	0	0	0	0	0	0	0	0	0	0	0	0.07148	0.06502	0.0605	0.0605	0.05945	0.04095	0.03827	0.03827	0.03827	0.03559	0.0276	0.0266	0.02446	0.02193	0.02057
breastcancer.org	A2850793	10030155	Oesophageal carcinoma	PT	Oesophageal neoplasms malignant	Gastrointestinal neoplasms malignant and unspecified	Neoplasms benign, malignant and unspecified (incl cysts and polyps)	Count	0	0	0	0	0	0	0	0	0	0	0	0	0	0	0	0	0	0	0	0	0	0	0	0	0	0	2	2	2	2	2	2	2	2	2	2	2	2	2	2	2
breastcancer.org	A2850793	10030155	Oesophageal carcinoma	PT	Oesophageal neoplasms malignant	Gastrointestinal neoplasms malignant and unspecified	Neoplasms benign, malignant and unspecified (incl cysts and polyps)	Percent	0	0	0	0	0	0	0	0	0	0	0	0	0	0	0	0	0	0	0	0	0	0	0	0	0	0	0.14296	0.13004	0.12099	0.12099	0.11891	0.0819	0.07654	0.07654	0.07654	0.07117	0.0552	0.05319	0.04892	0.04386	0.04114
breastcancer.org	A2849280	10061633	Androgens	PT	Reproductive hormone analyses	Endocrine investigations (incl sex hormones)	Investigations	Count	0	0	0	0	0	0	0	0	0	0	0	0	0	0	0	0	0	0	0	0	0	0	0	0	0	0	1	1	1	1	1	1	1	1	1	1	1	1	1	1	1
breastcancer.org	A2849280	10061633	Androgens	PT	Reproductive hormone analyses	Endocrine investigations (incl sex hormones)	Investigations	Percent	0	0	0	0	0	0	0	0	0	0	0	0	0	0	0	0	0	0	0	0	0	0	0	0	0	0	0.07148	0.06502	0.0605	0.0605	0.05945	0.04095	0.03827	0.03827	0.03827	0.03559	0.0276	0.0266	0.02446	0.02193	0.02057
breastcancer.org	A7161014	10063655	Erosive oesophagitis	PT	Oesophageal ulcers and perforation	Gastrointestinal ulceration and perforation	Gastrointestinal disorders	Count	0	0	0	0	0	0	0	0	0	0	0	0	0	0	0	0	0	0	0	0	0	0	0	0	0	0	3	3	3	3	3	3	3	3	3	3	3	3	3	3	3
breastcancer.org	A7161014	10063655	Erosive oesophagitis	PT	Oesophageal ulcers and perforation	Gastrointestinal ulceration and perforation	Gastrointestinal disorders	Percent	0	0	0	0	0	0	0	0	0	0	0	0	0	0	0	0	0	0	0	0	0	0	0	0	0	0	0.21444	0.19506	0.18149	0.18149	0.17836	0.12285	0.11481	0.11481	0.11481	0.10676	0.0828	0.07979	0.07339	0.06579	0.06172
breastcancer.org	A2850049	10028533	Myelodysplastic syndrome	PT	Myelodysplastic syndromes	Leukaemias	Neoplasms benign, malignant and unspecified (incl cysts and polyps)	Count	0	0	0	0	0	0	0	0	0	0	0	0	0	0	0	0	0	0	0	0	0	0	0	0	0	0	3	3	3	3	3	3	3	3	3	3	3	3	3	3	3
breastcancer.org	A2850049	10028533	Myelodysplastic syndrome	PT	Myelodysplastic syndromes	Leukaemias	Neoplasms benign, malignant and unspecified (incl cysts and polyps)	Percent	0	0	0	0	0	0	0	0	0	0	0	0	0	0	0	0	0	0	0	0	0	0	0	0	0	0	0.21444	0.19506	0.18149	0.18149	0.17836	0.12285	0.11481	0.11481	0.11481	0.10676	0.0828	0.07979	0.07339	0.06579	0.06172
breastcancer.org	A1585359	10005721	Blood potassium	PT	Mineral and electrolyte analyses	Water, electrolyte and mineral investigations	Investigations	Count	0	0	0	0	0	0	0	0	0	0	0	0	0	0	0	0	0	0	0	0	0	0	0	0	0	0	2	2	2	2	2	2	2	2	2	2	2	2	2	2	2
breastcancer.org	A1585359	10005721	Blood potassium	PT	Mineral and electrolyte analyses	Water, electrolyte and mineral investigations	Investigations	Percent	0	0	0	0	0	0	0	0	0	0	0	0	0	0	0	0	0	0	0	0	0	0	0	0	0	0	0.14296	0.13004	0.12099	0.12099	0.11891	0.0819	0.07654	0.07654	0.07654	0.07117	0.0552	0.05319	0.04892	0.04386	0.04114
breastcancer.org	A21208286	10073101	Mucinous breast carcinoma	PT	Breast and nipple neoplasms malignant	Breast neoplasms malignant and unspecified (incl nipple)	Neoplasms benign, malignant and unspecified (incl cysts and polyps)	Count	0	0	0	0	0	0	0	0	0	0	0	0	0	0	0	0	0	0	0	0	0	0	0	0	0	0	1	1	1	1	1	1	1	1	1	1	1	1	1	1	1
breastcancer.org	A21208286	10073101	Mucinous breast carcinoma	PT	Breast and nipple neoplasms malignant	Breast neoplasms malignant and unspecified (incl nipple)	Neoplasms benign, malignant and unspecified (incl cysts and polyps)	Percent	0	0	0	0	0	0	0	0	0	0	0	0	0	0	0	0	0	0	0	0	0	0	0	0	0	0	0.07148	0.06502	0.0605	0.0605	0.05945	0.04095	0.03827	0.03827	0.03827	0.03559	0.0276	0.0266	0.02446	0.02193	0.02057
breastcancer.org	A16492432	10068969	Adjuvant therapy	PT	Therapeutic procedures NEC	Therapeutic procedures and supportive care NEC	Surgical and medical procedures	Count	0	0	0	0	0	0	0	0	0	0	0	0	0	0	0	0	0	0	0	0	0	0	0	0	0	0	1	1	1	1	1	1	1	1	1	1	1	1	1	1	1
breastcancer.org	A16492432	10068969	Adjuvant therapy	PT	Therapeutic procedures NEC	Therapeutic procedures and supportive care NEC	Surgical and medical procedures	Percent	0	0	0	0	0	0	0	0	0	0	0	0	0	0	0	0	0	0	0	0	0	0	0	0	0	0	0.07148	0.06502	0.0605	0.0605	0.05945	0.04095	0.03827	0.03827	0.03827	0.03559	0.0276	0.0266	0.02446	0.02193	0.02057
breastcancer.org	A2853804	10061728	Bone lesion	PT	Bone disorders NEC	Bone disorders (excl congenital and fractures)	Musculoskeletal and connective tissue disorders	Count	0	0	0	0	0	0	0	0	0	0	0	0	0	0	0	0	0	0	0	0	0	0	0	0	0	0	1	1	1	1	1	1	1	1	1	1	1	1	1	1	1
breastcancer.org	A2853804	10061728	Bone lesion	PT	Bone disorders NEC	Bone disorders (excl congenital and fractures)	Musculoskeletal and connective tissue disorders	Percent	0	0	0	0	0	0	0	0	0	0	0	0	0	0	0	0	0	0	0	0	0	0	0	0	0	0	0.07148	0.06502	0.0605	0.0605	0.05945	0.04095	0.03827	0.03827	0.03827	0.03559	0.0276	0.0266	0.02446	0.02193	0.02057
breastcancer.org	A2849760	10047939	White blood cell count	PT	White blood cell analyses	Haematology investigations (incl blood groups)	Investigations	Count	0	0	0	0	0	0	0	0	0	0	0	0	0	0	0	0	0	0	0	0	0	0	0	0	0	0	9	9	9	9	9	10	10	10	10	10	10	10	10	10	10
breastcancer.org	A2849760	10047939	White blood cell count	PT	White blood cell analyses	Haematology investigations (incl blood groups)	Investigations	Percent	0	0	0	0	0	0	0	0	0	0	0	0	0	0	0	0	0	0	0	0	0	0	0	0	0	0	0.64332	0.58518	0.54446	0.54446	0.53508	0.4095	0.3827	0.3827	0.3827	0.35587	0.27601	0.26596	0.24462	0.2193	0.20572
breastcancer.org	A0244908	10033664	Panic attack	PT	Panic attacks and disorders	Anxiety disorders and symptoms	Psychiatric disorders	Count	0	0	0	0	0	0	0	0	0	0	0	0	0	0	0	0	0	0	0	0	0	0	0	0	0	0	1	1	1	1	1	1	1	1	1	1	1	1	1	1	1
breastcancer.org	A0244908	10033664	Panic attack	PT	Panic attacks and disorders	Anxiety disorders and symptoms	Psychiatric disorders	Percent	0	0	0	0	0	0	0	0	0	0	0	0	0	0	0	0	0	0	0	0	0	0	0	0	0	0	0.07148	0.06502	0.0605	0.0605	0.05945	0.04095	0.03827	0.03827	0.03827	0.03559	0.0276	0.0266	0.02446	0.02193	0.02057
breastcancer.org	A0071020	10020850	Hyperthyroidism	PT	Metabolic disorders NEC	Metabolism disorders NEC	Metabolism and nutrition disorders	Count	0	0	0	0	0	0	0	0	0	0	0	0	0	0	0	0	0	0	0	0	0	0	0	0	0	0	1	1	1	1	1	1	1	1	1	1	1	1	1	1	1
breastcancer.org	A0071020	10020850	Hyperthyroidism	PT	Metabolic disorders NEC	Metabolism disorders NEC	Metabolism and nutrition disorders	Percent	0	0	0	0	0	0	0	0	0	0	0	0	0	0	0	0	0	0	0	0	0	0	0	0	0	0	0.07148	0.06502	0.0605	0.0605	0.05945	0.04095	0.03827	0.03827	0.03827	0.03559	0.0276	0.0266	0.02446	0.02193	0.02057
breastcancer.org	A0698321	10015652	Exercise test	PT	Cardiac function diagnostic procedures	Cardiac and vascular investigations (excl enzyme tests)	Investigations	Count	0	0	0	0	0	0	0	0	0	0	0	0	0	0	0	0	0	0	0	0	0	0	0	0	0	0	1	1	1	1	1	1	1	1	1	1	1	1	1	1	1
breastcancer.org	A0698321	10015652	Exercise test	PT	Cardiac function diagnostic procedures	Cardiac and vascular investigations (excl enzyme tests)	Investigations	Percent	0	0	0	0	0	0	0	0	0	0	0	0	0	0	0	0	0	0	0	0	0	0	0	0	0	0	0.07148	0.06502	0.0605	0.0605	0.05945	0.04095	0.03827	0.03827	0.03827	0.03559	0.0276	0.0266	0.02446	0.02193	0.02057
breastcancer.org	A17034412	10069420	Valsalva maneuver	PT	Physical examination procedures and organ system status	Physical examination and organ system status topics	Investigations	Count	0	0	0	0	0	0	0	0	0	0	0	0	0	0	0	0	0	0	0	0	0	0	0	0	0	0	1	1	1	1	1	1	1	1	1	1	1	1	1	1	1
breastcancer.org	A17034412	10069420	Valsalva maneuver	PT	Physical examination procedures and organ system status	Physical examination and organ system status topics	Investigations	Percent	0	0	0	0	0	0	0	0	0	0	0	0	0	0	0	0	0	0	0	0	0	0	0	0	0	0	0.07148	0.06502	0.0605	0.0605	0.05945	0.04095	0.03827	0.03827	0.03827	0.03559	0.0276	0.0266	0.02446	0.02193	0.02057
breastcancer.org	A2850009	10022694	Intestinal perforation	PT	Intestinal ulcers and perforation NEC	Gastrointestinal ulceration and perforation	Gastrointestinal disorders	Count	0	0	0	0	0	0	0	0	0	0	0	0	0	0	0	0	0	0	0	0	0	0	0	0	0	0	1	1	1	1	1	1	1	1	1	1	1	1	1	1	1
breastcancer.org	A2850009	10022694	Intestinal perforation	PT	Intestinal ulcers and perforation NEC	Gastrointestinal ulceration and perforation	Gastrointestinal disorders	Percent	0	0	0	0	0	0	0	0	0	0	0	0	0	0	0	0	0	0	0	0	0	0	0	0	0	0	0.07148	0.06502	0.0605	0.0605	0.05945	0.04095	0.03827	0.03827	0.03827	0.03559	0.0276	0.0266	0.02446	0.02193	0.02057
breastcancer.org	A0567701	10027730	Mitral valve prolapse	PT	Mitral valvular disorders	Cardiac valve disorders	Cardiac disorders	Count	0	0	0	0	0	0	0	0	0	0	0	0	0	0	0	0	0	0	0	0	0	0	0	0	0	0	1	1	1	1	1	1	1	1	1	1	1	1	1	1	1
breastcancer.org	A0567701	10027730	Mitral valve prolapse	PT	Mitral valvular disorders	Cardiac valve disorders	Cardiac disorders	Percent	0	0	0	0	0	0	0	0	0	0	0	0	0	0	0	0	0	0	0	0	0	0	0	0	0	0	0.07148	0.06502	0.0605	0.0605	0.05945	0.04095	0.03827	0.03827	0.03827	0.03559	0.0276	0.0266	0.02446	0.02193	0.02057
breastcancer.org	A0713045	10019022	Haemorrhoids	PT	Gastrointestinal varicosities and haemorrhoids	Venous varices	Vascular disorders	Count	0	0	0	0	0	0	0	0	0	0	0	0	0	0	0	0	0	0	0	0	0	0	0	0	0	0	1	1	1	1	1	1	1	1	1	1	1	1	1	1	1
breastcancer.org	A0713045	10019022	Haemorrhoids	PT	Gastrointestinal varicosities and haemorrhoids	Venous varices	Vascular disorders	Percent	0	0	0	0	0	0	0	0	0	0	0	0	0	0	0	0	0	0	0	0	0	0	0	0	0	0	0.07148	0.06502	0.0605	0.0605	0.05945	0.04095	0.03827	0.03827	0.03827	0.03559	0.0276	0.0266	0.02446	0.02193	0.02057
breastcancer.org	A0422460	10021118	Hypotonia	PT	Muscle tone abnormalities	Muscle disorders	Musculoskeletal and connective tissue disorders	Count	0	0	0	0	0	0	0	0	0	0	0	0	0	0	0	0	0	0	0	0	0	0	0	0	0	0	1	1	1	1	1	1	1	1	1	1	1	1	1	1	1
breastcancer.org	A0422460	10021118	Hypotonia	PT	Muscle tone abnormalities	Muscle disorders	Musculoskeletal and connective tissue disorders	Percent	0	0	0	0	0	0	0	0	0	0	0	0	0	0	0	0	0	0	0	0	0	0	0	0	0	0	0.07148	0.06502	0.0605	0.0605	0.05945	0.04095	0.03827	0.03827	0.03827	0.03559	0.0276	0.0266	0.02446	0.02193	0.02057
breastcancer.org	A2850064	10030095	Oedema	PT	Total fluid volume increased	Electrolyte and fluid balance conditions	Metabolism and nutrition disorders	Count	0	0	0	0	0	0	0	0	0	0	0	0	0	0	0	0	0	0	0	0	0	0	0	0	0	0	3	3	3	3	3	4	4	4	4	4	4	4	4	4	4
breastcancer.org	A2850064	10030095	Oedema	PT	Total fluid volume increased	Electrolyte and fluid balance conditions	Metabolism and nutrition disorders	Percent	0	0	0	0	0	0	0	0	0	0	0	0	0	0	0	0	0	0	0	0	0	0	0	0	0	0	0.21444	0.19506	0.18149	0.18149	0.17836	0.1638	0.15308	0.15308	0.15308	0.14235	0.11041	0.10638	0.09785	0.08772	0.08229
breastcancer.org	A1578936	10018060	General anaesthesia	PT	Anaesthesia and allied procedures	Therapeutic procedures and supportive care NEC	Surgical and medical procedures	Count	0	0	0	0	0	0	0	0	0	0	0	0	0	0	0	0	0	0	0	0	0	0	0	0	0	0	1	1	1	1	1	1	1	1	1	1	1	1	1	1	1
breastcancer.org	A1578936	10018060	General anaesthesia	PT	Anaesthesia and allied procedures	Therapeutic procedures and supportive care NEC	Surgical and medical procedures	Percent	0	0	0	0	0	0	0	0	0	0	0	0	0	0	0	0	0	0	0	0	0	0	0	0	0	0	0.07148	0.06502	0.0605	0.0605	0.05945	0.04095	0.03827	0.03827	0.03827	0.03559	0.0276	0.0266	0.02446	0.02193	0.02057
breastcancer.org	A8575487	10064805	Tachyphrenia	PT	Thinking disturbances	Disturbances in thinking and perception	Psychiatric disorders	Count	0	0	0	0	0	0	0	0	0	0	0	0	0	0	0	0	0	0	0	0	0	0	0	0	0	0	1	1	1	1	1	1	1	1	1	1	1	1	1	1	1
breastcancer.org	A8575487	10064805	Tachyphrenia	PT	Thinking disturbances	Disturbances in thinking and perception	Psychiatric disorders	Percent	0	0	0	0	0	0	0	0	0	0	0	0	0	0	0	0	0	0	0	0	0	0	0	0	0	0	0.07148	0.06502	0.0605	0.0605	0.05945	0.04095	0.03827	0.03827	0.03827	0.03559	0.0276	0.0266	0.02446	0.02193	0.02057
breastcancer.org	A1573335	10000087	Abdominal pain upper	PT	Gastrointestinal and abdominal pains (excl oral and throat)	Gastrointestinal signs and symptoms	Gastrointestinal disorders	Count	0	0	0	0	0	0	0	0	0	0	0	0	0	0	0	0	0	0	0	0	0	0	0	0	0	0	1	1	1	1	1	1	1	1	1	1	1	1	1	1	1
breastcancer.org	A1573335	10000087	Abdominal pain upper	PT	Gastrointestinal and abdominal pains (excl oral and throat)	Gastrointestinal signs and symptoms	Gastrointestinal disorders	Percent	0	0	0	0	0	0	0	0	0	0	0	0	0	0	0	0	0	0	0	0	0	0	0	0	0	0	0.07148	0.06502	0.0605	0.0605	0.05945	0.04095	0.03827	0.03827	0.03827	0.03559	0.0276	0.0266	0.02446	0.02193	0.02057
breastcancer.org	A2849530	10047700	Vomiting	PT	Nausea and vomiting symptoms	Gastrointestinal signs and symptoms	Gastrointestinal disorders	Count	0	0	0	0	0	0	0	0	0	0	0	0	0	0	0	0	0	0	0	0	0	0	0	0	0	0	2	2	2	2	2	2	2	2	2	2	2	2	2	2	2
breastcancer.org	A2849530	10047700	Vomiting	PT	Nausea and vomiting symptoms	Gastrointestinal signs and symptoms	Gastrointestinal disorders	Percent	0	0	0	0	0	0	0	0	0	0	0	0	0	0	0	0	0	0	0	0	0	0	0	0	0	0	0.14296	0.13004	0.12099	0.12099	0.11891	0.0819	0.07654	0.07654	0.07654	0.07117	0.0552	0.05319	0.04892	0.04386	0.04114
breastcancer.org	A0053296	10014362	Electrocardiogram	PT	ECG investigations	Cardiac and vascular investigations (excl enzyme tests)	Investigations	Count	0	0	0	0	0	0	0	0	0	0	0	0	0	0	0	0	0	0	0	0	0	0	0	0	0	0	1	1	1	1	1	1	1	1	1	1	1	1	1	1	1
breastcancer.org	A0053296	10014362	Electrocardiogram	PT	ECG investigations	Cardiac and vascular investigations (excl enzyme tests)	Investigations	Percent	0	0	0	0	0	0	0	0	0	0	0	0	0	0	0	0	0	0	0	0	0	0	0	0	0	0	0.07148	0.06502	0.0605	0.0605	0.05945	0.04095	0.03827	0.03827	0.03827	0.03559	0.0276	0.0266	0.02446	0.02193	0.02057
breastcancer.org	A1581972	10041243	Social avoidant behaviour	PT	Behaviour and socialisation disturbances	Personality disorders and disturbances in behaviour	Psychiatric disorders	Count	0	0	0	0	0	0	0	0	0	0	0	0	0	0	0	0	0	0	0	0	0	0	0	0	0	0	1	1	1	1	1	1	1	1	1	1	1	1	1	1	1
breastcancer.org	A1581972	10041243	Social avoidant behaviour	PT	Behaviour and socialisation disturbances	Personality disorders and disturbances in behaviour	Psychiatric disorders	Percent	0	0	0	0	0	0	0	0	0	0	0	0	0	0	0	0	0	0	0	0	0	0	0	0	0	0	0.07148	0.06502	0.0605	0.0605	0.05945	0.04095	0.03827	0.03827	0.03827	0.03559	0.0276	0.0266	0.02446	0.02193	0.02057
breastcancer.org	A1599607	10016948	Food interaction	PT	Interactions	Therapeutic and nontherapeutic effects (excl toxicity)	General disorders and administration site conditions	Count	0	0	0	0	0	0	0	0	0	0	0	0	0	0	0	0	0	0	0	0	0	0	0	0	0	0	1	1	1	1	1	1	1	1	1	1	1	1	1	1	1
breastcancer.org	A1599607	10016948	Food interaction	PT	Interactions	Therapeutic and nontherapeutic effects (excl toxicity)	General disorders and administration site conditions	Percent	0	0	0	0	0	0	0	0	0	0	0	0	0	0	0	0	0	0	0	0	0	0	0	0	0	0	0.07148	0.06502	0.0605	0.0605	0.05945	0.04095	0.03827	0.03827	0.03827	0.03559	0.0276	0.0266	0.02446	0.02193	0.02057
breastcancer.org	A2849182	10013710	Drug interaction	PT	Interactions	Therapeutic and nontherapeutic effects (excl toxicity)	General disorders and administration site conditions	Count	0	0	0	0	0	0	0	0	0	0	0	0	0	0	0	0	0	0	0	0	0	0	0	0	0	0	1	1	1	1	1	1	1	1	1	1	1	1	1	1	1
breastcancer.org	A2849182	10013710	Drug interaction	PT	Interactions	Therapeutic and nontherapeutic effects (excl toxicity)	General disorders and administration site conditions	Percent	0	0	0	0	0	0	0	0	0	0	0	0	0	0	0	0	0	0	0	0	0	0	0	0	0	0	0.07148	0.06502	0.0605	0.0605	0.05945	0.04095	0.03827	0.03827	0.03827	0.03559	0.0276	0.0266	0.02446	0.02193	0.02057
breastcancer.org	A0796046	10040742	Sinus congestion	PT	Paranasal sinus disorders (excl infections and neoplasms)	Upper respiratory tract disorders (excl infections)	Respiratory, thoracic and mediastinal disorders	Count	0	0	0	0	0	0	0	0	0	0	0	0	0	0	0	0	0	0	0	0	0	0	0	0	0	0	1	1	1	1	1	1	1	1	1	1	1	1	1	1	1
breastcancer.org	A0796046	10040742	Sinus congestion	PT	Paranasal sinus disorders (excl infections and neoplasms)	Upper respiratory tract disorders (excl infections)	Respiratory, thoracic and mediastinal disorders	Percent	0	0	0	0	0	0	0	0	0	0	0	0	0	0	0	0	0	0	0	0	0	0	0	0	0	0	0.07148	0.06502	0.0605	0.0605	0.05945	0.04095	0.03827	0.03827	0.03827	0.03559	0.0276	0.0266	0.02446	0.02193	0.02057
breastcancer.org	A1891605	10048908	Seasonal allergy	PT	Nasal congestion and inflammations	Upper respiratory tract disorders (excl infections)	Respiratory, thoracic and mediastinal disorders	Count	0	0	0	0	0	0	0	0	0	0	0	0	0	0	0	0	0	0	0	0	0	0	0	0	0	0	1	1	2	2	2	2	2	2	2	2	2	2	2	2	2
breastcancer.org	A1891605	10048908	Seasonal allergy	PT	Nasal congestion and inflammations	Upper respiratory tract disorders (excl infections)	Respiratory, thoracic and mediastinal disorders	Percent	0	0	0	0	0	0	0	0	0	0	0	0	0	0	0	0	0	0	0	0	0	0	0	0	0	0	0.07148	0.06502	0.12099	0.12099	0.11891	0.0819	0.07654	0.07654	0.07654	0.07117	0.0552	0.05319	0.04892	0.04386	0.04114
breastcancer.org	A0131929	10059445	Venipuncture	PT	Venous therapeutic procedures	Vascular therapeutic procedures	Surgical and medical procedures	Count	0	0	0	0	0	0	0	0	0	0	0	0	0	0	0	0	0	0	0	0	0	0	0	0	0	0	2	2	2	2	2	2	2	2	2	2	2	2	2	2	2
breastcancer.org	A0131929	10059445	Venipuncture	PT	Venous therapeutic procedures	Vascular therapeutic procedures	Surgical and medical procedures	Percent	0	0	0	0	0	0	0	0	0	0	0	0	0	0	0	0	0	0	0	0	0	0	0	0	0	0	0.14296	0.13004	0.12099	0.12099	0.11891	0.0819	0.07654	0.07654	0.07654	0.07117	0.0552	0.05319	0.04892	0.04386	0.04114
breastcancer.org	A1581275	10003402	Arthropod sting	PT	Non-site specific injuries NEC	Injuries NEC	Injury, poisoning and procedural complications	Count	0	0	0	0	0	0	0	0	0	0	0	0	0	0	0	0	0	0	0	0	0	0	0	0	0	0	1	1	1	1	1	1	1	1	1	1	1	1	1	1	1
breastcancer.org	A1581275	10003402	Arthropod sting	PT	Non-site specific injuries NEC	Injuries NEC	Injury, poisoning and procedural complications	Percent	0	0	0	0	0	0	0	0	0	0	0	0	0	0	0	0	0	0	0	0	0	0	0	0	0	0	0.07148	0.06502	0.0605	0.0605	0.05945	0.04095	0.03827	0.03827	0.03827	0.03559	0.0276	0.0266	0.02446	0.02193	0.02057
breastcancer.org	A0036610	10007882	Cellulitis	PT	Skin and subcutaneous tissue bacterial infections	Skin and subcutaneous tissue infections and infestations	Skin and subcutaneous tissue disorders	Count	0	0	0	0	0	0	0	0	0	0	0	0	0	0	0	0	0	0	0	0	0	0	0	0	0	0	1	1	1	1	1	1	1	1	1	1	1	1	1	1	1
breastcancer.org	A0036610	10007882	Cellulitis	PT	Skin and subcutaneous tissue bacterial infections	Skin and subcutaneous tissue infections and infestations	Skin and subcutaneous tissue disorders	Percent	0	0	0	0	0	0	0	0	0	0	0	0	0	0	0	0	0	0	0	0	0	0	0	0	0	0	0.07148	0.06502	0.0605	0.0605	0.05945	0.04095	0.03827	0.03827	0.03827	0.03559	0.0276	0.0266	0.02446	0.02193	0.02057
breastcancer.org	A0011994	10053615	Thermal burn	PT	Skin injuries and mechanical dermatoses	Epidermal and dermal conditions	Skin and subcutaneous tissue disorders	Count	0	0	0	0	0	0	0	0	0	0	0	0	0	0	0	0	0	0	0	0	0	0	0	0	0	0	1	1	1	1	1	1	1	1	1	1	1	1	1	1	1
breastcancer.org	A0011994	10053615	Thermal burn	PT	Skin injuries and mechanical dermatoses	Epidermal and dermal conditions	Skin and subcutaneous tissue disorders	Percent	0	0	0	0	0	0	0	0	0	0	0	0	0	0	0	0	0	0	0	0	0	0	0	0	0	0	0.07148	0.06502	0.0605	0.0605	0.05945	0.04095	0.03827	0.03827	0.03827	0.03559	0.0276	0.0266	0.02446	0.02193	0.02057
breastcancer.org	A0100647	10059648	Phlebotomy	PT	Venous therapeutic procedures	Vascular therapeutic procedures	Surgical and medical procedures	Count	0	0	0	0	0	0	0	0	0	0	0	0	0	0	0	0	0	0	0	0	0	0	0	0	0	0	1	1	1	1	1	1	1	1	1	1	1	1	1	1	1
breastcancer.org	A0100647	10059648	Phlebotomy	PT	Venous therapeutic procedures	Vascular therapeutic procedures	Surgical and medical procedures	Percent	0	0	0	0	0	0	0	0	0	0	0	0	0	0	0	0	0	0	0	0	0	0	0	0	0	0	0.07148	0.06502	0.0605	0.0605	0.05945	0.04095	0.03827	0.03827	0.03827	0.03559	0.0276	0.0266	0.02446	0.02193	0.02057
breastcancer.org	A0055390	10015090	Epistaxis	PT	Haemorrhages NEC	Vascular haemorrhagic disorders	Vascular disorders	Count	0	0	0	0	0	0	0	0	0	0	0	0	0	0	0	0	0	0	0	0	0	0	0	0	0	0	1	1	1	1	1	1	1	1	1	1	1	1	1	1	1
breastcancer.org	A0055390	10015090	Epistaxis	PT	Haemorrhages NEC	Vascular haemorrhagic disorders	Vascular disorders	Percent	0	0	0	0	0	0	0	0	0	0	0	0	0	0	0	0	0	0	0	0	0	0	0	0	0	0	0.07148	0.06502	0.0605	0.0605	0.05945	0.04095	0.03827	0.03827	0.03827	0.03559	0.0276	0.0266	0.02446	0.02193	0.02057
breastcancer.org	A2849429	10025310	Lymphoma	PT	Lymphomas unspecified NEC	Lymphomas NEC	Neoplasms benign, malignant and unspecified (incl cysts and polyps)	Count	0	0	0	0	0	0	0	0	0	0	0	0	0	0	0	0	0	0	0	0	0	0	0	0	0	0	1	1	1	1	1	1	1	1	1	1	1	1	1	1	1
breastcancer.org	A2849429	10025310	Lymphoma	PT	Lymphomas unspecified NEC	Lymphomas NEC	Neoplasms benign, malignant and unspecified (incl cysts and polyps)	Percent	0	0	0	0	0	0	0	0	0	0	0	0	0	0	0	0	0	0	0	0	0	0	0	0	0	0	0.07148	0.06502	0.0605	0.0605	0.05945	0.04095	0.03827	0.03827	0.03827	0.03559	0.0276	0.0266	0.02446	0.02193	0.02057
breastcancer.org	A10926528	10066152	Transfusion	PT	Blood and blood product treatment	Haematological and lymphoid tissue therapeutic procedures	Surgical and medical procedures	Count	0	0	0	0	0	0	0	0	0	0	0	0	0	0	0	0	0	0	0	0	0	0	0	0	0	0	1	1	1	1	1	1	1	1	1	1	1	1	1	1	1
breastcancer.org	A10926528	10066152	Transfusion	PT	Blood and blood product treatment	Haematological and lymphoid tissue therapeutic procedures	Surgical and medical procedures	Percent	0	0	0	0	0	0	0	0	0	0	0	0	0	0	0	0	0	0	0	0	0	0	0	0	0	0	0.07148	0.06502	0.0605	0.0605	0.05945	0.04095	0.03827	0.03827	0.03827	0.03559	0.0276	0.0266	0.02446	0.02193	0.02057
breastcancer.org	A1583731	10004797	Biopsy lymph gland	PT	Bone marrow and immune tissue histopathology procedures	Haematology investigations (incl blood groups)	Investigations	Count	0	0	0	0	0	0	0	0	0	0	0	0	0	0	0	0	0	0	0	0	0	0	0	0	0	0	2	2	2	2	2	2	2	2	2	2	2	2	2	2	2
breastcancer.org	A1583731	10004797	Biopsy lymph gland	PT	Bone marrow and immune tissue histopathology procedures	Haematology investigations (incl blood groups)	Investigations	Percent	0	0	0	0	0	0	0	0	0	0	0	0	0	0	0	0	0	0	0	0	0	0	0	0	0	0	0.14296	0.13004	0.12099	0.12099	0.11891	0.0819	0.07654	0.07654	0.07654	0.07117	0.0552	0.05319	0.04892	0.04386	0.04114
breastcancer.org	A0008744	10040700	Simple mastectomy	PT	Mastectomies	Breast therapeutic procedures	Surgical and medical procedures	Count	0	0	0	0	0	0	0	0	0	0	0	0	0	0	0	0	0	0	0	0	0	0	0	0	0	0	2	2	2	2	2	2	2	2	2	2	2	2	2	2	2
breastcancer.org	A0008744	10040700	Simple mastectomy	PT	Mastectomies	Breast therapeutic procedures	Surgical and medical procedures	Percent	0	0	0	0	0	0	0	0	0	0	0	0	0	0	0	0	0	0	0	0	0	0	0	0	0	0	0.14296	0.13004	0.12099	0.12099	0.11891	0.0819	0.07654	0.07654	0.07654	0.07117	0.0552	0.05319	0.04892	0.04386	0.04114
breastcancer.org	A2849188	10052428	Wound	PT	Skin injuries and mechanical dermatoses	Epidermal and dermal conditions	Skin and subcutaneous tissue disorders	Count	0	0	0	0	0	0	0	0	0	0	0	0	0	0	0	0	0	0	0	0	0	0	0	0	0	0	2	2	2	2	2	2	2	2	2	2	2	2	2	2	2
breastcancer.org	A2849188	10052428	Wound	PT	Skin injuries and mechanical dermatoses	Epidermal and dermal conditions	Skin and subcutaneous tissue disorders	Percent	0	0	0	0	0	0	0	0	0	0	0	0	0	0	0	0	0	0	0	0	0	0	0	0	0	0	0.14296	0.13004	0.12099	0.12099	0.11891	0.0819	0.07654	0.07654	0.07654	0.07117	0.0552	0.05319	0.04892	0.04386	0.04114
breastcancer.org	A15837051	10068647	Mammoplasty	PT	Breast therapeutic procedures NEC	Breast therapeutic procedures	Surgical and medical procedures	Count	0	0	0	0	0	0	0	0	0	0	0	0	0	0	0	0	0	0	0	0	0	0	0	0	0	0	2	2	2	2	2	2	2	2	2	2	2	2	2	2	2
breastcancer.org	A15837051	10068647	Mammoplasty	PT	Breast therapeutic procedures NEC	Breast therapeutic procedures	Surgical and medical procedures	Percent	0	0	0	0	0	0	0	0	0	0	0	0	0	0	0	0	0	0	0	0	0	0	0	0	0	0	0.14296	0.13004	0.12099	0.12099	0.11891	0.0819	0.07654	0.07654	0.07654	0.07117	0.0552	0.05319	0.04892	0.04386	0.04114
breastcancer.org	A1607193	10030124	Oedema peripheral	PT	Total fluid volume increased	Electrolyte and fluid balance conditions	Metabolism and nutrition disorders	Count	0	0	0	0	0	0	0	0	0	0	0	0	0	0	0	0	0	0	0	0	0	0	0	0	0	0	1	1	1	1	1	1	1	1	1	1	1	1	1	1	1
breastcancer.org	A1607193	10030124	Oedema peripheral	PT	Total fluid volume increased	Electrolyte and fluid balance conditions	Metabolism and nutrition disorders	Percent	0	0	0	0	0	0	0	0	0	0	0	0	0	0	0	0	0	0	0	0	0	0	0	0	0	0	0.07148	0.06502	0.0605	0.0605	0.05945	0.04095	0.03827	0.03827	0.03827	0.03559	0.0276	0.0266	0.02446	0.02193	0.02057
breastcancer.org	A0466460	10043866	Tinea capitis	PT	Skin and subcutaneous tissue fungal infections	Skin and subcutaneous tissue infections and infestations	Skin and subcutaneous tissue disorders	Count	0	0	0	0	0	0	0	0	0	0	0	0	0	0	0	0	0	0	0	0	0	0	0	0	0	0	1	1	1	1	1	1	1	1	1	1	1	1	1	1	1
breastcancer.org	A0466460	10043866	Tinea capitis	PT	Skin and subcutaneous tissue fungal infections	Skin and subcutaneous tissue infections and infestations	Skin and subcutaneous tissue disorders	Percent	0	0	0	0	0	0	0	0	0	0	0	0	0	0	0	0	0	0	0	0	0	0	0	0	0	0	0.07148	0.06502	0.0605	0.0605	0.05945	0.04095	0.03827	0.03827	0.03827	0.03559	0.0276	0.0266	0.02446	0.02193	0.02057
breastcancer.org	A0421000	10019663	Hepatic failure	PT	Hepatic failure and associated disorders	Hepatic and hepatobiliary disorders	Hepatobiliary disorders	Count	0	0	0	0	0	0	0	0	0	0	0	0	0	0	0	0	0	0	0	0	0	0	0	0	0	0	1	1	1	1	1	1	1	1	1	1	1	1	1	1	1
breastcancer.org	A0421000	10019663	Hepatic failure	PT	Hepatic failure and associated disorders	Hepatic and hepatobiliary disorders	Hepatobiliary disorders	Percent	0	0	0	0	0	0	0	0	0	0	0	0	0	0	0	0	0	0	0	0	0	0	0	0	0	0	0.07148	0.06502	0.0605	0.0605	0.05945	0.04095	0.03827	0.03827	0.03827	0.03559	0.0276	0.0266	0.02446	0.02193	0.02057
breastcancer.org	A2849420	10024587	Lipids	PT	Lipoprotein and lipid tests NEC	Lipid analyses	Investigations	Count	0	0	0	0	0	0	0	0	0	0	0	0	0	0	0	0	0	0	0	0	0	0	0	0	0	0	1	1	3	3	3	3	3	3	3	3	3	3	3	3	3
breastcancer.org	A2849420	10024587	Lipids	PT	Lipoprotein and lipid tests NEC	Lipid analyses	Investigations	Percent	0	0	0	0	0	0	0	0	0	0	0	0	0	0	0	0	0	0	0	0	0	0	0	0	0	0	0.07148	0.06502	0.18149	0.18149	0.17836	0.12285	0.11481	0.11481	0.11481	0.10676	0.0828	0.07979	0.07339	0.06579	0.06172
breastcancer.org	A0005208	10020649	Hyperkeratosis	PT	Hyperkeratoses	Cornification and dystrophic skin disorders	Skin and subcutaneous tissue disorders	Count	0	0	0	0	0	0	0	0	0	0	0	0	0	0	0	0	0	0	0	0	0	0	0	0	0	0	1	1	1	1	1	1	1	1	1	1	1	1	1	1	1
breastcancer.org	A0005208	10020649	Hyperkeratosis	PT	Hyperkeratoses	Cornification and dystrophic skin disorders	Skin and subcutaneous tissue disorders	Percent	0	0	0	0	0	0	0	0	0	0	0	0	0	0	0	0	0	0	0	0	0	0	0	0	0	0	0.07148	0.06502	0.0605	0.0605	0.05945	0.04095	0.03827	0.03827	0.03827	0.03559	0.0276	0.0266	0.02446	0.02193	0.02057
breastcancer.org	A1591021	10009191	Circadian rhythm sleep disorder	PT	Sleep phase rhythm disturbances	Sleep disorders and disturbances	Psychiatric disorders	Count	0	0	0	0	0	0	0	0	0	0	0	0	0	0	0	0	0	0	0	0	0	0	0	0	0	0	1	1	1	1	1	1	1	1	1	1	1	1	1	1	1
breastcancer.org	A1591021	10009191	Circadian rhythm sleep disorder	PT	Sleep phase rhythm disturbances	Sleep disorders and disturbances	Psychiatric disorders	Percent	0	0	0	0	0	0	0	0	0	0	0	0	0	0	0	0	0	0	0	0	0	0	0	0	0	0	0.07148	0.06502	0.0605	0.0605	0.05945	0.04095	0.03827	0.03827	0.03827	0.03559	0.0276	0.0266	0.02446	0.02193	0.02057
breastcancer.org	A1252979	10005845	Blood urea	PT	Renal function analyses	Renal and urinary tract investigations and urinalyses	Investigations	Count	0	0	0	0	0	0	0	0	0	0	0	0	0	0	0	0	0	0	0	0	0	0	0	0	0	0	1	1	1	1	1	1	1	1	1	1	1	1	1	1	1
breastcancer.org	A1252979	10005845	Blood urea	PT	Renal function analyses	Renal and urinary tract investigations and urinalyses	Investigations	Percent	0	0	0	0	0	0	0	0	0	0	0	0	0	0	0	0	0	0	0	0	0	0	0	0	0	0	0.07148	0.06502	0.0605	0.0605	0.05945	0.04095	0.03827	0.03827	0.03827	0.03559	0.0276	0.0266	0.02446	0.02193	0.02057
breastcancer.org	A2849448	10029240	Neuritis	PT	Peripheral neuropathies NEC	Peripheral neuropathies	Nervous system disorders	Count	0	0	0	0	0	0	0	0	0	0	0	0	0	0	0	0	0	0	0	0	0	0	0	0	0	0	1	1	1	1	1	1	1	1	1	1	1	1	1	1	1
breastcancer.org	A2849448	10029240	Neuritis	PT	Peripheral neuropathies NEC	Peripheral neuropathies	Nervous system disorders	Percent	0	0	0	0	0	0	0	0	0	0	0	0	0	0	0	0	0	0	0	0	0	0	0	0	0	0	0.07148	0.06502	0.0605	0.0605	0.05945	0.04095	0.03827	0.03827	0.03827	0.03559	0.0276	0.0266	0.02446	0.02193	0.02057
breastcancer.org	A2849458	10031161	Osteoarthritis	PT	Osteoarthropathies	Joint disorders	Musculoskeletal and connective tissue disorders	Count	0	0	0	0	0	0	0	0	0	0	0	0	0	0	0	0	0	0	0	0	0	0	0	0	0	0	2	2	2	2	2	3	3	3	3	3	3	3	3	3	3
breastcancer.org	A2849458	10031161	Osteoarthritis	PT	Osteoarthropathies	Joint disorders	Musculoskeletal and connective tissue disorders	Percent	0	0	0	0	0	0	0	0	0	0	0	0	0	0	0	0	0	0	0	0	0	0	0	0	0	0	0.14296	0.13004	0.12099	0.12099	0.11891	0.12285	0.11481	0.11481	0.11481	0.10676	0.0828	0.07979	0.07339	0.06579	0.06172
breastcancer.org	A13075528	10067647	Delivery	PT	Normal pregnancy, labour and delivery	Pregnancy, labour, delivery and postpartum conditions	Pregnancy, puerperium and perinatal conditions	Count	0	0	0	0	0	0	0	0	0	0	0	0	0	0	0	0	0	0	0	0	0	0	0	0	0	0	1	1	2	2	2	2	2	2	2	2	2	2	2	2	2
breastcancer.org	A13075528	10067647	Delivery	PT	Normal pregnancy, labour and delivery	Pregnancy, labour, delivery and postpartum conditions	Pregnancy, puerperium and perinatal conditions	Percent	0	0	0	0	0	0	0	0	0	0	0	0	0	0	0	0	0	0	0	0	0	0	0	0	0	0	0.07148	0.06502	0.12099	0.12099	0.11891	0.0819	0.07654	0.07654	0.07654	0.07117	0.0552	0.05319	0.04892	0.04386	0.04114
breastcancer.org	A24331000	10039906	Seizure	PT	Seizures and seizure disorders NEC	Seizures (incl subtypes)	Nervous system disorders	Count	0	0	0	0	0	0	0	0	0	0	0	0	0	0	0	0	0	0	0	0	0	0	0	0	0	0	1	1	1	1	1	4	4	4	4	4	4	4	4	4	4
breastcancer.org	A24331000	10039906	Seizure	PT	Seizures and seizure disorders NEC	Seizures (incl subtypes)	Nervous system disorders	Percent	0	0	0	0	0	0	0	0	0	0	0	0	0	0	0	0	0	0	0	0	0	0	0	0	0	0	0.07148	0.06502	0.0605	0.0605	0.05945	0.1638	0.15308	0.15308	0.15308	0.14235	0.11041	0.10638	0.09785	0.08772	0.08229
breastcancer.org	A7160841	10063339	Phytotherapy	PT	Therapeutic procedures NEC	Therapeutic procedures and supportive care NEC	Surgical and medical procedures	Count	0	0	0	0	0	0	0	0	0	0	0	0	0	0	0	0	0	0	0	0	0	0	0	0	0	0	3	3	3	3	3	3	3	3	3	3	3	3	3	3	3
breastcancer.org	A7160841	10063339	Phytotherapy	PT	Therapeutic procedures NEC	Therapeutic procedures and supportive care NEC	Surgical and medical procedures	Percent	0	0	0	0	0	0	0	0	0	0	0	0	0	0	0	0	0	0	0	0	0	0	0	0	0	0	0.21444	0.19506	0.18149	0.18149	0.17836	0.12285	0.11481	0.11481	0.11481	0.10676	0.0828	0.07979	0.07339	0.06579	0.06172
breastcancer.org	A0121213	10042496	Sunburn	PT	Photosensitivity and photodermatosis conditions	Epidermal and dermal conditions	Skin and subcutaneous tissue disorders	Count	0	0	0	0	0	0	0	0	0	0	0	0	0	0	0	0	0	0	0	0	0	0	0	0	0	0	1	1	1	1	1	1	1	1	1	1	1	1	1	1	1
breastcancer.org	A0121213	10042496	Sunburn	PT	Photosensitivity and photodermatosis conditions	Epidermal and dermal conditions	Skin and subcutaneous tissue disorders	Percent	0	0	0	0	0	0	0	0	0	0	0	0	0	0	0	0	0	0	0	0	0	0	0	0	0	0	0.07148	0.06502	0.0605	0.0605	0.05945	0.04095	0.03827	0.03827	0.03827	0.03559	0.0276	0.0266	0.02446	0.02193	0.02057
breastcancer.org	A2602088	10059696	Scan with contrast	PT	Imaging procedures NEC	Investigations, imaging and histopathology procedures NEC	Investigations	Count	0	0	0	0	0	0	0	0	0	0	0	0	0	0	0	0	0	0	0	0	0	0	0	0	0	0	1	1	1	1	1	1	1	1	1	1	1	1	1	1	1
breastcancer.org	A2602088	10059696	Scan with contrast	PT	Imaging procedures NEC	Investigations, imaging and histopathology procedures NEC	Investigations	Percent	0	0	0	0	0	0	0	0	0	0	0	0	0	0	0	0	0	0	0	0	0	0	0	0	0	0	0.07148	0.06502	0.0605	0.0605	0.05945	0.04095	0.03827	0.03827	0.03827	0.03559	0.0276	0.0266	0.02446	0.02193	0.02057
breastcancer.org	A8254550	10040844	Skin exfoliation	PT	Exfoliative conditions	Epidermal and dermal conditions	Skin and subcutaneous tissue disorders	Count	0	0	0	0	0	0	0	0	0	0	0	0	0	0	0	0	0	0	0	0	0	0	0	0	0	0	3	3	3	3	3	4	4	4	4	4	4	4	4	4	4
breastcancer.org	A8254550	10040844	Skin exfoliation	PT	Exfoliative conditions	Epidermal and dermal conditions	Skin and subcutaneous tissue disorders	Percent	0	0	0	0	0	0	0	0	0	0	0	0	0	0	0	0	0	0	0	0	0	0	0	0	0	0	0.21444	0.19506	0.18149	0.18149	0.17836	0.1638	0.15308	0.15308	0.15308	0.14235	0.11041	0.10638	0.09785	0.08772	0.08229
breastcancer.org	A2849333	10011781	Cystitis	PT	Urinary tract infections	Infections - pathogen unspecified	Infections and infestations	Count	0	0	0	0	0	0	0	0	0	0	0	0	0	0	0	0	0	0	0	0	0	0	0	0	0	0	1	1	1	1	1	1	1	1	1	1	1	1	1	1	1
breastcancer.org	A2849333	10011781	Cystitis	PT	Urinary tract infections	Infections - pathogen unspecified	Infections and infestations	Percent	0	0	0	0	0	0	0	0	0	0	0	0	0	0	0	0	0	0	0	0	0	0	0	0	0	0	0.07148	0.06502	0.0605	0.0605	0.05945	0.04095	0.03827	0.03827	0.03827	0.03559	0.0276	0.0266	0.02446	0.02193	0.02057
breastcancer.org	A1603157	10023644	Lacrimation increased	PT	Lacrimation disorders	Eye disorders NEC	Eye disorders	Count	0	0	0	0	0	0	0	0	0	0	0	0	0	0	0	0	0	0	0	0	0	0	0	0	0	0	1	1	1	1	1	1	1	1	1	1	1	1	1	1	1
breastcancer.org	A1603157	10023644	Lacrimation increased	PT	Lacrimation disorders	Eye disorders NEC	Eye disorders	Percent	0	0	0	0	0	0	0	0	0	0	0	0	0	0	0	0	0	0	0	0	0	0	0	0	0	0	0.07148	0.06502	0.0605	0.0605	0.05945	0.04095	0.03827	0.03827	0.03827	0.03559	0.0276	0.0266	0.02446	0.02193	0.02057
breastcancer.org	A0007661	10046901	Vaginal discharge	PT	Vulvovaginal signs and symptoms	Vulvovaginal disorders (excl infections and inflammations)	Reproductive system and breast disorders	Count	0	0	0	0	0	0	0	0	0	0	0	0	0	0	0	0	0	0	0	0	0	0	0	0	0	0	1	1	1	1	1	1	1	1	1	1	1	1	1	1	1
breastcancer.org	A0007661	10046901	Vaginal discharge	PT	Vulvovaginal signs and symptoms	Vulvovaginal disorders (excl infections and inflammations)	Reproductive system and breast disorders	Percent	0	0	0	0	0	0	0	0	0	0	0	0	0	0	0	0	0	0	0	0	0	0	0	0	0	0	0.07148	0.06502	0.0605	0.0605	0.05945	0.04095	0.03827	0.03827	0.03827	0.03559	0.0276	0.0266	0.02446	0.02193	0.02057
breastcancer.org	A0007314	10039737	Scratch	PT	Skin injuries and mechanical dermatoses	Epidermal and dermal conditions	Skin and subcutaneous tissue disorders	Count	0	0	0	0	0	0	0	0	0	0	0	0	0	0	0	0	0	0	0	0	0	0	0	0	0	0	1	1	1	1	1	1	1	1	1	1	1	1	1	1	1
breastcancer.org	A0007314	10039737	Scratch	PT	Skin injuries and mechanical dermatoses	Epidermal and dermal conditions	Skin and subcutaneous tissue disorders	Percent	0	0	0	0	0	0	0	0	0	0	0	0	0	0	0	0	0	0	0	0	0	0	0	0	0	0	0.07148	0.06502	0.0605	0.0605	0.05945	0.04095	0.03827	0.03827	0.03827	0.03559	0.0276	0.0266	0.02446	0.02193	0.02057
breastcancer.org	A1580305	10005331	Blood antidiuretic hormone	PT	Pituitary analyses posterior	Endocrine investigations (incl sex hormones)	Investigations	Count	0	0	0	0	0	0	0	0	0	0	0	0	0	0	0	0	0	0	0	0	0	0	0	0	0	0	1	1	1	1	1	2	2	2	2	2	2	2	2	2	2
breastcancer.org	A1580305	10005331	Blood antidiuretic hormone	PT	Pituitary analyses posterior	Endocrine investigations (incl sex hormones)	Investigations	Percent	0	0	0	0	0	0	0	0	0	0	0	0	0	0	0	0	0	0	0	0	0	0	0	0	0	0	0.07148	0.06502	0.0605	0.0605	0.05945	0.0819	0.07654	0.07654	0.07654	0.07117	0.0552	0.05319	0.04892	0.04386	0.04114
breastcancer.org	A2849306	10006451	Bronchitis	PT	Lower respiratory tract and lung infections	Infections - pathogen unspecified	Infections and infestations	Count	0	0	0	0	0	0	0	0	0	0	0	0	0	0	0	0	0	0	0	0	0	0	0	0	0	0	1	1	1	1	1	2	2	2	2	2	2	2	2	2	2
breastcancer.org	A2849306	10006451	Bronchitis	PT	Lower respiratory tract and lung infections	Infections - pathogen unspecified	Infections and infestations	Percent	0	0	0	0	0	0	0	0	0	0	0	0	0	0	0	0	0	0	0	0	0	0	0	0	0	0	0.07148	0.06502	0.0605	0.0605	0.05945	0.0819	0.07654	0.07654	0.07654	0.07117	0.0552	0.05319	0.04892	0.04386	0.04114
breastcancer.org	A0033845	10006895	Cachexia	PT	Oncologic complications and emergencies	Neoplasm related morbidities	Neoplasms benign, malignant and unspecified (incl cysts and polyps)	Count	0	0	0	0	0	0	0	0	0	0	0	0	0	0	0	0	0	0	0	0	0	0	0	0	0	0	2	2	2	2	2	2	2	2	2	2	2	2	2	2	2
breastcancer.org	A0033845	10006895	Cachexia	PT	Oncologic complications and emergencies	Neoplasm related morbidities	Neoplasms benign, malignant and unspecified (incl cysts and polyps)	Percent	0	0	0	0	0	0	0	0	0	0	0	0	0	0	0	0	0	0	0	0	0	0	0	0	0	0	0.14296	0.13004	0.12099	0.12099	0.11891	0.0819	0.07654	0.07654	0.07654	0.07117	0.0552	0.05319	0.04892	0.04386	0.04114
breastcancer.org	A2849585	10046798	Uterine leiomyoma	PT	Uterine neoplasms benign	Reproductive neoplasms female benign	Neoplasms benign, malignant and unspecified (incl cysts and polyps)	Count	0	0	0	0	0	0	0	0	0	0	0	0	0	0	0	0	0	0	0	0	0	0	0	0	0	0	1	1	1	1	1	1	1	1	1	1	1	1	1	1	1
breastcancer.org	A2849585	10046798	Uterine leiomyoma	PT	Uterine neoplasms benign	Reproductive neoplasms female benign	Neoplasms benign, malignant and unspecified (incl cysts and polyps)	Percent	0	0	0	0	0	0	0	0	0	0	0	0	0	0	0	0	0	0	0	0	0	0	0	0	0	0	0.07148	0.06502	0.0605	0.0605	0.05945	0.04095	0.03827	0.03827	0.03827	0.03559	0.0276	0.0266	0.02446	0.02193	0.02057
breastcancer.org	A1851790	10053319	Sleep study	PT	Neurologic diagnostic procedures	Neurological, special senses and psychiatric investigations	Investigations	Count	0	0	0	0	0	0	0	0	0	0	0	0	0	0	0	0	0	0	0	0	0	0	0	0	0	0	1	1	1	1	1	1	1	1	1	1	1	1	1	1	1
breastcancer.org	A1851790	10053319	Sleep study	PT	Neurologic diagnostic procedures	Neurological, special senses and psychiatric investigations	Investigations	Percent	0	0	0	0	0	0	0	0	0	0	0	0	0	0	0	0	0	0	0	0	0	0	0	0	0	0	0.07148	0.06502	0.0605	0.0605	0.05945	0.04095	0.03827	0.03827	0.03827	0.03559	0.0276	0.0266	0.02446	0.02193	0.02057
breastcancer.org	A0057153	10015688	Exostosis	PT	Bone disorders NEC	Bone disorders (excl congenital and fractures)	Musculoskeletal and connective tissue disorders	Count	0	0	0	0	0	0	0	0	0	0	0	0	0	0	0	0	0	0	0	0	0	0	0	0	0	0	1	1	1	1	1	3	3	3	3	3	3	3	3	3	3
breastcancer.org	A0057153	10015688	Exostosis	PT	Bone disorders NEC	Bone disorders (excl congenital and fractures)	Musculoskeletal and connective tissue disorders	Percent	0	0	0	0	0	0	0	0	0	0	0	0	0	0	0	0	0	0	0	0	0	0	0	0	0	0	0.07148	0.06502	0.0605	0.0605	0.05945	0.12285	0.11481	0.11481	0.11481	0.10676	0.0828	0.07979	0.07339	0.06579	0.06172
breastcancer.org	A2849963	10017955	Gastrointestinal haemorrhage	PT	Gastrointestinal haemorrhages	Vascular haemorrhagic disorders	Vascular disorders	Count	0	0	0	0	0	0	0	0	0	0	0	0	0	0	0	0	0	0	0	0	0	0	0	0	0	0	1	1	1	1	1	1	1	1	1	1	1	1	1	1	1
breastcancer.org	A2849963	10017955	Gastrointestinal haemorrhage	PT	Gastrointestinal haemorrhages	Vascular haemorrhagic disorders	Vascular disorders	Percent	0	0	0	0	0	0	0	0	0	0	0	0	0	0	0	0	0	0	0	0	0	0	0	0	0	0	0.07148	0.06502	0.0605	0.0605	0.05945	0.04095	0.03827	0.03827	0.03827	0.03559	0.0276	0.0266	0.02446	0.02193	0.02057
breastcancer.org	A1084315	10040637	Sick relative	PT	Dependents	Family issues	Social circumstances	Count	0	0	0	0	0	0	0	0	0	0	0	0	0	0	0	0	0	0	0	0	0	0	0	0	0	0	1	1	1	1	1	1	1	1	1	1	1	1	1	1	1
breastcancer.org	A1084315	10040637	Sick relative	PT	Dependents	Family issues	Social circumstances	Percent	0	0	0	0	0	0	0	0	0	0	0	0	0	0	0	0	0	0	0	0	0	0	0	0	0	0	0.07148	0.06502	0.0605	0.0605	0.05945	0.04095	0.03827	0.03827	0.03827	0.03559	0.0276	0.0266	0.02446	0.02193	0.02057
breastcancer.org	A2849999	10061598	Immunodeficiency	PT	Immunodeficiency disorders NEC	Immunodeficiency syndromes	Immune system disorders	Count	0	0	0	0	0	0	0	0	0	0	0	0	0	0	0	0	0	0	0	0	0	0	0	0	0	0	2	2	2	2	2	2	2	2	2	2	2	2	2	2	2
breastcancer.org	A2849999	10061598	Immunodeficiency	PT	Immunodeficiency disorders NEC	Immunodeficiency syndromes	Immune system disorders	Percent	0	0	0	0	0	0	0	0	0	0	0	0	0	0	0	0	0	0	0	0	0	0	0	0	0	0	0.14296	0.13004	0.12099	0.12099	0.11891	0.0819	0.07654	0.07654	0.07654	0.07117	0.0552	0.05319	0.04892	0.04386	0.04114
breastcancer.org	A1890947	10048775	Hand and foot syndrome secondary to sickle cell anaemia	PT	Skin and subcutaneous conditions NEC	Skin and subcutaneous tissue disorders NEC	Skin and subcutaneous tissue disorders	Count	0	0	0	0	0	0	0	0	0	0	0	0	0	0	0	0	0	0	0	0	0	0	0	0	0	0	1	1	1	1	1	1	1	1	1	1	1	1	1	1	1
breastcancer.org	A1890947	10048775	Hand and foot syndrome secondary to sickle cell anaemia	PT	Skin and subcutaneous conditions NEC	Skin and subcutaneous tissue disorders NEC	Skin and subcutaneous tissue disorders	Percent	0	0	0	0	0	0	0	0	0	0	0	0	0	0	0	0	0	0	0	0	0	0	0	0	0	0	0.07148	0.06502	0.0605	0.0605	0.05945	0.04095	0.03827	0.03827	0.03827	0.03559	0.0276	0.0266	0.02446	0.02193	0.02057
breastcancer.org	A0059056	10016574	Fibrin	PT	Coagulation and bleeding analyses	Haematology investigations (incl blood groups)	Investigations	Count	0	0	0	0	0	0	0	0	0	0	0	0	0	0	0	0	0	0	0	0	0	0	0	0	0	0	1	1	1	1	1	1	1	1	1	1	1	1	1	1	1
breastcancer.org	A0059056	10016574	Fibrin	PT	Coagulation and bleeding analyses	Haematology investigations (incl blood groups)	Investigations	Percent	0	0	0	0	0	0	0	0	0	0	0	0	0	0	0	0	0	0	0	0	0	0	0	0	0	0	0.07148	0.06502	0.0605	0.0605	0.05945	0.04095	0.03827	0.03827	0.03827	0.03559	0.0276	0.0266	0.02446	0.02193	0.02057
breastcancer.org	A0133174	10058765	Vitamin E	PT	Vitamin analyses	Metabolic, nutritional and blood gas investigations	Investigations	Count	0	0	0	0	0	0	0	0	0	0	0	0	0	0	0	0	0	0	0	0	0	0	0	0	0	0	0	0	0	0	0	0	0	0	0	0	0	0	0	0	0
breastcancer.org	A0133174	10058765	Vitamin E	PT	Vitamin analyses	Metabolic, nutritional and blood gas investigations	Investigations	Percent	0	0	0	0	0	0	0	0	0	0	0	0	0	0	0	0	0	0	0	0	0	0	0	0	0	0	0	0	0	0	0	0	0	0	0	0	0	0	0	0	0
breastcancer.org	A2849303	10061018	Brachytherapy	PT	Radiotherapies site unspecified	Therapeutic procedures and supportive care NEC	Surgical and medical procedures	Count	0	0	0	0	0	0	0	0	0	0	0	0	0	0	0	0	0	0	0	0	0	0	0	0	0	0	0	0	0	0	0	0	0	0	0	0	0	0	0	0	0
breastcancer.org	A2849303	10061018	Brachytherapy	PT	Radiotherapies site unspecified	Therapeutic procedures and supportive care NEC	Surgical and medical procedures	Percent	0	0	0	0	0	0	0	0	0	0	0	0	0	0	0	0	0	0	0	0	0	0	0	0	0	0	0	0	0	0	0	0	0	0	0	0	0	0	0	0	0
breastcancer.org	A0075018	10022622	Intertrigo	PT	Dermatitis and eczema	Epidermal and dermal conditions	Skin and subcutaneous tissue disorders	Count	0	0	0	0	0	0	0	0	0	0	0	0	0	0	0	0	0	0	0	0	0	0	0	0	0	0	0	0	0	0	0	0	0	0	0	0	0	0	0	0	0
breastcancer.org	A0075018	10022622	Intertrigo	PT	Dermatitis and eczema	Epidermal and dermal conditions	Skin and subcutaneous tissue disorders	Percent	0	0	0	0	0	0	0	0	0	0	0	0	0	0	0	0	0	0	0	0	0	0	0	0	0	0	0	0	0	0	0	0	0	0	0	0	0	0	0	0	0
breastcancer.org	A1599612	10016970	Foot fracture	PT	Limb fractures	Fractures	Musculoskeletal and connective tissue disorders	Count	0	0	0	0	0	0	0	0	0	0	0	0	0	0	0	0	0	0	0	0	0	0	0	0	0	0	0	0	0	0	0	0	0	0	0	0	0	0	0	0	0
breastcancer.org	A1599612	10016970	Foot fracture	PT	Limb fractures	Fractures	Musculoskeletal and connective tissue disorders	Percent	0	0	0	0	0	0	0	0	0	0	0	0	0	0	0	0	0	0	0	0	0	0	0	0	0	0	0	0	0	0	0	0	0	0	0	0	0	0	0	0	0
breastcancer.org	A2849990	10020635	Hyperglycaemia	PT	Hyperglycaemic conditions NEC	Glucose metabolism disorders (incl diabetes mellitus)	Metabolism and nutrition disorders	Count	0	0	0	0	0	0	0	0	0	0	0	0	0	0	0	0	0	0	0	0	0	0	0	0	0	0	0	0	0	0	0	0	0	0	0	0	0	0	0	0	0
breastcancer.org	A2849990	10020635	Hyperglycaemia	PT	Hyperglycaemic conditions NEC	Glucose metabolism disorders (incl diabetes mellitus)	Metabolism and nutrition disorders	Percent	0	0	0	0	0	0	0	0	0	0	0	0	0	0	0	0	0	0	0	0	0	0	0	0	0	0	0	0	0	0	0	0	0	0	0	0	0	0	0	0	0
breastcancer.org	A1585266	10005605	Blood insulin	PT	Gastrointestinal, pancreatic and APUD hormone analyses	Endocrine investigations (incl sex hormones)	Investigations	Count	0	0	0	0	0	0	0	0	0	0	0	0	0	0	0	0	0	0	0	0	0	0	0	0	0	0	0	0	0	0	0	0	0	0	0	0	0	0	0	0	0
breastcancer.org	A1585266	10005605	Blood insulin	PT	Gastrointestinal, pancreatic and APUD hormone analyses	Endocrine investigations (incl sex hormones)	Investigations	Percent	0	0	0	0	0	0	0	0	0	0	0	0	0	0	0	0	0	0	0	0	0	0	0	0	0	0	0	0	0	0	0	0	0	0	0	0	0	0	0	0	0
breastcancer.org	A17458203	10069751	Low carbohydrate diet	PT	Dietary and nutritional therapies	Therapeutic procedures and supportive care NEC	Surgical and medical procedures	Count	0	0	0	0	0	0	0	0	0	0	0	0	0	0	0	0	0	0	0	0	0	0	0	0	0	0	0	0	0	0	0	0	0	0	0	0	0	0	0	0	0
breastcancer.org	A17458203	10069751	Low carbohydrate diet	PT	Dietary and nutritional therapies	Therapeutic procedures and supportive care NEC	Surgical and medical procedures	Percent	0	0	0	0	0	0	0	0	0	0	0	0	0	0	0	0	0	0	0	0	0	0	0	0	0	0	0	0	0	0	0	0	0	0	0	0	0	0	0	0	0
breastcancer.org	A1595630	10023204	Joint dislocation	PT	Joint dislocations	Joint disorders	Musculoskeletal and connective tissue disorders	Count	0	0	0	0	0	0	0	0	0	0	0	0	0	0	0	0	0	0	0	0	0	0	0	0	0	1	1	1	1	1	1	1	1	1	1	1	1	1	1	1	1
breastcancer.org	A1595630	10023204	Joint dislocation	PT	Joint dislocations	Joint disorders	Musculoskeletal and connective tissue disorders	Percent	0	0	0	0	0	0	0	0	0	0	0	0	0	0	0	0	0	0	0	0	0	0	0	0	0	0.65359	0.07148	0.06502	0.0605	0.0605	0.05945	0.04095	0.03827	0.03827	0.03827	0.03559	0.0276	0.0266	0.02446	0.02193	0.02057
breastcancer.org	A1597341	10014389	Electrocardiogram ST segment	PT	ECG investigations	Cardiac and vascular investigations (excl enzyme tests)	Investigations	Count	0	0	0	0	0	0	0	0	0	0	0	0	0	0	0	0	0	0	0	0	0	0	0	0	0	0	0	0	1	1	1	1	1	1	1	1	1	1	1	1	1
breastcancer.org	A1597341	10014389	Electrocardiogram ST segment	PT	ECG investigations	Cardiac and vascular investigations (excl enzyme tests)	Investigations	Percent	0	0	0	0	0	0	0	0	0	0	0	0	0	0	0	0	0	0	0	0	0	0	0	0	0	0	0	0	0.0605	0.0605	0.05945	0.04095	0.03827	0.03827	0.03827	0.03559	0.0276	0.0266	0.02446	0.02193	0.02057
breastcancer.org	A2849890	10007554	Cardiac failure	PT	Heart failures NEC	Heart failures	Cardiac disorders	Count	0	0	0	0	0	0	0	0	0	0	0	0	0	0	0	0	0	0	0	0	0	0	0	0	0	0	0	0	1	1	1	1	1	1	1	1	1	1	1	1	1
breastcancer.org	A2849890	10007554	Cardiac failure	PT	Heart failures NEC	Heart failures	Cardiac disorders	Percent	0	0	0	0	0	0	0	0	0	0	0	0	0	0	0	0	0	0	0	0	0	0	0	0	0	0	0	0	0.0605	0.0605	0.05945	0.04095	0.03827	0.03827	0.03827	0.03559	0.0276	0.0266	0.02446	0.02193	0.02057
breastcancer.org	A1588754	10007559	Cardiac failure congestive	PT	Heart failures NEC	Heart failures	Cardiac disorders	Count	0	0	0	0	0	0	0	0	0	0	0	0	0	0	0	0	0	0	0	0	0	0	0	0	0	0	0	0	1	1	1	1	1	1	1	1	1	1	1	1	1
breastcancer.org	A1588754	10007559	Cardiac failure congestive	PT	Heart failures NEC	Heart failures	Cardiac disorders	Percent	0	0	0	0	0	0	0	0	0	0	0	0	0	0	0	0	0	0	0	0	0	0	0	0	0	0	0	0	0.0605	0.0605	0.05945	0.04095	0.03827	0.03827	0.03827	0.03559	0.0276	0.0266	0.02446	0.02193	0.02057
breastcancer.org	A30277178	10081921	Cuboid syndrome	PT	Musculoskeletal and connective tissue pain and discomfort	Musculoskeletal and connective tissue disorders NEC	Musculoskeletal and connective tissue disorders	Count	0	0	0	0	0	0	0	0	0	0	0	0	0	0	0	0	0	0	0	0	0	0	0	0	0	0	0	0	1	1	1	1	1	1	1	1	1	1	1	1	1
breastcancer.org	A30277178	10081921	Cuboid syndrome	PT	Musculoskeletal and connective tissue pain and discomfort	Musculoskeletal and connective tissue disorders NEC	Musculoskeletal and connective tissue disorders	Percent	0	0	0	0	0	0	0	0	0	0	0	0	0	0	0	0	0	0	0	0	0	0	0	0	0	0	0	0	0.0605	0.0605	0.05945	0.04095	0.03827	0.03827	0.03827	0.03559	0.0276	0.0266	0.02446	0.02193	0.02057
breastcancer.org	A0063273	10018292	Gingivitis	PT	Dental and oral soft tissue infections	Infections - pathogen unspecified	Infections and infestations	Count	0	0	0	0	0	0	0	0	0	0	0	0	0	0	0	0	0	0	0	0	0	0	0	0	0	0	0	0	1	1	1	1	1	1	1	1	1	1	1	1	1
breastcancer.org	A0063273	10018292	Gingivitis	PT	Dental and oral soft tissue infections	Infections - pathogen unspecified	Infections and infestations	Percent	0	0	0	0	0	0	0	0	0	0	0	0	0	0	0	0	0	0	0	0	0	0	0	0	0	0	0	0	0.0605	0.0605	0.05945	0.04095	0.03827	0.03827	0.03827	0.03559	0.0276	0.0266	0.02446	0.02193	0.02057
breastcancer.org	A1228325	10044016	Tooth abscess	PT	Dental and oral soft tissue infections	Infections - pathogen unspecified	Infections and infestations	Count	0	0	0	0	0	0	0	0	0	0	0	0	0	0	0	0	0	0	0	0	0	0	0	0	0	0	0	0	1	1	1	1	1	1	1	1	1	1	1	1	1
breastcancer.org	A1228325	10044016	Tooth abscess	PT	Dental and oral soft tissue infections	Infections - pathogen unspecified	Infections and infestations	Percent	0	0	0	0	0	0	0	0	0	0	0	0	0	0	0	0	0	0	0	0	0	0	0	0	0	0	0	0	0.0605	0.0605	0.05945	0.04095	0.03827	0.03827	0.03827	0.03559	0.0276	0.0266	0.02446	0.02193	0.02057
breastcancer.org	A2849325	10061778	Colectomy	PT	Large intestine therapeutic procedures	Gastrointestinal therapeutic procedures	Surgical and medical procedures	Count	0	0	0	0	0	0	0	0	0	0	0	0	0	0	0	0	0	0	0	0	0	0	0	0	0	0	0	0	1	1	1	1	1	1	1	1	1	1	1	1	1
breastcancer.org	A2849325	10061778	Colectomy	PT	Large intestine therapeutic procedures	Gastrointestinal therapeutic procedures	Surgical and medical procedures	Percent	0	0	0	0	0	0	0	0	0	0	0	0	0	0	0	0	0	0	0	0	0	0	0	0	0	0	0	0	0.0605	0.0605	0.05945	0.04095	0.03827	0.03827	0.03827	0.03559	0.0276	0.0266	0.02446	0.02193	0.02057
breastcancer.org	A1574559	10016322	Feeling abnormal	PT	Feelings and sensations NEC	General system disorders NEC	General disorders and administration site conditions	Count	0	0	0	0	0	0	0	0	0	0	0	0	0	0	0	0	0	0	0	0	0	0	0	0	0	0	0	0	1	1	1	3	3	3	3	3	3	3	3	3	3
breastcancer.org	A1574559	10016322	Feeling abnormal	PT	Feelings and sensations NEC	General system disorders NEC	General disorders and administration site conditions	Percent	0	0	0	0	0	0	0	0	0	0	0	0	0	0	0	0	0	0	0	0	0	0	0	0	0	0	0	0	0.0605	0.0605	0.05945	0.12285	0.11481	0.11481	0.11481	0.10676	0.0828	0.07979	0.07339	0.06579	0.06172
breastcancer.org	A1608900	10041214	Smear vagina	PT	Reproductive organ and breast histopathology procedures	Reproductive organ and breast investigations (excl hormone analyses)	Investigations	Count	0	0	0	0	0	0	0	0	0	0	0	0	0	0	0	0	0	0	0	0	0	0	0	0	0	0	0	0	0	0	0	0	0	0	0	0	0	0	0	1	1
breastcancer.org	A1608900	10041214	Smear vagina	PT	Reproductive organ and breast histopathology procedures	Reproductive organ and breast investigations (excl hormone analyses)	Investigations	Percent	0	0	0	0	0	0	0	0	0	0	0	0	0	0	0	0	0	0	0	0	0	0	0	0	0	0	0	0	0	0	0	0	0	0	0	0	0	0	0	0.02193	0.02057
breastcancer.org	A1604389	10024450	Lifestyle issues	HG		Lifestyle issues	Social circumstances	Count	0	0	0	0	0	0	0	0	0	0	0	0	0	0	0	0	0	0	0	0	0	0	0	0	0	0	0	0	0	0	0	1	1	1	1	1	1	1	1	1	1
breastcancer.org	A1604389	10024450	Lifestyle issues	HG		Lifestyle issues	Social circumstances	Percent	0	0	0	0	0	0	0	0	0	0	0	0	0	0	0	0	0	0	0	0	0	0	0	0	0	0	0	0	0	0	0	0.04095	0.03827	0.03827	0.03827	0.03559	0.0276	0.0266	0.02446	0.02193	0.02057
breastcancer.org	A29786715	10056647	Periorbital swelling	PT	Angioedemas	Angioedema and urticaria	Skin and subcutaneous tissue disorders	Count	0	0	0	0	0	0	0	0	0	0	0	0	0	0	0	0	0	0	0	0	0	0	0	0	0	0	0	0	0	0	0	1	1	1	1	1	1	1	1	1	1
breastcancer.org	A29786715	10056647	Periorbital swelling	PT	Angioedemas	Angioedema and urticaria	Skin and subcutaneous tissue disorders	Percent	0	0	0	0	0	0	0	0	0	0	0	0	0	0	0	0	0	0	0	0	0	0	0	0	0	0	0	0	0	0	0	0.04095	0.03827	0.03827	0.03827	0.03559	0.0276	0.0266	0.02446	0.02193	0.02057
breastcancer.org	A0043896	10011469	Crying	PT	Vaccination related complications	Procedural related injuries and complications NEC	Injury, poisoning and procedural complications	Count	0	0	0	0	0	0	0	0	0	0	0	0	0	0	0	0	0	0	0	0	0	0	0	0	0	0	0	0	0	0	0	1	1	1	1	1	1	1	1	1	1
breastcancer.org	A0043896	10011469	Crying	PT	Vaccination related complications	Procedural related injuries and complications NEC	Injury, poisoning and procedural complications	Percent	0	0	0	0	0	0	0	0	0	0	0	0	0	0	0	0	0	0	0	0	0	0	0	0	0	0	0	0	0	0	0	0.04095	0.03827	0.03827	0.03827	0.03559	0.0276	0.0266	0.02446	0.02193	0.02057
breastcancer.org	A1586347	10006256	Breast hyperplasia	PT	Benign and malignant breast neoplasms	Breast disorders	Reproductive system and breast disorders	Count	0	0	0	0	0	0	0	0	0	0	0	0	0	0	0	0	0	0	0	0	0	0	0	0	0	0	0	0	0	0	0	2	2	2	2	2	2	2	2	2	2
breastcancer.org	A1586347	10006256	Breast hyperplasia	PT	Benign and malignant breast neoplasms	Breast disorders	Reproductive system and breast disorders	Percent	0	0	0	0	0	0	0	0	0	0	0	0	0	0	0	0	0	0	0	0	0	0	0	0	0	0	0	0	0	0	0	0.0819	0.07654	0.07654	0.07654	0.07117	0.0552	0.05319	0.04892	0.04386	0.04114
breastcancer.org	A1606314	10028331	Muscle rupture	PT	Muscle injuries	Muscle disorders	Musculoskeletal and connective tissue disorders	Count	0	0	0	0	0	0	0	0	0	0	0	0	0	0	0	0	0	0	0	0	0	0	0	0	0	0	0	0	0	0	0	1	1	1	1	1	1	1	1	1	1
breastcancer.org	A1606314	10028331	Muscle rupture	PT	Muscle injuries	Muscle disorders	Musculoskeletal and connective tissue disorders	Percent	0	0	0	0	0	0	0	0	0	0	0	0	0	0	0	0	0	0	0	0	0	0	0	0	0	0	0	0	0	0	0	0.04095	0.03827	0.03827	0.03827	0.03559	0.0276	0.0266	0.02446	0.02193	0.02057
breastcancer.org	A2309728	10056342	Pulmonary mass	PT	Respiratory tract disorders NEC	Respiratory disorders NEC	Respiratory, thoracic and mediastinal disorders	Count	0	0	0	0	0	0	0	0	0	0	0	0	0	0	0	0	0	0	0	0	0	0	0	0	0	0	0	0	0	0	0	1	1	1	1	1	1	1	1	1	1
breastcancer.org	A2309728	10056342	Pulmonary mass	PT	Respiratory tract disorders NEC	Respiratory disorders NEC	Respiratory, thoracic and mediastinal disorders	Percent	0	0	0	0	0	0	0	0	0	0	0	0	0	0	0	0	0	0	0	0	0	0	0	0	0	0	0	0	0	0	0	0.04095	0.03827	0.03827	0.03827	0.03559	0.0276	0.0266	0.02446	0.02193	0.02057
breastcancer.org	A1114023	10050520	Urine calcium	PT	Mineral and electrolyte analyses	Water, electrolyte and mineral investigations	Investigations	Count	0	0	0	0	0	0	0	0	0	0	0	0	0	0	0	0	0	0	0	0	0	0	0	0	0	0	0	0	0	0	0	1	1	1	1	1	1	1	1	1	1
breastcancer.org	A1114023	10050520	Urine calcium	PT	Mineral and electrolyte analyses	Water, electrolyte and mineral investigations	Investigations	Percent	0	0	0	0	0	0	0	0	0	0	0	0	0	0	0	0	0	0	0	0	0	0	0	0	0	0	0	0	0	0	0	0.04095	0.03827	0.03827	0.03827	0.03559	0.0276	0.0266	0.02446	0.02193	0.02057
breastcancer.org	A1584579	10005397	Blood calcium normal	PT	Mineral and electrolyte analyses	Water, electrolyte and mineral investigations	Investigations	Count	0	0	0	0	0	0	0	0	0	0	0	0	0	0	0	0	0	0	0	0	0	0	0	0	0	0	0	0	0	0	0	1	1	1	1	1	1	1	1	1	1
breastcancer.org	A1584579	10005397	Blood calcium normal	PT	Mineral and electrolyte analyses	Water, electrolyte and mineral investigations	Investigations	Percent	0	0	0	0	0	0	0	0	0	0	0	0	0	0	0	0	0	0	0	0	0	0	0	0	0	0	0	0	0	0	0	0.04095	0.03827	0.03827	0.03827	0.03559	0.0276	0.0266	0.02446	0.02193	0.02057
breastcancer.org	A1584836	10005480	Blood creatinine	PT	Renal function analyses	Renal and urinary tract investigations and urinalyses	Investigations	Count	0	0	0	0	0	0	0	0	0	0	0	0	0	0	0	0	0	0	0	0	0	0	0	0	0	0	0	0	0	0	0	2	2	2	2	2	2	2	2	2	2
breastcancer.org	A1584836	10005480	Blood creatinine	PT	Renal function analyses	Renal and urinary tract investigations and urinalyses	Investigations	Percent	0	0	0	0	0	0	0	0	0	0	0	0	0	0	0	0	0	0	0	0	0	0	0	0	0	0	0	0	0	0	0	0.0819	0.07654	0.07654	0.07654	0.07117	0.0552	0.05319	0.04892	0.04386	0.04114
breastcancer.org	A2850519	10005700	Blood parathyroid hormone abnormal	PT	Parathyroid analyses	Endocrine investigations (incl sex hormones)	Investigations	Count	0	0	0	0	0	0	0	0	0	0	0	0	0	0	0	0	0	0	0	0	0	0	0	0	0	0	0	0	0	0	0	1	1	1	1	1	1	1	1	1	1
breastcancer.org	A2850519	10005700	Blood parathyroid hormone abnormal	PT	Parathyroid analyses	Endocrine investigations (incl sex hormones)	Investigations	Percent	0	0	0	0	0	0	0	0	0	0	0	0	0	0	0	0	0	0	0	0	0	0	0	0	0	0	0	0	0	0	0	0.04095	0.03827	0.03827	0.03827	0.03559	0.0276	0.0266	0.02446	0.02193	0.02057
breastcancer.org	A0416912	10018355	Glomerular filtration rate	PT	Renal function analyses	Renal and urinary tract investigations and urinalyses	Investigations	Count	0	0	0	0	0	0	0	0	0	0	0	0	0	0	0	0	0	0	0	0	0	0	0	0	0	0	0	0	0	0	0	2	2	2	2	2	2	2	2	2	2
breastcancer.org	A0416912	10018355	Glomerular filtration rate	PT	Renal function analyses	Renal and urinary tract investigations and urinalyses	Investigations	Percent	0	0	0	0	0	0	0	0	0	0	0	0	0	0	0	0	0	0	0	0	0	0	0	0	0	0	0	0	0	0	0	0.0819	0.07654	0.07654	0.07654	0.07117	0.0552	0.05319	0.04892	0.04386	0.04114
breastcancer.org	A2850106	10038428	Renal disorder	PT	Renal disorders NEC	Renal disorders (excl nephropathies)	Renal and urinary disorders	Count	0	0	0	0	0	0	0	0	0	0	0	0	0	0	0	0	0	0	0	0	0	0	0	0	0	0	0	0	0	0	0	1	1	1	1	1	1	1	1	1	1
breastcancer.org	A2850106	10038428	Renal disorder	PT	Renal disorders NEC	Renal disorders (excl nephropathies)	Renal and urinary disorders	Percent	0	0	0	0	0	0	0	0	0	0	0	0	0	0	0	0	0	0	0	0	0	0	0	0	0	0	0	0	0	0	0	0.04095	0.03827	0.03827	0.03827	0.03559	0.0276	0.0266	0.02446	0.02193	0.02057
breastcancer.org	A0719687	10020947	Hypocalcaemia	PT	Calcium metabolism disorders	Bone, calcium, magnesium and phosphorus metabolism disorders	Metabolism and nutrition disorders	Count	0	0	0	0	0	0	0	0	0	0	0	0	0	0	0	0	0	0	0	0	0	0	0	0	0	0	0	0	0	0	0	2	2	2	2	2	2	2	2	2	2
breastcancer.org	A0719687	10020947	Hypocalcaemia	PT	Calcium metabolism disorders	Bone, calcium, magnesium and phosphorus metabolism disorders	Metabolism and nutrition disorders	Percent	0	0	0	0	0	0	0	0	0	0	0	0	0	0	0	0	0	0	0	0	0	0	0	0	0	0	0	0	0	0	0	0.0819	0.07654	0.07654	0.07654	0.07117	0.0552	0.05319	0.04892	0.04386	0.04114
breastcancer.org	A2849191	10061619	Deformity	PT	General signs and symptoms NEC	General system disorders NEC	General disorders and administration site conditions	Count	0	0	0	0	0	0	0	0	0	0	0	0	0	0	0	0	0	0	0	0	0	0	0	0	0	0	0	0	0	0	0	3	3	3	3	3	3	3	3	3	3
breastcancer.org	A2849191	10061619	Deformity	PT	General signs and symptoms NEC	General system disorders NEC	General disorders and administration site conditions	Percent	0	0	0	0	0	0	0	0	0	0	0	0	0	0	0	0	0	0	0	0	0	0	0	0	0	0	0	0	0	0	0	0.12285	0.11481	0.11481	0.11481	0.10676	0.0828	0.07979	0.07339	0.06579	0.06172
breastcancer.org	A1604365	10028862	Necrosis ischaemic	PT	Non-site specific necrosis and vascular insufficiency NEC	Arteriosclerosis, stenosis, vascular insufficiency and necrosis	Vascular disorders	Count	0	0	0	0	0	0	0	0	0	0	0	0	0	0	0	0	0	0	0	0	0	0	0	0	0	0	0	0	0	0	0	1	1	1	1	1	1	1	1	1	1
breastcancer.org	A1604365	10028862	Necrosis ischaemic	PT	Non-site specific necrosis and vascular insufficiency NEC	Arteriosclerosis, stenosis, vascular insufficiency and necrosis	Vascular disorders	Percent	0	0	0	0	0	0	0	0	0	0	0	0	0	0	0	0	0	0	0	0	0	0	0	0	0	0	0	0	0	0	0	0.04095	0.03827	0.03827	0.03827	0.03559	0.0276	0.0266	0.02446	0.02193	0.02057
breastcancer.org	A0000367	10036316	Post-traumatic stress disorder	PT	Stress disorders	Anxiety disorders and symptoms	Psychiatric disorders	Count	0	0	0	0	0	0	0	0	0	0	0	0	0	0	0	0	0	0	0	0	0	0	0	0	0	0	0	0	0	0	0	1	1	1	1	1	1	1	1	1	1
breastcancer.org	A0000367	10036316	Post-traumatic stress disorder	PT	Stress disorders	Anxiety disorders and symptoms	Psychiatric disorders	Percent	0	0	0	0	0	0	0	0	0	0	0	0	0	0	0	0	0	0	0	0	0	0	0	0	0	0	0	0	0	0	0	0.04095	0.03827	0.03827	0.03827	0.03559	0.0276	0.0266	0.02446	0.02193	0.02057
breastcancer.org	A2851920	10061159	Foot deformity	PT	Extremity deformities	Musculoskeletal and connective tissue deformities (incl intervertebral disc disorders)	Musculoskeletal and connective tissue disorders	Count	0	0	0	0	0	0	0	0	0	0	0	0	0	0	0	0	0	0	0	0	0	0	0	0	0	0	0	0	0	0	0	1	1	1	1	1	1	1	1	1	1
breastcancer.org	A2851920	10061159	Foot deformity	PT	Extremity deformities	Musculoskeletal and connective tissue deformities (incl intervertebral disc disorders)	Musculoskeletal and connective tissue disorders	Percent	0	0	0	0	0	0	0	0	0	0	0	0	0	0	0	0	0	0	0	0	0	0	0	0	0	0	0	0	0	0	0	0.04095	0.03827	0.03827	0.03827	0.03559	0.0276	0.0266	0.02446	0.02193	0.02057
breastcancer.org	A2850448	10061289	Metastatic neoplasm	PT	Neoplasms malignant site unspecified NEC	Miscellaneous and site unspecified neoplasms malignant and unspecified	Neoplasms benign, malignant and unspecified (incl cysts and polyps)	Count	0	0	0	0	0	0	0	0	0	0	0	0	0	0	0	0	0	0	0	0	0	0	0	0	0	0	0	0	0	0	0	1	1	1	1	1	1	1	1	1	1
breastcancer.org	A2850448	10061289	Metastatic neoplasm	PT	Neoplasms malignant site unspecified NEC	Miscellaneous and site unspecified neoplasms malignant and unspecified	Neoplasms benign, malignant and unspecified (incl cysts and polyps)	Percent	0	0	0	0	0	0	0	0	0	0	0	0	0	0	0	0	0	0	0	0	0	0	0	0	0	0	0	0	0	0	0	0.04095	0.03827	0.03827	0.03827	0.03559	0.0276	0.0266	0.02446	0.02193	0.02057
breastcancer.org	A2849176	10040984	Sleep disorder	PT	Sleep disorders NEC	Sleep disorders and disturbances	Psychiatric disorders	Count	0	0	0	0	0	0	0	0	0	0	0	0	0	0	0	0	0	0	0	0	0	0	0	0	0	0	0	0	0	0	0	1	1	1	1	1	1	1	1	1	1
breastcancer.org	A2849176	10040984	Sleep disorder	PT	Sleep disorders NEC	Sleep disorders and disturbances	Psychiatric disorders	Percent	0	0	0	0	0	0	0	0	0	0	0	0	0	0	0	0	0	0	0	0	0	0	0	0	0	0	0	0	0	0	0	0.04095	0.03827	0.03827	0.03827	0.03559	0.0276	0.0266	0.02446	0.02193	0.02057
breastcancer.org	A0123174	10043115	Tanning	PT	Social issues NEC	Lifestyle issues	Social circumstances	Count	0	0	0	0	0	0	0	0	0	0	0	0	0	0	0	0	0	0	0	0	0	0	0	0	0	0	0	0	0	0	0	1	1	1	1	1	1	1	1	1	1
breastcancer.org	A0123174	10043115	Tanning	PT	Social issues NEC	Lifestyle issues	Social circumstances	Percent	0	0	0	0	0	0	0	0	0	0	0	0	0	0	0	0	0	0	0	0	0	0	0	0	0	0	0	0	0	0	0	0.04095	0.03827	0.03827	0.03827	0.03559	0.0276	0.0266	0.02446	0.02193	0.02057
breastcancer.org	A2850131	10041549	Spinal cord compression	PT	Spinal cord and nerve root disorders NEC	Spinal cord and nerve root disorders	Nervous system disorders	Count	0	0	0	0	0	0	0	0	0	0	0	0	0	0	0	0	0	0	0	0	0	0	0	0	0	0	0	0	0	0	0	1	1	1	1	1	1	1	1	1	1
breastcancer.org	A2850131	10041549	Spinal cord compression	PT	Spinal cord and nerve root disorders NEC	Spinal cord and nerve root disorders	Nervous system disorders	Percent	0	0	0	0	0	0	0	0	0	0	0	0	0	0	0	0	0	0	0	0	0	0	0	0	0	0	0	0	0	0	0	0.04095	0.03827	0.03827	0.03827	0.03559	0.0276	0.0266	0.02446	0.02193	0.02057
[truncated: 7 more columns]

## Sheet: healthunlocked.com
Source	UMLS_AUI	MEDDRA_CODE	MEDDRA_TERM	MEDDRA_TTY	HLT	HLGT	SOC	Count or Percent	2016Q1	2016Q2	2016Q3	2016Q4	2017Q1	2017Q2	2017Q3	2017Q4	2018Q1	2018Q2	2018Q3	2018Q4	2019Q1	2019Q2	2019Q3	2019Q4	2020Q1	2020Q2	2020Q3	2020Q4	2021Q1	2021Q2	2021Q3	2021Q4
healthunlocked.com	A2397706	10058467	Lung neoplasm malignant	PT	Respiratory tract and pleural neoplasms malignant cell type unspecified NEC	Respiratory and mediastinal neoplasms malignant and unspecified	Neoplasms benign, malignant and unspecified (incl cysts and polyps)	Count	0	0	0	0	0	0	0	0	0	0	0	0	0	0	3	3	4	4	4	4	6	6	6	6
healthunlocked.com	A2397706	10058467	Lung neoplasm malignant	PT	Respiratory tract and pleural neoplasms malignant cell type unspecified NEC	Respiratory and mediastinal neoplasms malignant and unspecified	Neoplasms benign, malignant and unspecified (incl cysts and polyps)	Percent	0	0	0	0	0	0	0	0	0	0	0	0	0	0	0.17075	0.12826	0.14937	0.14937	0.14903	0.12895	0.18874	0.17477	0.17477	0.17477
healthunlocked.com	A0000367	10036316	Post-traumatic stress disorder	PT	Stress disorders	Anxiety disorders and symptoms	Psychiatric disorders	Count	0	0	0	0	0	0	0	0	0	0	0	0	0	0	1	1	1	1	1	1	1	1	1	1
healthunlocked.com	A0000367	10036316	Post-traumatic stress disorder	PT	Stress disorders	Anxiety disorders and symptoms	Psychiatric disorders	Percent	0	0	0	0	0	0	0	0	0	0	0	0	0	0	0.05692	0.04275	0.03734	0.03734	0.03726	0.03224	0.03146	0.02913	0.02913	0.02913
healthunlocked.com	A0465213	10043143	Tattoo	PT	Social issues NEC	Lifestyle issues	Social circumstances	Count	0	0	0	0	0	0	0	0	0	0	0	0	0	0	1	1	1	1	1	1	1	1	1	1
healthunlocked.com	A0465213	10043143	Tattoo	PT	Social issues NEC	Lifestyle issues	Social circumstances	Percent	0	0	0	0	0	0	0	0	0	0	0	0	0	0	0.05692	0.04275	0.03734	0.03734	0.03726	0.03224	0.03146	0.02913	0.02913	0.02913
healthunlocked.com	A0923330	10013968	Dyspnoea	PT	Breathing abnormalities	Respiratory disorders NEC	Respiratory, thoracic and mediastinal disorders	Count	0	0	0	0	0	0	0	0	0	0	0	0	0	0	1	1	3	3	3	7	7	7	7	7
healthunlocked.com	A0923330	10013968	Dyspnoea	PT	Breathing abnormalities	Respiratory disorders NEC	Respiratory, thoracic and mediastinal disorders	Percent	0	0	0	0	0	0	0	0	0	0	0	0	0	0	0.05692	0.04275	0.11202	0.11202	0.11177	0.22566	0.2202	0.2039	0.2039	0.2039
healthunlocked.com	A2853816	10061019	Brain neoplasm	PT	Nervous system neoplasms unspecified malignancy NEC	Nervous system neoplasms malignant and unspecified NEC	Neoplasms benign, malignant and unspecified (incl cysts and polyps)	Count	0	0	0	0	0	0	0	1	1	1	1	1	1	1	2	2	2	2	2	2	2	2	2	2
healthunlocked.com	A2853816	10061019	Brain neoplasm	PT	Nervous system neoplasms unspecified malignancy NEC	Nervous system neoplasms malignant and unspecified NEC	Neoplasms benign, malignant and unspecified (incl cysts and polyps)	Percent	0	0	0	0	0	0	0	0.22173	0.17794	0.17794	0.17794	0.14771	0.07669	0.07042	0.11383	0.08551	0.07468	0.07468	0.07452	0.06447	0.06291	0.05826	0.05826	0.05826
healthunlocked.com	A0317820	10035625	Pleurodesis	PT	Pleural therapeutic procedures	Respiratory tract therapeutic procedures	Surgical and medical procedures	Count	0	0	0	0	0	0	0	0	0	0	0	0	0	0	2	2	2	2	2	2	2	2	2	2
healthunlocked.com	A0317820	10035625	Pleurodesis	PT	Pleural therapeutic procedures	Respiratory tract therapeutic procedures	Surgical and medical procedures	Percent	0	0	0	0	0	0	0	0	0	0	0	0	0	0	0.11383	0.08551	0.07468	0.07468	0.07452	0.06447	0.06291	0.05826	0.05826	0.05826
healthunlocked.com	A0109180	10037794	Radiotherapy	PT	Radiotherapies site unspecified	Therapeutic procedures and supportive care NEC	Surgical and medical procedures	Count	0	0	0	0	0	0	0	0	0	0	0	0	0	0	3	7	8	8	8	8	10	10	10	10
healthunlocked.com	A0109180	10037794	Radiotherapy	PT	Radiotherapies site unspecified	Therapeutic procedures and supportive care NEC	Surgical and medical procedures	Percent	0	0	0	0	0	0	0	0	0	0	0	0	0	0	0.17075	0.29927	0.29873	0.29873	0.29806	0.2579	0.31456	0.29129	0.29129	0.29129
healthunlocked.com	A1597476	10036220	Positron emission tomogram	PT	Imaging procedures NEC	Investigations, imaging and histopathology procedures NEC	Investigations	Count	0	0	0	0	0	0	1	3	3	3	3	3	3	3	4	6	15	15	15	18	18	18	18	18
healthunlocked.com	A1597476	10036220	Positron emission tomogram	PT	Imaging procedures NEC	Investigations, imaging and histopathology procedures NEC	Investigations	Percent	0	0	0	0	0	0	0.45872	0.66519	0.53381	0.53381	0.53381	0.44313	0.23006	0.21127	0.22766	0.25652	0.56012	0.56012	0.55887	0.58027	0.56622	0.52432	0.52432	0.52432
healthunlocked.com	A2853177	10061498	Scan	PT	Imaging procedures NEC	Investigations, imaging and histopathology procedures NEC	Investigations	Count	0	0	0	1	1	1	1	4	7	7	7	7	13	15	23	59	60	60	61	63	65	73	73	73
healthunlocked.com	A2853177	10061498	Scan	PT	Imaging procedures NEC	Investigations, imaging and histopathology procedures NEC	Investigations	Percent	0	0	0	0.55866	0.55866	0.55866	0.45872	0.88692	1.24555	1.24555	1.24555	1.03397	0.99693	1.05634	1.30905	2.52245	2.24048	2.24048	2.27273	2.03095	2.04467	2.12642	2.12642	2.12642
healthunlocked.com	A0025410	10002855	Anxiety	PT	Anxiety symptoms	Anxiety disorders and symptoms	Psychiatric disorders	Count	0	0	0	2	2	2	2	5	6	6	6	9	15	17	17	22	24	24	24	24	24	28	28	28
healthunlocked.com	A0025410	10002855	Anxiety	PT	Anxiety symptoms	Anxiety disorders and symptoms	Psychiatric disorders	Percent	0	0	0	1.11732	1.11732	1.11732	0.91743	1.10865	1.06762	1.06762	1.06762	1.32939	1.15031	1.19718	0.96756	0.94057	0.89619	0.89619	0.89419	0.77369	0.75495	0.81561	0.81561	0.81561
healthunlocked.com	A2851182	10029331	Neuropathy peripheral	PT	Peripheral neuropathies NEC	Peripheral neuropathies	Nervous system disorders	Count	0	0	0	0	0	0	0	0	0	0	0	0	1	1	1	2	2	2	2	8	8	8	8	8
healthunlocked.com	A2851182	10029331	Neuropathy peripheral	PT	Peripheral neuropathies NEC	Peripheral neuropathies	Nervous system disorders	Percent	0	0	0	0	0	0	0	0	0	0	0	0	0.07669	0.07042	0.05692	0.08551	0.07468	0.07468	0.07452	0.2579	0.25165	0.23303	0.23303	0.23303
healthunlocked.com	A2850192	10002034	Anaemia	PT	Anaemias NEC	Anaemias nonhaemolytic and marrow depression	Blood and lymphatic system disorders	Count	0	0	0	0	0	0	1	3	3	3	3	3	3	3	3	4	4	4	4	4	4	10	10	10
healthunlocked.com	A2850192	10002034	Anaemia	PT	Anaemias NEC	Anaemias nonhaemolytic and marrow depression	Blood and lymphatic system disorders	Percent	0	0	0	0	0	0	0.45872	0.66519	0.53381	0.53381	0.53381	0.44313	0.23006	0.21127	0.17075	0.17101	0.14937	0.14937	0.14903	0.12895	0.12583	0.29129	0.29129	0.29129
healthunlocked.com	A1961016	10050704	Prostatic specific antigen	PT	Cell marker analyses	Cytogenetic investigations	Investigations	Count	1	1	1	2	2	2	3	6	6	6	6	6	11	12	18	23	27	27	27	58	61	73	73	73
healthunlocked.com	A1961016	10050704	Prostatic specific antigen	PT	Cell marker analyses	Cytogenetic investigations	Investigations	Percent	1.38889	1.38889	1.38889	1.11732	1.11732	1.11732	1.37615	1.33038	1.06762	1.06762	1.06762	0.88626	0.84356	0.84507	1.02447	0.98333	1.00822	1.00822	1.00596	1.86976	1.91884	2.12642	2.12642	2.12642
healthunlocked.com	A0433609	10025650	Malignant melanoma	PT	Skin melanomas (excl ocular)	Skin neoplasms malignant and unspecified	Skin and subcutaneous tissue disorders	Count	0	0	0	0	0	0	0	2	2	2	2	2	2	2	2	3	3	3	3	3	3	3	3	3
healthunlocked.com	A0433609	10025650	Malignant melanoma	PT	Skin melanomas (excl ocular)	Skin neoplasms malignant and unspecified	Skin and subcutaneous tissue disorders	Percent	0	0	0	0	0	0	0	0.44346	0.35587	0.35587	0.35587	0.29542	0.15337	0.14085	0.11383	0.12826	0.11202	0.11202	0.11177	0.09671	0.09437	0.08739	0.08739	0.08739
healthunlocked.com	A2016336	10051290	Central nervous system lesion	PT	Nervous system disorders NEC	Neurological disorders NEC	Nervous system disorders	Count	0	0	0	0	0	0	0	2	2	2	2	2	2	2	2	2	2	2	2	2	2	2	2	2
healthunlocked.com	A2016336	10051290	Central nervous system lesion	PT	Nervous system disorders NEC	Neurological disorders NEC	Nervous system disorders	Percent	0	0	0	0	0	0	0	0.44346	0.35587	0.35587	0.35587	0.29542	0.15337	0.14085	0.11383	0.08551	0.07468	0.07468	0.07452	0.06447	0.06291	0.05826	0.05826	0.05826
healthunlocked.com	A1286913	10022004	Influenza like illness	PT	General signs and symptoms NEC	General system disorders NEC	General disorders and administration site conditions	Count	0	0	0	0	0	0	0	3	3	3	3	3	5	5	5	5	5	5	5	5	5	5	5	5
healthunlocked.com	A1286913	10022004	Influenza like illness	PT	General signs and symptoms NEC	General system disorders NEC	General disorders and administration site conditions	Percent	0	0	0	0	0	0	0	0.66519	0.53381	0.53381	0.53381	0.44313	0.38344	0.35211	0.28458	0.21377	0.18671	0.18671	0.18629	0.16119	0.15728	0.14565	0.14565	0.14565
healthunlocked.com	A2293884	10054112	Hospitalisation	PT	Therapeutic procedures NEC	Therapeutic procedures and supportive care NEC	Surgical and medical procedures	Count	0	0	0	0	0	0	0	1	1	1	1	1	1	1	1	1	1	1	1	3	3	3	3	3
healthunlocked.com	A2293884	10054112	Hospitalisation	PT	Therapeutic procedures NEC	Therapeutic procedures and supportive care NEC	Surgical and medical procedures	Percent	0	0	0	0	0	0	0	0.22173	0.17794	0.17794	0.17794	0.14771	0.07669	0.07042	0.05692	0.04275	0.03734	0.03734	0.03726	0.09671	0.09437	0.08739	0.08739	0.08739
healthunlocked.com	A0132232	10047340	Vertigo	PT	Vertigos NEC	Neurological disorders NEC	Nervous system disorders	Count	0	0	0	0	0	0	0	1	1	1	1	1	1	1	1	1	1	1	1	1	1	1	1	1
healthunlocked.com	A0132232	10047340	Vertigo	PT	Vertigos NEC	Neurological disorders NEC	Nervous system disorders	Percent	0	0	0	0	0	0	0	0.22173	0.17794	0.17794	0.17794	0.14771	0.07669	0.07042	0.05692	0.04275	0.03734	0.03734	0.03726	0.03224	0.03146	0.02913	0.02913	0.02913
healthunlocked.com	A2849505	10042609	Surgery	PT	Therapeutic procedures NEC	Therapeutic procedures and supportive care NEC	Surgical and medical procedures	Count	2	2	2	4	4	4	6	7	8	8	8	10	23	26	37	39	46	46	46	83	83	85	85	85
healthunlocked.com	A2849505	10042609	Surgery	PT	Therapeutic procedures NEC	Therapeutic procedures and supportive care NEC	Surgical and medical procedures	Percent	2.77778	2.77778	2.77778	2.23464	2.23464	2.23464	2.75229	1.55211	1.42349	1.42349	1.42349	1.4771	1.7638	1.83099	2.10586	1.66738	1.7177	1.7177	1.71386	2.67569	2.61088	2.47597	2.47597	2.47597
healthunlocked.com	A9459372	10020364	Homicide	PT	Criminal activity	Legal issues	Social circumstances	Count	0	0	0	0	0	0	0	0	0	0	0	0	0	0	0	1	1	1	1	1	1	1	1	1
healthunlocked.com	A9459372	10020364	Homicide	PT	Criminal activity	Legal issues	Social circumstances	Percent	0	0	0	0	0	0	0	0	0	0	0	0	0	0	0	0.04275	0.03734	0.03734	0.03726	0.03224	0.03146	0.02913	0.02913	0.02913
healthunlocked.com	A2851163	10028997	Neoplasm malignant	PT	Neoplasms malignant site unspecified NEC	Miscellaneous and site unspecified neoplasms malignant and unspecified	Neoplasms benign, malignant and unspecified (incl cysts and polyps)	Count	0	0	0	0	0	0	1	2	3	3	3	3	8	11	13	23	39	39	41	50	51	56	56	56
healthunlocked.com	A2851163	10028997	Neoplasm malignant	PT	Neoplasms malignant site unspecified NEC	Miscellaneous and site unspecified neoplasms malignant and unspecified	Neoplasms benign, malignant and unspecified (incl cysts and polyps)	Percent	0	0	0	0	0	0	0.45872	0.44346	0.53381	0.53381	0.53381	0.44313	0.6135	0.77465	0.7399	0.98333	1.45631	1.45631	1.52757	1.61186	1.60428	1.63123	1.63123	1.63123
healthunlocked.com	A9459665	10065646	Hormone therapy	PT	Hormonal therapeutic procedures NEC	Endocrine gland therapeutic procedures	Surgical and medical procedures	Count	0	0	0	0	0	0	0	0	0	0	0	0	1	1	22	24	24	24	24	24	24	24	24	24
healthunlocked.com	A9459665	10065646	Hormone therapy	PT	Hormonal therapeutic procedures NEC	Endocrine gland therapeutic procedures	Surgical and medical procedures	Percent	0	0	0	0	0	0	0	0	0	0	0	0	0.07669	0.07042	1.25213	1.02608	0.89619	0.89619	0.89419	0.77369	0.75495	0.6991	0.6991	0.6991
healthunlocked.com	A1891951	10049551	Shoulder arthroplasty	PT	Joint therapeutic procedures	Bone and joint therapeutic procedures	Surgical and medical procedures	Count	0	0	0	0	0	0	0	0	0	0	0	0	1	1	1	1	1	1	1	1	1	1	1	1
healthunlocked.com	A1891951	10049551	Shoulder arthroplasty	PT	Joint therapeutic procedures	Bone and joint therapeutic procedures	Surgical and medical procedures	Percent	0	0	0	0	0	0	0	0	0	0	0	0	0.07669	0.07042	0.05692	0.04275	0.03734	0.03734	0.03726	0.03224	0.03146	0.02913	0.02913	0.02913
healthunlocked.com	A0781562	10050756	Radical prostatectomy	PT	Prostatic therapeutic procedures	Male genital tract therapeutic procedures	Surgical and medical procedures	Count	0	0	0	0	0	0	0	0	0	0	0	0	1	1	1	1	1	1	1	1	1	1	1	1
healthunlocked.com	A0781562	10050756	Radical prostatectomy	PT	Prostatic therapeutic procedures	Male genital tract therapeutic procedures	Surgical and medical procedures	Percent	0	0	0	0	0	0	0	0	0	0	0	0	0.07669	0.07042	0.05692	0.04275	0.03734	0.03734	0.03726	0.03224	0.03146	0.02913	0.02913	0.02913
healthunlocked.com	A0466812	10044223	Toxic epidermal necrolysis	PT	Bullous conditions	Epidermal and dermal conditions	Skin and subcutaneous tissue disorders	Count	0	0	0	0	0	0	0	0	0	0	0	0	2	2	2	4	4	4	4	4	4	5	5	5
healthunlocked.com	A0466812	10044223	Toxic epidermal necrolysis	PT	Bullous conditions	Epidermal and dermal conditions	Skin and subcutaneous tissue disorders	Percent	0	0	0	0	0	0	0	0	0	0	0	0	0.15337	0.14085	0.11383	0.17101	0.14937	0.14937	0.14903	0.12895	0.12583	0.14565	0.14565	0.14565
healthunlocked.com	A0058330	10016256	Fatigue	PT	Asthenic conditions	General system disorders NEC	General disorders and administration site conditions	Count	3	3	3	3	3	3	4	10	10	10	10	10	12	12	32	32	36	36	36	42	44	46	46	46
healthunlocked.com	A0058330	10016256	Fatigue	PT	Asthenic conditions	General system disorders NEC	General disorders and administration site conditions	Percent	4.16667	4.16667	4.16667	1.67598	1.67598	1.67598	1.83486	2.21729	1.77936	1.77936	1.77936	1.4771	0.92025	0.84507	1.82129	1.36811	1.34429	1.34429	1.34128	1.35397	1.38408	1.33994	1.33994	1.33994
healthunlocked.com	A0651800	10003988	Back pain	PT	Musculoskeletal and connective tissue pain and discomfort	Musculoskeletal and connective tissue disorders NEC	Musculoskeletal and connective tissue disorders	Count	0	0	0	0	0	0	0	0	0	0	0	1	3	5	5	8	12	12	12	15	17	17	17	17
healthunlocked.com	A0651800	10003988	Back pain	PT	Musculoskeletal and connective tissue pain and discomfort	Musculoskeletal and connective tissue disorders NEC	Musculoskeletal and connective tissue disorders	Percent	0	0	0	0	0	0	0	0	0	0	0	0.14771	0.23006	0.35211	0.28458	0.34203	0.4481	0.4481	0.44709	0.48356	0.53476	0.49519	0.49519	0.49519
healthunlocked.com	A2849257	10028980	Neoplasm	PT	Neoplasms unspecified malignancy and site unspecified NEC	Miscellaneous and site unspecified neoplasms malignant and unspecified	Neoplasms benign, malignant and unspecified (incl cysts and polyps)	Count	0	0	0	0	0	0	0	0	0	0	0	0	0	0	1	3	5	5	5	6	9	9	9	9
healthunlocked.com	A2849257	10028980	Neoplasm	PT	Neoplasms unspecified malignancy and site unspecified NEC	Miscellaneous and site unspecified neoplasms malignant and unspecified	Neoplasms benign, malignant and unspecified (incl cysts and polyps)	Percent	0	0	0	0	0	0	0	0	0	0	0	0	0	0	0.05692	0.12826	0.18671	0.18671	0.18629	0.19342	0.28311	0.26216	0.26216	0.26216
healthunlocked.com	A2851731	10061818	Disease progression	PT	General signs and symptoms NEC	General system disorders NEC	General disorders and administration site conditions	Count	0	0	0	0	0	0	0	0	0	0	0	0	0	0	0	0	0	0	0	0	2	2	2	2
healthunlocked.com	A2851731	10061818	Disease progression	PT	General signs and symptoms NEC	General system disorders NEC	General disorders and administration site conditions	Percent	0	0	0	0	0	0	0	0	0	0	0	0	0	0	0	0	0	0	0	0	0.06291	0.05826	0.05826	0.05826
healthunlocked.com	A1604358	10040880	Skin irritation	PT	Dermatitis and eczema	Epidermal and dermal conditions	Skin and subcutaneous tissue disorders	Count	0	0	0	0	0	0	0	0	0	0	0	0	0	0	0	0	0	0	0	0	2	2	2	2
healthunlocked.com	A1604358	10040880	Skin irritation	PT	Dermatitis and eczema	Epidermal and dermal conditions	Skin and subcutaneous tissue disorders	Percent	0	0	0	0	0	0	0	0	0	0	0	0	0	0	0	0	0	0	0	0	0.06291	0.05826	0.05826	0.05826
healthunlocked.com	A2849152	10040047	Sepsis	PT	Sepsis, bacteraemia, viraemia and fungaemia NEC	Infections - pathogen unspecified	Infections and infestations	Count	0	0	0	0	0	0	0	0	0	0	0	0	0	0	0	0	1	1	1	1	3	3	3	3
healthunlocked.com	A2849152	10040047	Sepsis	PT	Sepsis, bacteraemia, viraemia and fungaemia NEC	Infections - pathogen unspecified	Infections and infestations	Percent	0	0	0	0	0	0	0	0	0	0	0	0	0	0	0	0	0.03734	0.03734	0.03726	0.03224	0.09437	0.08739	0.08739	0.08739
healthunlocked.com	A2293051	10055101	Bone cancer metastatic	PT	Bone neoplasms malignant (excl sarcomas)	Skeletal neoplasms malignant and unspecified	Neoplasms benign, malignant and unspecified (incl cysts and polyps)	Count	2	2	2	2	2	2	2	2	2	2	2	2	2	2	4	4	4	4	6	8	8	10	10	10
healthunlocked.com	A2293051	10055101	Bone cancer metastatic	PT	Bone neoplasms malignant (excl sarcomas)	Skeletal neoplasms malignant and unspecified	Neoplasms benign, malignant and unspecified (incl cysts and polyps)	Percent	2.77778	2.77778	2.77778	1.11732	1.11732	1.11732	0.91743	0.44346	0.35587	0.35587	0.35587	0.29542	0.15337	0.14085	0.22766	0.17101	0.14937	0.14937	0.22355	0.2579	0.25165	0.29129	0.29129	0.29129
healthunlocked.com	A31790347	10083622	Attention deficit hyperactivity disorder	PT	Attention deficit and disruptive behaviour disorders	Cognitive and attention disorders and disturbances	Psychiatric disorders	Count	0	0	0	0	0	0	2	8	8	8	8	8	13	15	19	22	22	22	23	28	28	28	28	28
healthunlocked.com	A31790347	10083622	Attention deficit hyperactivity disorder	PT	Attention deficit and disruptive behaviour disorders	Cognitive and attention disorders and disturbances	Psychiatric disorders	Percent	0	0	0	0	0	0	0.91743	1.77384	1.42349	1.42349	1.42349	1.18168	0.99693	1.05634	1.08139	0.94057	0.82151	0.82151	0.85693	0.90264	0.88078	0.81561	0.81561	0.81561
healthunlocked.com	A0043896	10011469	Crying	PT	Vaccination related complications	Procedural related injuries and complications NEC	Injury, poisoning and procedural complications	Count	0	0	0	0	0	0	0	0	0	0	0	0	0	0	0	23	23	23	23	23	23	23	23	23
healthunlocked.com	A0043896	10011469	Crying	PT	Vaccination related complications	Procedural related injuries and complications NEC	Injury, poisoning and procedural complications	Percent	0	0	0	0	0	0	0	0	0	0	0	0	0	0	0	0.98333	0.85885	0.85885	0.85693	0.74146	0.7235	0.66997	0.66997	0.66997
healthunlocked.com	A0010952	10025482	Malaise	PT	Asthenic conditions	General system disorders NEC	General disorders and administration site conditions	Count	1	1	1	1	1	1	1	3	3	3	3	3	5	5	5	32	33	33	33	33	33	33	33	33
healthunlocked.com	A0010952	10025482	Malaise	PT	Asthenic conditions	General system disorders NEC	General disorders and administration site conditions	Percent	1.38889	1.38889	1.38889	0.55866	0.55866	0.55866	0.45872	0.66519	0.53381	0.53381	0.53381	0.44313	0.38344	0.35211	0.28458	1.36811	1.23226	1.23226	1.22951	1.06383	1.03806	0.96126	0.96126	0.96126
healthunlocked.com	A2849460	10031282	Osteoporosis	PT	Metabolic bone disorders	Bone disorders (excl congenital and fractures)	Musculoskeletal and connective tissue disorders	Count	10	10	10	19	19	19	21	39	49	49	49	61	101	112	134	174	185	185	185	201	208	218	218	218
healthunlocked.com	A2849460	10031282	Osteoporosis	PT	Metabolic bone disorders	Bone disorders (excl congenital and fractures)	Musculoskeletal and connective tissue disorders	Percent	13.8889	13.8889	13.8889	10.6145	10.6145	10.6145	9.63303	8.64745	8.71886	8.71886	8.71886	9.01034	7.7454	7.88732	7.62664	7.43908	6.90814	6.90814	6.8927	6.47969	6.54294	6.35013	6.35013	6.35013
healthunlocked.com	A0095815	10049088	Osteopenia	PT	Metabolic bone disorders	Bone disorders (excl congenital and fractures)	Musculoskeletal and connective tissue disorders	Count	0	0	0	2	2	2	5	8	9	9	9	11	18	22	31	43	45	45	45	49	51	61	61	61
healthunlocked.com	A0095815	10049088	Osteopenia	PT	Metabolic bone disorders	Bone disorders (excl congenital and fractures)	Musculoskeletal and connective tissue disorders	Percent	0	0	0	1.11732	1.11732	1.11732	2.29358	1.77384	1.60142	1.60142	1.60142	1.62482	1.38037	1.5493	1.76437	1.83839	1.68036	1.68036	1.6766	1.57963	1.60428	1.77687	1.77687	1.77687
healthunlocked.com	A2849187	10017076	Fracture	PT	Fractures NEC	Fractures	Musculoskeletal and connective tissue disorders	Count	2	2	2	2	2	2	2	11	19	19	19	34	99	108	131	169	190	190	190	201	206	231	231	231
healthunlocked.com	A2849187	10017076	Fracture	PT	Fractures NEC	Fractures	Musculoskeletal and connective tissue disorders	Percent	2.77778	2.77778	2.77778	1.11732	1.11732	1.11732	0.91743	2.43902	3.38078	3.38078	3.38078	5.02216	7.59202	7.60563	7.45589	7.22531	7.09485	7.09485	7.07899	6.47969	6.48003	6.72881	6.72881	6.72881
healthunlocked.com	A19382363	10065687	Bone loss	PT	Bone disorders NEC	Bone disorders (excl congenital and fractures)	Musculoskeletal and connective tissue disorders	Count	0	0	0	0	0	0	0	1	3	3	3	3	7	7	8	15	17	17	17	17	19	24	24	24
healthunlocked.com	A19382363	10065687	Bone loss	PT	Bone disorders NEC	Bone disorders (excl congenital and fractures)	Musculoskeletal and connective tissue disorders	Percent	0	0	0	0	0	0	0	0.22173	0.53381	0.53381	0.53381	0.44313	0.53681	0.49296	0.45532	0.6413	0.6348	0.6348	0.63338	0.54803	0.59767	0.6991	0.6991	0.6991
healthunlocked.com	A2851238	10061726	Blood test	PT	Investigations NEC	Investigations, imaging and histopathology procedures NEC	Investigations	Count	1	1	1	5	5	5	5	8	11	11	11	11	16	18	18	30	38	38	38	38	38	40	40	40
healthunlocked.com	A2851238	10061726	Blood test	PT	Investigations NEC	Investigations, imaging and histopathology procedures NEC	Investigations	Percent	1.38889	1.38889	1.38889	2.7933	2.7933	2.7933	2.29358	1.77384	1.9573	1.9573	1.9573	1.62482	1.22699	1.26761	1.02447	1.2826	1.41897	1.41897	1.4158	1.22502	1.19534	1.16516	1.16516	1.16516
healthunlocked.com	A0005691	10052995	Injection	PT	Therapeutic procedures NEC	Therapeutic procedures and supportive care NEC	Surgical and medical procedures	Count	12	12	12	19	19	19	19	34	41	41	41	51	100	106	121	163	194	194	194	208	217	230	230	230
healthunlocked.com	A0005691	10052995	Injection	PT	Therapeutic procedures NEC	Therapeutic procedures and supportive care NEC	Surgical and medical procedures	Percent	16.6667	16.6667	16.6667	10.6145	10.6145	10.6145	8.7156	7.5388	7.29537	7.29537	7.29537	7.53323	7.66871	7.46479	6.88674	6.96879	7.24421	7.24421	7.22802	6.70535	6.82605	6.69968	6.69968	6.69968
healthunlocked.com	A2849464	10033371	Pain	PT	Pain and discomfort NEC	General system disorders NEC	General disorders and administration site conditions	Count	0	0	0	2	2	2	2	10	13	13	13	21	52	55	73	88	103	103	103	111	114	118	118	118
healthunlocked.com	A2849464	10033371	Pain	PT	Pain and discomfort NEC	General system disorders NEC	General disorders and administration site conditions	Percent	0	0	0	1.11732	1.11732	1.11732	0.91743	2.21729	2.31317	2.31317	2.31317	3.10192	3.98773	3.87324	4.15481	3.76229	3.84615	3.84615	3.83756	3.57834	3.58603	3.43723	3.43723	3.43723
healthunlocked.com	A0902495	10010214	Compression fracture	PT	Fractures NEC	Fractures	Musculoskeletal and connective tissue disorders	Count	0	0	0	1	1	1	1	1	1	1	1	2	8	8	9	14	18	18	18	18	18	21	21	21
healthunlocked.com	A0902495	10010214	Compression fracture	PT	Fractures NEC	Fractures	Musculoskeletal and connective tissue disorders	Percent	0	0	0	0.55866	0.55866	0.55866	0.45872	0.22173	0.17794	0.17794	0.17794	0.29542	0.6135	0.56338	0.51224	0.59855	0.67214	0.67214	0.67064	0.58027	0.56622	0.61171	0.61171	0.61171
healthunlocked.com	A0126916	10044055	Toothache	PT	Dental pain and sensation disorders	Dental and gingival conditions	Gastrointestinal disorders	Count	0	0	0	0	0	0	0	0	2	2	2	2	2	2	2	5	5	5	5	5	5	5	5	5
healthunlocked.com	A0126916	10044055	Toothache	PT	Dental pain and sensation disorders	Dental and gingival conditions	Gastrointestinal disorders	Percent	0	0	0	0	0	0	0	0	0.35587	0.35587	0.35587	0.29542	0.15337	0.14085	0.11383	0.21377	0.18671	0.18671	0.18629	0.16119	0.15728	0.14565	0.14565	0.14565
healthunlocked.com	A1599729	10023149	Jaw fracture	PT	Fractures NEC	Fractures	Musculoskeletal and connective tissue disorders	Count	0	0	0	1	1	1	1	1	1	1	1	1	1	1	1	3	4	4	4	4	4	4	4	4
healthunlocked.com	A1599729	10023149	Jaw fracture	PT	Fractures NEC	Fractures	Musculoskeletal and connective tissue disorders	Percent	0	0	0	0.55866	0.55866	0.55866	0.45872	0.22173	0.17794	0.17794	0.17794	0.14771	0.07669	0.07042	0.05692	0.12826	0.14937	0.14937	0.14903	0.12895	0.12583	0.11652	0.11652	0.11652
healthunlocked.com	A2849364	10016275	Fear	PT	Fear symptoms and phobic disorders (incl social phobia)	Anxiety disorders and symptoms	Psychiatric disorders	Count	0	0	0	0	0	0	0	0	0	0	0	3	16	18	20	28	29	29	29	33	33	33	33	33
healthunlocked.com	A2849364	10016275	Fear	PT	Fear symptoms and phobic disorders (incl social phobia)	Anxiety disorders and symptoms	Psychiatric disorders	Percent	0	0	0	0	0	0	0	0	0	0	0	0.44313	1.22699	1.26761	1.1383	1.19709	1.0829	1.0829	1.08048	1.06383	1.03806	0.96126	0.96126	0.96126
healthunlocked.com	A1597260	10038001	Rebound effect	PT	Withdrawal and rebound effects	Therapeutic and nontherapeutic effects (excl toxicity)	General disorders and administration site conditions	Count	0	0	0	0	0	0	0	0	1	1	1	3	11	11	12	16	16	16	16	19	19	19	19	19
healthunlocked.com	A1597260	10038001	Rebound effect	PT	Withdrawal and rebound effects	Therapeutic and nontherapeutic effects (excl toxicity)	General disorders and administration site conditions	Percent	0	0	0	0	0	0	0	0	0.17794	0.17794	0.17794	0.44313	0.84356	0.77465	0.68298	0.68405	0.59746	0.59746	0.59613	0.61251	0.59767	0.55345	0.55345	0.55345
healthunlocked.com	A2849316	10061758	Chemotherapy	PT	Chemotherapies	Therapeutic procedures and supportive care NEC	Surgical and medical procedures	Count	1	1	1	1	1	1	1	1	1	1	1	1	2	4	4	7	9	9	9	10	10	10	10	10
healthunlocked.com	A2849316	10061758	Chemotherapy	PT	Chemotherapies	Therapeutic procedures and supportive care NEC	Surgical and medical procedures	Percent	1.38889	1.38889	1.38889	0.55866	0.55866	0.55866	0.45872	0.22173	0.17794	0.17794	0.17794	0.14771	0.15337	0.28169	0.22766	0.29927	0.33607	0.33607	0.33532	0.32237	0.31456	0.29129	0.29129	0.29129
healthunlocked.com	A21209724	10035226	Plasma cell myeloma	PT	Plasma cell myelomas	Plasma cell neoplasms	Neoplasms benign, malignant and unspecified (incl cysts and polyps)	Count	0	0	0	0	0	0	0	0	0	0	0	0	0	0	0	2	2	2	2	2	2	2	2	2
healthunlocked.com	A21209724	10035226	Plasma cell myeloma	PT	Plasma cell myelomas	Plasma cell neoplasms	Neoplasms benign, malignant and unspecified (incl cysts and polyps)	Percent	0	0	0	0	0	0	0	0	0	0	0	0	0	0	0	0.08551	0.07468	0.07468	0.07452	0.06447	0.06291	0.05826	0.05826	0.05826
healthunlocked.com	A0314835	10060345	Infusion	PT	Therapeutic procedures NEC	Therapeutic procedures and supportive care NEC	Surgical and medical procedures	Count	0	0	0	1	1	1	1	5	8	8	8	10	13	16	23	29	32	32	32	39	39	46	46	46
healthunlocked.com	A0314835	10060345	Infusion	PT	Therapeutic procedures NEC	Therapeutic procedures and supportive care NEC	Surgical and medical procedures	Percent	0	0	0	0.55866	0.55866	0.55866	0.45872	1.10865	1.42349	1.42349	1.42349	1.4771	0.99693	1.12676	1.30905	1.23985	1.19492	1.19492	1.19225	1.25725	1.2268	1.33994	1.33994	1.33994
healthunlocked.com	A1585424	10047513	Vision blurred	PT	Neurologic visual problems NEC	Neurological disorders of the eye	Nervous system disorders	Count	0	0	0	0	0	0	0	0	0	0	0	0	0	0	0	1	1	1	1	1	1	1	1	1
healthunlocked.com	A1585424	10047513	Vision blurred	PT	Neurologic visual problems NEC	Neurological disorders of the eye	Nervous system disorders	Percent	0	0	0	0	0	0	0	0	0	0	0	0	0	0	0	0.04275	0.03734	0.03734	0.03726	0.03224	0.03146	0.02913	0.02913	0.02913
healthunlocked.com	A0050717	10013573	Dizziness	PT	Circulatory collapse and shock	Decreased and nonspecific blood pressure disorders and shock	Vascular disorders	Count	0	0	0	0	0	0	0	0	0	0	0	1	1	1	4	5	5	5	5	7	7	7	7	7
healthunlocked.com	A0050717	10013573	Dizziness	PT	Circulatory collapse and shock	Decreased and nonspecific blood pressure disorders and shock	Vascular disorders	Percent	0	0	0	0	0	0	0	0	0	0	0	0.14771	0.07669	0.07042	0.22766	0.21377	0.18671	0.18671	0.18629	0.22566	0.2202	0.2039	0.2039	0.2039
healthunlocked.com	A14224813	10067967	Brain injury	PT	Mental disorders due to a general medical condition NEC	Psychiatric disorders NEC	Psychiatric disorders	Count	0	0	0	0	0	0	0	0	0	0	0	0	0	0	0	1	2	2	2	2	2	2	2	2
healthunlocked.com	A14224813	10067967	Brain injury	PT	Mental disorders due to a general medical condition NEC	Psychiatric disorders NEC	Psychiatric disorders	Percent	0	0	0	0	0	0	0	0	0	0	0	0	0	0	0	0.04275	0.07468	0.07468	0.07452	0.06447	0.06291	0.05826	0.05826	0.05826
healthunlocked.com	A0011962	10022116	Injury	PT	Non-site specific injuries NEC	Injuries NEC	Injury, poisoning and procedural complications	Count	0	0	0	0	0	0	0	2	2	2	2	2	2	3	3	7	8	8	8	8	8	8	8	8
healthunlocked.com	A0011962	10022116	Injury	PT	Non-site specific injuries NEC	Injuries NEC	Injury, poisoning and procedural complications	Percent	0	0	0	0	0	0	0	0.44346	0.35587	0.35587	0.35587	0.29542	0.15337	0.21127	0.17075	0.29927	0.29873	0.29873	0.29806	0.2579	0.25165	0.23303	0.23303	0.23303
healthunlocked.com	A2850340	10041569	Spinal fracture	PT	Spinal column fractures	Fractures	Musculoskeletal and connective tissue disorders	Count	0	0	0	0	0	0	0	0	2	2	2	2	19	24	25	36	38	38	38	41	41	44	44	44
healthunlocked.com	A2850340	10041569	Spinal fracture	PT	Spinal column fractures	Fractures	Musculoskeletal and connective tissue disorders	Percent	0	0	0	0	0	0	0	0	0.35587	0.35587	0.35587	0.29542	1.45706	1.69014	1.42288	1.53912	1.41897	1.41897	1.4158	1.32173	1.28971	1.28168	1.28168	1.28168
healthunlocked.com	A2018034	10052904	Musculoskeletal stiffness	PT	Musculoskeletal and connective tissue conditions NEC	Musculoskeletal and connective tissue disorders NEC	Musculoskeletal and connective tissue disorders	Count	0	0	0	0	0	0	0	1	1	1	1	1	1	1	1	4	6	6	6	7	7	7	7	7
healthunlocked.com	A2018034	10052904	Musculoskeletal stiffness	PT	Musculoskeletal and connective tissue conditions NEC	Musculoskeletal and connective tissue disorders NEC	Musculoskeletal and connective tissue disorders	Percent	0	0	0	0	0	0	0	0.22173	0.17794	0.17794	0.17794	0.14771	0.07669	0.07042	0.05692	0.17101	0.22405	0.22405	0.22355	0.22566	0.2202	0.2039	0.2039	0.2039
healthunlocked.com	A30278099	10028299	Muscle discomfort	PT	Muscle related signs and symptoms NEC	Muscle disorders	Musculoskeletal and connective tissue disorders	Count	0	0	0	0	0	0	0	1	1	1	1	1	2	2	2	9	10	10	10	17	17	19	19	19
healthunlocked.com	A30278099	10028299	Muscle discomfort	PT	Muscle related signs and symptoms NEC	Muscle disorders	Musculoskeletal and connective tissue disorders	Percent	0	0	0	0	0	0	0	0.22173	0.17794	0.17794	0.17794	0.14771	0.15337	0.14085	0.11383	0.38478	0.37341	0.37341	0.37258	0.54803	0.53476	0.55345	0.55345	0.55345
healthunlocked.com	A0470946	10047626	Vitamin D deficiency	PT	Fat soluble vitamin deficiencies and disorders	Vitamin related disorders	Metabolism and nutrition disorders	Count	0	0	0	0	0	0	0	0	0	0	0	0	0	0	0	1	1	1	1	1	1	1	1	1
healthunlocked.com	A0470946	10047626	Vitamin D deficiency	PT	Fat soluble vitamin deficiencies and disorders	Vitamin related disorders	Metabolism and nutrition disorders	Percent	0	0	0	0	0	0	0	0	0	0	0	0	0	0	0	0.04275	0.03734	0.03734	0.03726	0.03224	0.03146	0.02913	0.02913	0.02913
healthunlocked.com	A8253855	10042209	Stress	PT	Anxiety symptoms	Anxiety disorders and symptoms	Psychiatric disorders	Count	0	0	0	0	0	0	0	2	2	2	2	3	6	6	7	10	11	11	11	11	11	11	11	11
healthunlocked.com	A8253855	10042209	Stress	PT	Anxiety symptoms	Anxiety disorders and symptoms	Psychiatric disorders	Percent	0	0	0	0	0	0	0	0.44346	0.35587	0.35587	0.35587	0.44313	0.46012	0.42254	0.39841	0.42753	0.41075	0.41075	0.40984	0.35461	0.34602	0.32042	0.32042	0.32042
healthunlocked.com	A0011994	10053615	Thermal burn	PT	Skin injuries and mechanical dermatoses	Epidermal and dermal conditions	Skin and subcutaneous tissue disorders	Count	0	0	0	0	0	0	0	0	0	0	0	0	0	0	0	1	2	2	2	2	2	2	2	2
healthunlocked.com	A0011994	10053615	Thermal burn	PT	Skin injuries and mechanical dermatoses	Epidermal and dermal conditions	Skin and subcutaneous tissue disorders	Percent	0	0	0	0	0	0	0	0	0	0	0	0	0	0	0	0.04275	0.07468	0.07468	0.07452	0.06447	0.06291	0.05826	0.05826	0.05826
healthunlocked.com	A1584571	10005392	Blood calcium	PT	Mineral and electrolyte analyses	Water, electrolyte and mineral investigations	Investigations	Count	1	1	1	7	7	7	7	15	20	20	20	22	40	44	56	74	86	86	86	91	97	105	105	105
healthunlocked.com	A1584571	10005392	Blood calcium	PT	Mineral and electrolyte analyses	Water, electrolyte and mineral investigations	Investigations	Percent	1.38889	1.38889	1.38889	3.91061	3.91061	3.91061	3.21101	3.32594	3.55872	3.55872	3.55872	3.24963	3.06748	3.09859	3.18725	3.16375	3.21135	3.21135	3.20417	2.93359	3.05127	3.05855	3.05855	3.05855
healthunlocked.com	A0133134	10050713	Vitamin D	PT	Vitamin analyses	Metabolic, nutritional and blood gas investigations	Investigations	Count	4	4	4	6	6	6	6	8	9	9	9	9	20	23	28	32	34	34	34	34	34	36	36	36
healthunlocked.com	A0133134	10050713	Vitamin D	PT	Vitamin analyses	Metabolic, nutritional and blood gas investigations	Investigations	Percent	5.55556	5.55556	5.55556	3.35196	3.35196	3.35196	2.75229	1.77384	1.60142	1.60142	1.60142	1.32939	1.53374	1.61972	1.59363	1.36811	1.2696	1.2696	1.26677	1.09607	1.06952	1.04865	1.04865	1.04865
healthunlocked.com	A0071589	10021151	Hysterectomy	PT	Uterine therapeutic procedures	Obstetric and gynaecological therapeutic procedures	Surgical and medical procedures	Count	0	0	0	0	0	0	0	0	0	0	0	0	0	0	0	1	3	3	3	3	3	3	3	3
healthunlocked.com	A0071589	10021151	Hysterectomy	PT	Uterine therapeutic procedures	Obstetric and gynaecological therapeutic procedures	Surgical and medical procedures	Percent	0	0	0	0	0	0	0	0	0	0	0	0	0	0	0	0.04275	0.11202	0.11202	0.11177	0.09671	0.09437	0.08739	0.08739	0.08739
healthunlocked.com	A0717199	10020388	Hormone replacement therapy	PT	Hormonal therapeutic procedures NEC	Endocrine gland therapeutic procedures	Surgical and medical procedures	Count	0	0	0	0	0	0	0	1	1	1	1	1	3	5	5	7	7	7	7	7	7	7	7	7
healthunlocked.com	A0717199	10020388	Hormone replacement therapy	PT	Hormonal therapeutic procedures NEC	Endocrine gland therapeutic procedures	Surgical and medical procedures	Percent	0	0	0	0	0	0	0	0.22173	0.17794	0.17794	0.17794	0.14771	0.23006	0.35211	0.28458	0.29927	0.26139	0.26139	0.2608	0.22566	0.2202	0.2039	0.2039	0.2039
healthunlocked.com	A0031449	10005169	Blindness	PT	Neurologic visual problems NEC	Neurological disorders of the eye	Nervous system disorders	Count	0	0	0	0	0	0	0	0	0	0	0	0	0	0	0	1	1	1	1	3	3	3	3	3
healthunlocked.com	A0031449	10005169	Blindness	PT	Neurologic visual problems NEC	Neurological disorders of the eye	Nervous system disorders	Percent	0	0	0	0	0	0	0	0	0	0	0	0	0	0	0	0.04275	0.03734	0.03734	0.03726	0.09671	0.09437	0.08739	0.08739	0.08739
healthunlocked.com	A0043308	10011224	Cough	PT	Coughing and associated symptoms	Respiratory disorders NEC	Respiratory, thoracic and mediastinal disorders	Count	0	0	0	0	0	0	0	0	0	0	0	0	0	2	3	5	9	9	9	9	9	9	9	9
healthunlocked.com	A0043308	10011224	Cough	PT	Coughing and associated symptoms	Respiratory disorders NEC	Respiratory, thoracic and mediastinal disorders	Percent	0	0	0	0	0	0	0	0	0	0	0	0	0	0.14085	0.17075	0.21377	0.33607	0.33607	0.33532	0.29014	0.28311	0.26216	0.26216	0.26216
healthunlocked.com	A1265047	10010305	Confusional state	PT	Confusion and disorientation	Deliria (incl confusion)	Psychiatric disorders	Count	0	0	0	2	2	2	2	2	3	3	3	3	4	4	4	9	9	9	9	11	11	11	11	11
healthunlocked.com	A1265047	10010305	Confusional state	PT	Confusion and disorientation	Deliria (incl confusion)	Psychiatric disorders	Percent	0	0	0	1.11732	1.11732	1.11732	0.91743	0.44346	0.53381	0.53381	0.53381	0.44313	0.30675	0.28169	0.22766	0.38478	0.33607	0.33607	0.33532	0.35461	0.34602	0.32042	0.32042	0.32042
healthunlocked.com	A2851285	10050296	Intervertebral disc protrusion	PT	Intervertebral disc disorders NEC	Musculoskeletal and connective tissue deformities (incl intervertebral disc disorders)	Musculoskeletal and connective tissue disorders	Count	0	0	0	0	0	0	0	0	0	0	0	0	0	0	0	1	1	1	1	1	1	1	1	1
healthunlocked.com	A2851285	10050296	Intervertebral disc protrusion	PT	Intervertebral disc disorders NEC	Musculoskeletal and connective tissue deformities (incl intervertebral disc disorders)	Musculoskeletal and connective tissue disorders	Percent	0	0	0	0	0	0	0	0	0	0	0	0	0	0	0	0.04275	0.03734	0.03734	0.03726	0.03224	0.03146	0.02913	0.02913	0.02913
healthunlocked.com	A0059634	10016766	Flatulence	PT	Flatulence, bloating and distension	Gastrointestinal signs and symptoms	Gastrointestinal disorders	Count	0	0	0	0	0	0	0	2	2	2	2	2	5	5	7	8	8	8	8	8	8	8	8	8
healthunlocked.com	A0059634	10016766	Flatulence	PT	Flatulence, bloating and distension	Gastrointestinal signs and symptoms	Gastrointestinal disorders	Percent	0	0	0	0	0	0	0	0.44346	0.35587	0.35587	0.35587	0.29542	0.38344	0.35211	0.39841	0.34203	0.29873	0.29873	0.29806	0.2579	0.25165	0.23303	0.23303	0.23303
healthunlocked.com	A2852952	10062519	Poor quality sleep	PT	Dyssomnias	Sleep disorders and disturbances	Psychiatric disorders	Count	0	0	0	0	0	0	0	0	0	0	0	0	0	0	0	1	1	1	1	1	1	1	1	1
healthunlocked.com	A2852952	10062519	Poor quality sleep	PT	Dyssomnias	Sleep disorders and disturbances	Psychiatric disorders	Percent	0	0	0	0	0	0	0	0	0	0	0	0	0	0	0	0.04275	0.03734	0.03734	0.03726	0.03224	0.03146	0.02913	0.02913	0.02913
healthunlocked.com	A0020898	10001488	Aggression	PT	Behaviour and socialisation disturbances	Personality disorders and disturbances in behaviour	Psychiatric disorders	Count	0	0	0	0	0	0	0	0	0	0	0	0	0	0	0	1	1	1	1	1	1	1	1	1
healthunlocked.com	A0020898	10001488	Aggression	PT	Behaviour and socialisation disturbances	Personality disorders and disturbances in behaviour	Psychiatric disorders	Percent	0	0	0	0	0	0	0	0	0	0	0	0	0	0	0	0.04275	0.03734	0.03734	0.03726	0.03224	0.03146	0.02913	0.02913	0.02913
healthunlocked.com	A0395526	10006002	Bone pain	PT	Bone related signs and symptoms	Bone disorders (excl congenital and fractures)	Musculoskeletal and connective tissue disorders	Count	0	0	0	1	1	1	1	1	1	1	1	1	2	3	5	6	7	7	7	9	9	11	11	11
healthunlocked.com	A0395526	10006002	Bone pain	PT	Bone related signs and symptoms	Bone disorders (excl congenital and fractures)	Musculoskeletal and connective tissue disorders	Percent	0	0	0	0.55866	0.55866	0.55866	0.45872	0.22173	0.17794	0.17794	0.17794	0.14771	0.15337	0.21127	0.28458	0.25652	0.26139	0.26139	0.2608	0.29014	0.28311	0.32042	0.32042	0.32042
healthunlocked.com	A2849458	10031161	Osteoarthritis	PT	Osteoarthropathies	Joint disorders	Musculoskeletal and connective tissue disorders	Count	0	0	0	0	0	0	0	1	1	1	1	2	7	7	7	8	8	8	8	8	8	8	8	8
healthunlocked.com	A2849458	10031161	Osteoarthritis	PT	Osteoarthropathies	Joint disorders	Musculoskeletal and connective tissue disorders	Percent	0	0	0	0	0	0	0	0.22173	0.17794	0.17794	0.17794	0.29542	0.53681	0.49296	0.39841	0.34203	0.29873	0.29873	0.29806	0.2579	0.25165	0.23303	0.23303	0.23303
healthunlocked.com	A0116129	10040560	Shock	PT	Circulatory collapse and shock	Decreased and nonspecific blood pressure disorders and shock	Vascular disorders	Count	0	0	0	0	0	0	0	2	4	4	4	4	6	8	8	11	11	11	11	11	11	11	11	11
healthunlocked.com	A0116129	10040560	Shock	PT	Circulatory collapse and shock	Decreased and nonspecific blood pressure disorders and shock	Vascular disorders	Percent	0	0	0	0	0	0	0	0.44346	0.71174	0.71174	0.71174	0.59084	0.46012	0.56338	0.45532	0.47029	0.41075	0.41075	0.40984	0.35461	0.34602	0.32042	0.32042	0.32042
healthunlocked.com	A1581972	10041243	Social avoidant behaviour	PT	Behaviour and socialisation disturbances	Personality disorders and disturbances in behaviour	Psychiatric disorders	Count	0	0	0	0	0	0	0	0	0	0	0	0	2	2	2	6	8	8	8	8	8	8	8	8
healthunlocked.com	A1581972	10041243	Social avoidant behaviour	PT	Behaviour and socialisation disturbances	Personality disorders and disturbances in behaviour	Psychiatric disorders	Percent	0	0	0	0	0	0	0	0	0	0	0	0	0.15337	0.14085	0.11383	0.25652	0.29873	0.29873	0.29806	0.2579	0.25165	0.23303	0.23303	0.23303
healthunlocked.com	A0084793	10027308	Menopause	PT	Age related issues	Age related factors	Social circumstances	Count	1	1	1	1	1	1	1	1	2	2	2	2	11	11	11	15	17	17	17	19	19	19	19	19
healthunlocked.com	A0084793	10027308	Menopause	PT	Age related issues	Age related factors	Social circumstances	Percent	1.38889	1.38889	1.38889	0.55866	0.55866	0.55866	0.45872	0.22173	0.35587	0.35587	0.35587	0.29542	0.84356	0.77465	0.62607	0.6413	0.6348	0.6348	0.63338	0.61251	0.59767	0.55345	0.55345	0.55345
healthunlocked.com	A0059169	10048439	Fibromyalgia	PT	Muscle pains	Muscle disorders	Musculoskeletal and connective tissue disorders	Count	0	0	0	4	4	4	4	7	7	7	7	7	7	7	7	8	8	8	8	8	8	8	8	8
healthunlocked.com	A0059169	10048439	Fibromyalgia	PT	Muscle pains	Muscle disorders	Musculoskeletal and connective tissue disorders	Percent	0	0	0	2.23464	2.23464	2.23464	1.83486	1.55211	1.24555	1.24555	1.24555	1.03397	0.53681	0.49296	0.39841	0.34203	0.29873	0.29873	0.29806	0.2579	0.25165	0.23303	0.23303	0.23303
healthunlocked.com	A1604499	10033433	Pain in jaw	PT	Bone related signs and symptoms	Bone disorders (excl congenital and fractures)	Musculoskeletal and connective tissue disorders	Count	0	0	0	0	0	0	0	0	3	3	3	3	5	5	5	7	7	7	7	7	7	7	7	7
healthunlocked.com	A1604499	10033433	Pain in jaw	PT	Bone related signs and symptoms	Bone disorders (excl congenital and fractures)	Musculoskeletal and connective tissue disorders	Percent	0	0	0	0	0	0	0	0	0.53381	0.53381	0.53381	0.44313	0.38344	0.35211	0.28458	0.29927	0.26139	0.26139	0.2608	0.22566	0.2202	0.2039	0.2039	0.2039
healthunlocked.com	A2849695	10012601	Diabetes mellitus	PT	Diabetes mellitus (incl subtypes)	Glucose metabolism disorders (incl diabetes mellitus)	Metabolism and nutrition disorders	Count	0	0	0	2	2	2	2	4	4	4	4	4	4	4	4	8	8	8	8	8	8	8	8	8
healthunlocked.com	A2849695	10012601	Diabetes mellitus	PT	Diabetes mellitus (incl subtypes)	Glucose metabolism disorders (incl diabetes mellitus)	Metabolism and nutrition disorders	Percent	0	0	0	1.11732	1.11732	1.11732	0.91743	0.88692	0.71174	0.71174	0.71174	0.59084	0.30675	0.28169	0.22766	0.34203	0.29873	0.29873	0.29806	0.2579	0.25165	0.23303	0.23303	0.23303
healthunlocked.com	A0090270	10028810	Nasopharyngitis	PT	Upper respiratory tract infections	Infections - pathogen unspecified	Infections and infestations	Count	1	1	1	1	1	1	2	2	2	2	2	3	7	7	7	17	18	18	18	19	19	19	19	19
healthunlocked.com	A0090270	10028810	Nasopharyngitis	PT	Upper respiratory tract infections	Infections - pathogen unspecified	Infections and infestations	Percent	1.38889	1.38889	1.38889	0.55866	0.55866	0.55866	0.91743	0.44346	0.35587	0.35587	0.35587	0.44313	0.53681	0.49296	0.39841	0.72681	0.67214	0.67214	0.67064	0.61251	0.59767	0.55345	0.55345	0.55345
healthunlocked.com	A0008492	10025197	Lymphadenopathy	PT	Lymphatic system disorders NEC	Spleen, lymphatic and reticuloendothelial system disorders	Blood and lymphatic system disorders	Count	0	0	0	0	0	0	0	0	0	0	0	0	0	0	0	2	2	2	2	2	2	2	2	2
healthunlocked.com	A0008492	10025197	Lymphadenopathy	PT	Lymphatic system disorders NEC	Spleen, lymphatic and reticuloendothelial system disorders	Blood and lymphatic system disorders	Percent	0	0	0	0	0	0	0	0	0	0	0	0	0	0	0	0.08551	0.07468	0.07468	0.07452	0.06447	0.06291	0.05826	0.05826	0.05826
healthunlocked.com	A2850094	10036898	Prophylaxis	PT	Prophylactic procedures NEC	Therapeutic procedures and supportive care NEC	Surgical and medical procedures	Count	0	0	0	0	0	0	0	0	0	0	0	0	2	2	3	4	4	4	4	4	4	4	4	4
healthunlocked.com	A2850094	10036898	Prophylaxis	PT	Prophylactic procedures NEC	Therapeutic procedures and supportive care NEC	Surgical and medical procedures	Percent	0	0	0	0	0	0	0	0	0	0	0	0	0.15337	0.14085	0.17075	0.17101	0.14937	0.14937	0.14903	0.12895	0.12583	0.11652	0.11652	0.11652
healthunlocked.com	A0947505	10017411	Full blood count	PT	Blood counts NEC	Haematology investigations (incl blood groups)	Investigations	Count	0	0	0	0	0	0	0	0	0	0	0	0	0	0	0	1	1	1	1	1	1	1	1	1
healthunlocked.com	A0947505	10017411	Full blood count	PT	Blood counts NEC	Haematology investigations (incl blood groups)	Investigations	Percent	0	0	0	0	0	0	0	0	0	0	0	0	0	0	0	0.04275	0.03734	0.03734	0.03726	0.03224	0.03146	0.02913	0.02913	0.02913
healthunlocked.com	A1120438	10047890	Weight	PT	Physical examination procedures and organ system status	Physical examination and organ system status topics	Investigations	Count	1	1	1	1	1	1	1	1	1	1	1	2	9	9	11	20	22	22	22	27	31	36	36	36
healthunlocked.com	A1120438	10047890	Weight	PT	Physical examination procedures and organ system status	Physical examination and organ system status topics	Investigations	Percent	1.38889	1.38889	1.38889	0.55866	0.55866	0.55866	0.45872	0.22173	0.17794	0.17794	0.17794	0.29542	0.69018	0.6338	0.62607	0.85507	0.82151	0.82151	0.81967	0.87041	0.97515	1.04865	1.04865	1.04865
healthunlocked.com	A31206627	10078223	Magnetic resonance imaging	PT	Imaging procedures NEC	Investigations, imaging and histopathology procedures NEC	Investigations	Count	0	0	0	0	0	0	0	0	1	1	1	3	4	4	7	11	12	12	12	19	20	20	20	20
healthunlocked.com	A31206627	10078223	Magnetic resonance imaging	PT	Imaging procedures NEC	Investigations, imaging and histopathology procedures NEC	Investigations	Percent	0	0	0	0	0	0	0	0	0.17794	0.17794	0.17794	0.44313	0.30675	0.28169	0.39841	0.47029	0.4481	0.4481	0.44709	0.61251	0.62913	0.58258	0.58258	0.58258
healthunlocked.com	A20212429	10072005	Spinal pain	PT	Bone related signs and symptoms	Bone disorders (excl congenital and fractures)	Musculoskeletal and connective tissue disorders	Count	0	0	0	0	0	0	0	0	0	0	0	0	1	1	1	2	2	2	2	2	2	2	2	2
healthunlocked.com	A20212429	10072005	Spinal pain	PT	Bone related signs and symptoms	Bone disorders (excl congenital and fractures)	Musculoskeletal and connective tissue disorders	Percent	0	0	0	0	0	0	0	0	0	0	0	0	0.07669	0.07042	0.05692	0.08551	0.07468	0.07468	0.07452	0.06447	0.06291	0.05826	0.05826	0.05826
healthunlocked.com	A0077623	10023509	Kyphosis	PT	Spine and neck deformities	Musculoskeletal and connective tissue deformities (incl intervertebral disc disorders)	Musculoskeletal and connective tissue disorders	Count	0	0	0	0	0	0	0	0	0	0	0	0	0	0	0	2	2	2	2	2	2	2	2	2
healthunlocked.com	A0077623	10023509	Kyphosis	PT	Spine and neck deformities	Musculoskeletal and connective tissue deformities (incl intervertebral disc disorders)	Musculoskeletal and connective tissue disorders	Percent	0	0	0	0	0	0	0	0	0	0	0	0	0	0	0	0.08551	0.07468	0.07468	0.07452	0.06447	0.06291	0.05826	0.05826	0.05826
healthunlocked.com	A1959962	10050973	Bone densitometry	PT	Musculoskeletal and soft tissue imaging procedures	Musculoskeletal and soft tissue investigations (excl enzyme tests)	Investigations	Count	5	5	5	6	6	6	8	14	16	16	16	20	23	24	33	46	51	51	51	61	64	69	69	69
healthunlocked.com	A1959962	10050973	Bone densitometry	PT	Musculoskeletal and soft tissue imaging procedures	Musculoskeletal and soft tissue investigations (excl enzyme tests)	Investigations	Percent	6.94444	6.94444	6.94444	3.35196	3.35196	3.35196	3.66972	3.10421	2.84698	2.84698	2.84698	2.95421	1.7638	1.69014	1.8782	1.96665	1.90441	1.90441	1.90015	1.96647	2.01321	2.0099	2.0099	2.0099
healthunlocked.com	A7161628	10063565	Vertebroplasty	PT	Spine and spinal cord therapeutic procedures	Nervous system, skull and spine therapeutic procedures	Surgical and medical procedures	Count	0	0	0	0	0	0	0	0	0	0	0	0	1	3	3	6	7	7	7	9	9	9	9	9
healthunlocked.com	A7161628	10063565	Vertebroplasty	PT	Spine and spinal cord therapeutic procedures	Nervous system, skull and spine therapeutic procedures	Surgical and medical procedures	Percent	0	0	0	0	0	0	0	0	0	0	0	0	0.07669	0.21127	0.17075	0.25652	0.26139	0.26139	0.2608	0.29014	0.28311	0.26216	0.26216	0.26216
healthunlocked.com	A1576593	10033647	Pancreatitis acute	PT	Acute and chronic pancreatitis	Exocrine pancreas conditions	Gastrointestinal disorders	Count	0	0	0	0	0	0	0	0	0	0	0	0	0	0	0	1	1	1	1	1	1	1	1	1
healthunlocked.com	A1576593	10033647	Pancreatitis acute	PT	Acute and chronic pancreatitis	Exocrine pancreas conditions	Gastrointestinal disorders	Percent	0	0	0	0	0	0	0	0	0	0	0	0	0	0	0	0.04275	0.03734	0.03734	0.03726	0.03224	0.03146	0.02913	0.02913	0.02913
healthunlocked.com	A0752210	10052897	Nerve injury	PT	Nerve injuries NEC	Injuries NEC	Injury, poisoning and procedural complications	Count	0	0	0	0	0	0	0	0	0	0	0	0	0	0	0	1	1	1	1	1	1	1	1	1
healthunlocked.com	A0752210	10052897	Nerve injury	PT	Nerve injuries NEC	Injuries NEC	Injury, poisoning and procedural complications	Percent	0	0	0	0	0	0	0	0	0	0	0	0	0	0	0	0.04275	0.03734	0.03734	0.03726	0.03224	0.03146	0.02913	0.02913	0.02913
healthunlocked.com	A0007161	10003239	Arthralgia	PT	Joint related signs and symptoms	Joint disorders	Musculoskeletal and connective tissue disorders	Count	0	0	0	0	0	0	0	5	5	5	5	5	10	10	14	17	17	17	17	23	23	23	23	23
healthunlocked.com	A0007161	10003239	Arthralgia	PT	Joint related signs and symptoms	Joint disorders	Musculoskeletal and connective tissue disorders	Percent	0	0	0	0	0	0	0	1.10865	0.88968	0.88968	0.88968	0.73855	0.76687	0.70423	0.79681	0.72681	0.6348	0.6348	0.63338	0.74146	0.7235	0.66997	0.66997	0.66997
healthunlocked.com	A27874258	10079105	Assisted suicide	PT	Suicidal and self-injurious behaviour	Suicidal and self-injurious behaviours NEC	Psychiatric disorders	Count	0	0	0	0	0	0	0	0	0	0	0	0	0	0	0	2	2	2	2	2	2	2	2	2
healthunlocked.com	A27874258	10079105	Assisted suicide	PT	Suicidal and self-injurious behaviour	Suicidal and self-injurious behaviours NEC	Psychiatric disorders	Percent	0	0	0	0	0	0	0	0	0	0	0	0	0	0	0	0.08551	0.07468	0.07468	0.07452	0.06447	0.06291	0.05826	0.05826	0.05826
healthunlocked.com	A1120455	10047895	Weight decreased	PT	Physical examination procedures and organ system status	Physical examination and organ system status topics	Investigations	Count	0	0	0	0	0	0	0	0	1	1	1	1	2	2	6	7	7	7	7	7	7	8	8	8
healthunlocked.com	A1120455	10047895	Weight decreased	PT	Physical examination procedures and organ system status	Physical examination and organ system status topics	Investigations	Percent	0	0	0	0	0	0	0	0	0.17794	0.17794	0.17794	0.14771	0.15337	0.14085	0.34149	0.29927	0.26139	0.26139	0.2608	0.22566	0.2202	0.23303	0.23303	0.23303
healthunlocked.com	A0056872	10015548	Euthanasia	PT	Death and sudden death	Fatal outcomes	General disorders and administration site conditions	Count	0	0	0	0	0	0	0	0	0	0	0	0	0	0	0	1	1	1	1	1	1	1	1	1
healthunlocked.com	A0056872	10015548	Euthanasia	PT	Death and sudden death	Fatal outcomes	General disorders and administration site conditions	Percent	0	0	0	0	0	0	0	0	0	0	0	0	0	0	0	0.04275	0.03734	0.03734	0.03726	0.03224	0.03146	0.02913	0.02913	0.02913
healthunlocked.com	A0445373	10034156	Pathological fracture	PT	Oncologic complications and emergencies	Neoplasm related morbidities	Neoplasms benign, malignant and unspecified (incl cysts and polyps)	Count	0	0	0	0	0	0	0	0	0	0	0	0	2	4	4	5	6	6	6	8	8	9	9	9
healthunlocked.com	A0445373	10034156	Pathological fracture	PT	Oncologic complications and emergencies	Neoplasm related morbidities	Neoplasms benign, malignant and unspecified (incl cysts and polyps)	Percent	0	0	0	0	0	0	0	0	0	0	0	0	0.15337	0.28169	0.22766	0.21377	0.22405	0.22405	0.22355	0.2579	0.25165	0.26216	0.26216	0.26216
healthunlocked.com	A26715600	10077753	Frustration tolerance decreased	PT	Emotional and mood disturbances NEC	Mood disorders and disturbances NEC	Psychiatric disorders	Count	0	0	0	0	0	0	0	0	0	0	0	0	1	1	1	2	2	2	2	2	2	2	2	2
healthunlocked.com	A26715600	10077753	Frustration tolerance decreased	PT	Emotional and mood disturbances NEC	Mood disorders and disturbances NEC	Psychiatric disorders	Percent	0	0	0	0	0	0	0	0	0	0	0	0	0.07669	0.07042	0.05692	0.08551	0.07468	0.07468	0.07452	0.06447	0.06291	0.05826	0.05826	0.05826
healthunlocked.com	A1561093	10022591	International normalised ratio	PT	Coagulation and bleeding analyses	Haematology investigations (incl blood groups)	Investigations	Count	0	0	0	0	0	0	0	0	0	0	0	0	0	0	0	1	1	1	1	1	1	1	1	1
healthunlocked.com	A1561093	10022591	International normalised ratio	PT	Coagulation and bleeding analyses	Haematology investigations (incl blood groups)	Investigations	Percent	0	0	0	0	0	0	0	0	0	0	0	0	0	0	0	0.04275	0.03734	0.03734	0.03726	0.03224	0.03146	0.02913	0.02913	0.02913
healthunlocked.com	A1585282	10005639	Blood lead	PT	Toxicology laboratory analyses	Toxicology and therapeutic drug monitoring	Investigations	Count	0	0	0	0	0	0	0	2	2	2	2	2	6	8	8	11	12	12	12	12	12	13	13	13
healthunlocked.com	A1585282	10005639	Blood lead	PT	Toxicology laboratory analyses	Toxicology and therapeutic drug monitoring	Investigations	Percent	0	0	0	0	0	0	0	0.44346	0.35587	0.35587	0.35587	0.29542	0.46012	0.56338	0.45532	0.47029	0.4481	0.4481	0.44709	0.38685	0.37748	0.37868	0.37868	0.37868
healthunlocked.com	A32343035	10080284	Illness	PT	General signs and symptoms NEC	General system disorders NEC	General disorders and administration site conditions	Count	0	0	0	2	2	2	2	3	3	3	3	3	7	7	7	10	10	10	10	11	11	11	11	11
healthunlocked.com	A32343035	10080284	Illness	PT	General signs and symptoms NEC	General system disorders NEC	General disorders and administration site conditions	Percent	0	0	0	1.11732	1.11732	1.11732	0.91743	0.66519	0.53381	0.53381	0.53381	0.44313	0.53681	0.49296	0.39841	0.42753	0.37341	0.37341	0.37258	0.35461	0.34602	0.32042	0.32042	0.32042
healthunlocked.com	A1592054	10010234	Computerised tomogram	PT	Imaging procedures NEC	Investigations, imaging and histopathology procedures NEC	Investigations	Count	0	0	0	0	0	0	0	2	3	3	3	3	3	3	5	8	16	16	16	19	19	19	19	19
healthunlocked.com	A1592054	10010234	Computerised tomogram	PT	Imaging procedures NEC	Investigations, imaging and histopathology procedures NEC	Investigations	Percent	0	0	0	0	0	0	0	0.44346	0.53381	0.53381	0.53381	0.44313	0.23006	0.21127	0.28458	0.34203	0.59746	0.59746	0.59613	0.61251	0.59767	0.55345	0.55345	0.55345
healthunlocked.com	A2600826	10060090	Analgesic drug level	PT	Therapeutic drug monitoring analyses	Toxicology and therapeutic drug monitoring	Investigations	Count	0	0	0	0	0	0	0	0	1	1	1	1	2	2	5	11	11	11	11	11	11	11	11	11
healthunlocked.com	A2600826	10060090	Analgesic drug level	PT	Therapeutic drug monitoring analyses	Toxicology and therapeutic drug monitoring	Investigations	Percent	0	0	0	0	0	0	0	0	0.17794	0.17794	0.17794	0.14771	0.15337	0.14085	0.28458	0.47029	0.41075	0.41075	0.40984	0.35461	0.34602	0.32042	0.32042	0.32042
healthunlocked.com	A0114707	10039722	Scoliosis	PT	Spine and neck deformities	Musculoskeletal and connective tissue deformities (incl intervertebral disc disorders)	Musculoskeletal and connective tissue disorders	Count	0	0	0	0	0	0	0	0	0	0	0	0	0	0	0	2	2	2	2	4	4	4	4	4
healthunlocked.com	A0114707	10039722	Scoliosis	PT	Spine and neck deformities	Musculoskeletal and connective tissue deformities (incl intervertebral disc disorders)	Musculoskeletal and connective tissue disorders	Percent	0	0	0	0	0	0	0	0	0	0	0	0	0	0	0	0.08551	0.07468	0.07468	0.07452	0.12895	0.12583	0.11652	0.11652	0.11652
healthunlocked.com	A1606317	10028334	Muscle spasms	PT	Muscle related signs and symptoms NEC	Muscle disorders	Musculoskeletal and connective tissue disorders	Count	0	0	0	1	1	1	1	1	1	1	1	1	4	6	6	12	13	13	13	13	13	15	15	15
healthunlocked.com	A1606317	10028334	Muscle spasms	PT	Muscle related signs and symptoms NEC	Muscle disorders	Musculoskeletal and connective tissue disorders	Percent	0	0	0	0.55866	0.55866	0.55866	0.45872	0.22173	0.17794	0.17794	0.17794	0.14771	0.30675	0.42254	0.34149	0.51304	0.48544	0.48544	0.48435	0.41908	0.40893	0.43694	0.43694	0.43694
healthunlocked.com	A0090388	10028813	Nausea	PT	Nausea and vomiting symptoms	Gastrointestinal signs and symptoms	Gastrointestinal disorders	Count	0	0	0	0	0	0	0	1	1	1	1	1	4	4	4	6	10	10	10	10	10	11	11	11
healthunlocked.com	A0090388	10028813	Nausea	PT	Nausea and vomiting symptoms	Gastrointestinal signs and symptoms	Gastrointestinal disorders	Percent	0	0	0	0	0	0	0	0.22173	0.17794	0.17794	0.17794	0.14771	0.30675	0.28169	0.22766	0.25652	0.37341	0.37341	0.37258	0.32237	0.31456	0.32042	0.32042	0.32042
healthunlocked.com	A2852988	10060862	Prostate cancer	PT	Prostatic neoplasms malignant	Reproductive neoplasms male malignant and unspecified	Neoplasms benign, malignant and unspecified (incl cysts and polyps)	Count	1	1	1	1	1	1	1	2	2	2	2	2	3	3	3	6	6	6	6	33	35	38	38	38
healthunlocked.com	A2852988	10060862	Prostate cancer	PT	Prostatic neoplasms malignant	Reproductive neoplasms male malignant and unspecified	Neoplasms benign, malignant and unspecified (incl cysts and polyps)	Percent	1.38889	1.38889	1.38889	0.55866	0.55866	0.55866	0.45872	0.44346	0.35587	0.35587	0.35587	0.29542	0.23006	0.21127	0.17075	0.25652	0.22405	0.22405	0.22355	1.06383	1.10098	1.1069	1.1069	1.1069
healthunlocked.com	A0095801	10031264	Osteonecrosis	PT	Bone disorders NEC	Bone disorders (excl congenital and fractures)	Musculoskeletal and connective tissue disorders	Count	0	0	0	2	2	2	2	4	4	4	4	10	14	15	18	21	25	25	25	34	34	38	38	38
healthunlocked.com	A0095801	10031264	Osteonecrosis	PT	Bone disorders NEC	Bone disorders (excl congenital and fractures)	Musculoskeletal and connective tissue disorders	Percent	0	0	0	1.11732	1.11732	1.11732	0.91743	0.88692	0.71174	0.71174	0.71174	1.4771	1.07362	1.05634	1.02447	0.89782	0.93353	0.93353	0.93145	1.09607	1.06952	1.1069	1.1069	1.1069
healthunlocked.com	A2849301	10004720	Biopsy	PT	Histopathology procedures NEC	Investigations, imaging and histopathology procedures NEC	Investigations	Count	0	0	0	0	0	0	1	2	4	4	4	4	4	4	4	5	6	6	6	9	9	11	11	11
healthunlocked.com	A2849301	10004720	Biopsy	PT	Histopathology procedures NEC	Investigations, imaging and histopathology procedures NEC	Investigations	Percent	0	0	0	0	0	0	0.45872	0.44346	0.71174	0.71174	0.71174	0.59084	0.30675	0.28169	0.22766	0.21377	0.22405	0.22405	0.22355	0.29014	0.28311	0.32042	0.32042	0.32042
healthunlocked.com	A4363413	10030227	Oestradiol	PT	Reproductive hormone analyses	Endocrine investigations (incl sex hormones)	Investigations	Count	0	0	0	0	0	0	0	0	0	0	0	0	0	0	1	2	2	2	2	2	2	4	4	4
healthunlocked.com	A4363413	10030227	Oestradiol	PT	Reproductive hormone analyses	Endocrine investigations (incl sex hormones)	Investigations	Percent	0	0	0	0	0	0	0	0	0	0	0	0	0	0	0.05692	0.08551	0.07468	0.07468	0.07452	0.06447	0.06291	0.11652	0.11652	0.11652
healthunlocked.com	A2849404	10021789	Infection	PT	Infections NEC	Infections - pathogen unspecified	Infections and infestations	Count	0	0	0	0	0	0	0	1	3	3	3	4	10	10	14	16	17	17	17	17	17	17	17	17
healthunlocked.com	A2849404	10021789	Infection	PT	Infections NEC	Infections - pathogen unspecified	Infections and infestations	Percent	0	0	0	0	0	0	0	0.22173	0.53381	0.53381	0.53381	0.59084	0.76687	0.70423	0.79681	0.68405	0.6348	0.6348	0.63338	0.54803	0.53476	0.49519	0.49519	0.49519
healthunlocked.com	A0880006	10005651	Blood magnesium	PT	Mineral and electrolyte analyses	Water, electrolyte and mineral investigations	Investigations	Count	0	0	0	2	2	2	2	3	4	4	4	5	11	11	13	14	15	15	15	16	18	20	20	20
healthunlocked.com	A0880006	10005651	Blood magnesium	PT	Mineral and electrolyte analyses	Water, electrolyte and mineral investigations	Investigations	Percent	0	0	0	1.11732	1.11732	1.11732	0.91743	0.66519	0.71174	0.71174	0.71174	0.73855	0.84356	0.77465	0.7399	0.59855	0.56012	0.56012	0.55887	0.5158	0.56622	0.58258	0.58258	0.58258
healthunlocked.com	A2849237	10046571	Urinary tract infection	PT	Urinary tract infections	Infections - pathogen unspecified	Infections and infestations	Count	0	0	0	0	0	0	0	0	0	0	0	0	0	0	0	1	1	1	1	1	1	1	1	1
healthunlocked.com	A2849237	10046571	Urinary tract infection	PT	Urinary tract infections	Infections - pathogen unspecified	Infections and infestations	Percent	0	0	0	0	0	0	0	0	0	0	0	0	0	0	0	0.04275	0.03734	0.03734	0.03726	0.03224	0.03146	0.02913	0.02913	0.02913
healthunlocked.com	A2849333	10011781	Cystitis	PT	Urinary tract infections	Infections - pathogen unspecified	Infections and infestations	Count	0	0	0	0	0	0	0	0	0	0	0	0	0	0	0	1	1	1	1	1	1	1	1	1
healthunlocked.com	A2849333	10011781	Cystitis	PT	Urinary tract infections	Infections - pathogen unspecified	Infections and infestations	Percent	0	0	0	0	0	0	0	0	0	0	0	0	0	0	0	0.04275	0.03734	0.03734	0.03726	0.03224	0.03146	0.02913	0.02913	0.02913
healthunlocked.com	A1584836	10005480	Blood creatinine	PT	Renal function analyses	Renal and urinary tract investigations and urinalyses	Investigations	Count	0	0	0	0	0	0	0	0	0	0	0	0	0	0	0	1	3	3	3	3	3	3	3	3
healthunlocked.com	A1584836	10005480	Blood creatinine	PT	Renal function analyses	Renal and urinary tract investigations and urinalyses	Investigations	Percent	0	0	0	0	0	0	0	0	0	0	0	0	0	0	0	0.04275	0.11202	0.11202	0.11177	0.09671	0.09437	0.08739	0.08739	0.08739
healthunlocked.com	A1602316	10020707	Hyperparathyroidism primary	PT	Calcium metabolism disorders	Bone, calcium, magnesium and phosphorus metabolism disorders	Metabolism and nutrition disorders	Count	0	0	0	1	1	1	1	1	1	1	1	1	1	1	1	2	2	2	2	2	2	2	2	2
healthunlocked.com	A1602316	10020707	Hyperparathyroidism primary	PT	Calcium metabolism disorders	Bone, calcium, magnesium and phosphorus metabolism disorders	Metabolism and nutrition disorders	Percent	0	0	0	0.55866	0.55866	0.55866	0.45872	0.22173	0.17794	0.17794	0.17794	0.14771	0.07669	0.07042	0.05692	0.08551	0.07468	0.07468	0.07452	0.06447	0.06291	0.05826	0.05826	0.05826
healthunlocked.com	A0065999	10019211	Headache	PT	Headaches NEC	Headaches	Nervous system disorders	Count	2	2	2	2	2	2	2	2	5	5	5	5	10	10	10	12	13	13	13	14	14	21	21	21
healthunlocked.com	A0065999	10019211	Headache	PT	Headaches NEC	Headaches	Nervous system disorders	Percent	2.77778	2.77778	2.77778	1.11732	1.11732	1.11732	0.91743	0.44346	0.88968	0.88968	0.88968	0.73855	0.76687	0.70423	0.56915	0.51304	0.48544	0.48544	0.48435	0.45132	0.44039	0.61171	0.61171	0.61171
healthunlocked.com	A0412864	10016059	Facial pain	PT	Pain and discomfort NEC	General system disorders NEC	General disorders and administration site conditions	Count	0	0	0	0	0	0	0	0	2	2	2	2	2	2	2	3	3	3	3	3	3	3	3	3
healthunlocked.com	A0412864	10016059	Facial pain	PT	Pain and discomfort NEC	General system disorders NEC	General disorders and administration site conditions	Percent	0	0	0	0	0	0	0	0	0.35587	0.35587	0.35587	0.29542	0.15337	0.14085	0.11383	0.12826	0.11202	0.11202	0.11177	0.09671	0.09437	0.08739	0.08739	0.08739
healthunlocked.com	A0758467	10030963	Oral candidiasis	PT	Candida infections	Fungal infectious disorders	Infections and infestations	Count	0	0	0	0	0	0	0	2	2	2	2	2	2	2	5	6	6	6	6	6	6	6	6	6
healthunlocked.com	A0758467	10030963	Oral candidiasis	PT	Candida infections	Fungal infectious disorders	Infections and infestations	Percent	0	0	0	0	0	0	0	0.44346	0.35587	0.35587	0.35587	0.29542	0.15337	0.14085	0.28458	0.25652	0.22405	0.22405	0.22355	0.19342	0.18874	0.17477	0.17477	0.17477
healthunlocked.com	A2849292	10003246	Arthritis	PT	Arthropathies NEC	Joint disorders	Musculoskeletal and connective tissue disorders	Count	0	0	0	1	1	1	2	6	6	6	6	7	10	10	10	11	16	16	16	16	16	16	16	16
healthunlocked.com	A2849292	10003246	Arthritis	PT	Arthropathies NEC	Joint disorders	Musculoskeletal and connective tissue disorders	Percent	0	0	0	0.55866	0.55866	0.55866	0.91743	1.33038	1.06762	1.06762	1.06762	1.03397	0.76687	0.70423	0.56915	0.47029	0.59746	0.59746	0.59613	0.5158	0.5033	0.46606	0.46606	0.46606
healthunlocked.com	A0408038	10013872	Dupuytren's contracture	PT	Musculoskeletal and connective tissue infections and inflammations NEC	Musculoskeletal and connective tissue disorders NEC	Musculoskeletal and connective tissue disorders	Count	0	0	0	0	0	0	0	0	0	0	0	0	0	0	0	1	1	1	1	1	1	1	1	1
healthunlocked.com	A0408038	10013872	Dupuytren's contracture	PT	Musculoskeletal and connective tissue infections and inflammations NEC	Musculoskeletal and connective tissue disorders NEC	Musculoskeletal and connective tissue disorders	Percent	0	0	0	0	0	0	0	0	0	0	0	0	0	0	0	0.04275	0.03734	0.03734	0.03726	0.03224	0.03146	0.02913	0.02913	0.02913
healthunlocked.com	A0467476	10044654	Trigger finger	PT	Tendon disorders	Tendon, ligament and cartilage disorders	Musculoskeletal and connective tissue disorders	Count	0	0	0	0	0	0	0	0	0	0	0	0	0	0	0	1	1	1	1	1	1	1	1	1
healthunlocked.com	A0467476	10044654	Trigger finger	PT	Tendon disorders	Tendon, ligament and cartilage disorders	Musculoskeletal and connective tissue disorders	Percent	0	0	0	0	0	0	0	0	0	0	0	0	0	0	0	0.04275	0.03734	0.03734	0.03726	0.03224	0.03146	0.02913	0.02913	0.02913
healthunlocked.com	A2849882	10006009	Bone scan	PT	Musculoskeletal and soft tissue imaging procedures	Musculoskeletal and soft tissue investigations (excl enzyme tests)	Investigations	Count	2	2	2	2	2	2	3	6	6	6	6	6	8	8	13	19	21	21	21	24	24	27	27	27
healthunlocked.com	A2849882	10006009	Bone scan	PT	Musculoskeletal and soft tissue imaging procedures	Musculoskeletal and soft tissue investigations (excl enzyme tests)	Investigations	Percent	2.77778	2.77778	2.77778	1.11732	1.11732	1.11732	1.37615	1.33038	1.06762	1.06762	1.06762	0.88626	0.6135	0.56338	0.7399	0.81231	0.78417	0.78417	0.78241	0.77369	0.75495	0.78648	0.78648	0.78648
healthunlocked.com	A0004512	10016173	Fall	PT	Non-site specific injuries NEC	Injuries NEC	Injury, poisoning and procedural complications	Count	0	0	0	1	1	1	2	10	15	15	15	16	23	23	23	25	27	27	27	29	29	30	30	30
healthunlocked.com	A0004512	10016173	Fall	PT	Non-site specific injuries NEC	Injuries NEC	Injury, poisoning and procedural complications	Percent	0	0	0	0.55866	0.55866	0.55866	0.91743	2.21729	2.66904	2.66904	2.66904	2.36337	1.7638	1.61972	1.30905	1.06883	1.00822	1.00822	1.00596	0.93488	0.91224	0.87387	0.87387	0.87387
healthunlocked.com	A8254145	10009033	Chronic obstructive pulmonary disease	PT	Bronchospasm and obstruction	Bronchial disorders (excl neoplasms)	Respiratory, thoracic and mediastinal disorders	Count	0	0	0	0	0	0	0	2	2	2	2	2	2	2	2	2	2	2	2	2	2	2	2	2
healthunlocked.com	A8254145	10009033	Chronic obstructive pulmonary disease	PT	Bronchospasm and obstruction	Bronchial disorders (excl neoplasms)	Respiratory, thoracic and mediastinal disorders	Percent	0	0	0	0	0	0	0	0.44346	0.35587	0.35587	0.35587	0.29542	0.15337	0.14085	0.11383	0.08551	0.07468	0.07468	0.07452	0.06447	0.06291	0.05826	0.05826	0.05826
healthunlocked.com	A2849383	10019909	Hernia	PT	Hernias NEC	General system disorders NEC	General disorders and administration site conditions	Count	0	0	0	0	0	0	0	1	1	1	1	1	2	2	2	2	2	2	2	2	2	2	2	2
healthunlocked.com	A2849383	10019909	Hernia	PT	Hernias NEC	General system disorders NEC	General disorders and administration site conditions	Percent	0	0	0	0	0	0	0	0.22173	0.17794	0.17794	0.17794	0.14771	0.15337	0.14085	0.11383	0.08551	0.07468	0.07468	0.07452	0.06447	0.06291	0.05826	0.05826	0.05826
healthunlocked.com	A0014355	10058768	Vitamin K	PT	Vitamin analyses	Metabolic, nutritional and blood gas investigations	Investigations	Count	0	0	0	1	1	1	2	3	4	4	4	4	5	8	8	8	8	8	8	8	8	11	11	11
healthunlocked.com	A0014355	10058768	Vitamin K	PT	Vitamin analyses	Metabolic, nutritional and blood gas investigations	Investigations	Percent	0	0	0	0.55866	0.55866	0.55866	0.91743	0.66519	0.71174	0.71174	0.71174	0.59084	0.38344	0.56338	0.45532	0.34203	0.29873	0.29873	0.29806	0.2579	0.25165	0.32042	0.32042	0.32042
healthunlocked.com	A0101451	10034998	Physiotherapy	PT	Therapeutic procedures NEC	Therapeutic procedures and supportive care NEC	Surgical and medical procedures	Count	0	0	0	0	0	0	0	1	1	1	1	1	2	2	2	2	2	2	2	4	4	4	4	4
healthunlocked.com	A0101451	10034998	Physiotherapy	PT	Therapeutic procedures NEC	Therapeutic procedures and supportive care NEC	Surgical and medical procedures	Percent	0	0	0	0	0	0	0	0.22173	0.17794	0.17794	0.17794	0.14771	0.15337	0.14085	0.11383	0.08551	0.07468	0.07468	0.07452	0.12895	0.12583	0.11652	0.11652	0.11652
healthunlocked.com	A2849255	10046996	Varicose vein	PT	Varicose veins NEC	Venous varices	Vascular disorders	Count	0	0	0	0	0	0	0	2	2	2	2	2	3	3	3	3	3	3	3	3	3	3	3	3
healthunlocked.com	A2849255	10046996	Varicose vein	PT	Varicose veins NEC	Venous varices	Vascular disorders	Percent	0	0	0	0	0	0	0	0.44346	0.35587	0.35587	0.35587	0.29542	0.23006	0.21127	0.17075	0.12826	0.11202	0.11202	0.11177	0.09671	0.09437	0.08739	0.08739	0.08739
healthunlocked.com	A0022932	10001949	Amnesia	PT	Amnestic symptoms	Dementia and amnestic conditions	Psychiatric disorders	Count	0	0	0	0	0	0	0	2	2	2	2	2	3	3	3	3	3	3	3	3	3	3	3	3
healthunlocked.com	A0022932	10001949	Amnesia	PT	Amnestic symptoms	Dementia and amnestic conditions	Psychiatric disorders	Percent	0	0	0	0	0	0	0	0.44346	0.35587	0.35587	0.35587	0.29542	0.23006	0.21127	0.17075	0.12826	0.11202	0.11202	0.11177	0.09671	0.09437	0.08739	0.08739	0.08739
healthunlocked.com	A2850184	10000220	Abortion induced	PT	Induced abortions	Obstetric and gynaecological therapeutic procedures	Surgical and medical procedures	Count	0	0	0	0	0	0	0	2	4	4	4	4	7	8	12	14	17	17	17	22	22	22	22	22
healthunlocked.com	A2850184	10000220	Abortion induced	PT	Induced abortions	Obstetric and gynaecological therapeutic procedures	Surgical and medical procedures	Percent	0	0	0	0	0	0	0	0.44346	0.71174	0.71174	0.71174	0.59084	0.53681	0.56338	0.68298	0.59855	0.6348	0.6348	0.63338	0.70922	0.69204	0.64084	0.64084	0.64084
healthunlocked.com	A0107033	10037087	Pruritus	PT	Pruritus NEC	Epidermal and dermal conditions	Skin and subcutaneous tissue disorders	Count	0	0	0	0	0	0	1	3	3	3	3	3	7	7	7	8	16	16	16	18	18	18	18	18
healthunlocked.com	A0107033	10037087	Pruritus	PT	Pruritus NEC	Epidermal and dermal conditions	Skin and subcutaneous tissue disorders	Percent	0	0	0	0	0	0	0.45872	0.66519	0.53381	0.53381	0.53381	0.44313	0.53681	0.49296	0.39841	0.34203	0.59746	0.59746	0.59613	0.58027	0.56622	0.52432	0.52432	0.52432
healthunlocked.com	A0004436	10030970	Oral contraception	PT	Contraceptive methods female	Obstetric and gynaecological therapeutic procedures	Surgical and medical procedures	Count	0	0	0	0	0	0	0	2	2	2	2	2	3	3	3	3	3	3	3	3	3	3	3	3
healthunlocked.com	A0004436	10030970	Oral contraception	PT	Contraceptive methods female	Obstetric and gynaecological therapeutic procedures	Surgical and medical procedures	Percent	0	0	0	0	0	0	0	0.44346	0.35587	0.35587	0.35587	0.29542	0.23006	0.21127	0.17075	0.12826	0.11202	0.11202	0.11177	0.09671	0.09437	0.08739	0.08739	0.08739
healthunlocked.com	A1890361	10048948	Bedridden	PT	Disability issues	Lifestyle issues	Social circumstances	Count	0	0	0	0	0	0	0	2	2	2	2	2	2	2	2	2	2	2	2	2	2	2	2	2
healthunlocked.com	A1890361	10048948	Bedridden	PT	Disability issues	Lifestyle issues	Social circumstances	Percent	0	0	0	0	0	0	0	0.44346	0.35587	0.35587	0.35587	0.29542	0.15337	0.14085	0.11383	0.08551	0.07468	0.07468	0.07452	0.06447	0.06291	0.05826	0.05826	0.05826
healthunlocked.com	A1576995	10015636	Exercise adequate	PT	Social issues NEC	Lifestyle issues	Social circumstances	Count	0	0	0	0	0	0	0	1	1	1	1	1	2	2	2	2	2	2	2	2	2	2	2	2
healthunlocked.com	A1576995	10015636	Exercise adequate	PT	Social issues NEC	Lifestyle issues	Social circumstances	Percent	0	0	0	0	0	0	0	0.22173	0.17794	0.17794	0.17794	0.14771	0.15337	0.14085	0.11383	0.08551	0.07468	0.07468	0.07452	0.06447	0.06291	0.05826	0.05826	0.05826
healthunlocked.com	A2849885	10006187	Breast cancer	PT	Breast and nipple neoplasms malignant	Breast neoplasms malignant and unspecified (incl nipple)	Neoplasms benign, malignant and unspecified (incl cysts and polyps)	Count	1	1	1	1	1	1	1	10	10	10	10	10	22	22	26	28	33	33	33	35	35	35	35	35
healthunlocked.com	A2849885	10006187	Breast cancer	PT	Breast and nipple neoplasms malignant	Breast neoplasms malignant and unspecified (incl nipple)	Neoplasms benign, malignant and unspecified (incl cysts and polyps)	Percent	1.38889	1.38889	1.38889	0.55866	0.55866	0.55866	0.45872	2.21729	1.77936	1.77936	1.77936	1.4771	1.68712	1.5493	1.4798	1.19709	1.23226	1.23226	1.22951	1.1283	1.10098	1.01952	1.01952	1.01952
healthunlocked.com	A1604365	10028862	Necrosis ischaemic	PT	Non-site specific necrosis and vascular insufficiency NEC	Arteriosclerosis, stenosis, vascular insufficiency and necrosis	Vascular disorders	Count	0	0	0	0	0	0	0	1	1	1	1	1	1	1	1	1	1	1	1	1	1	1	1	1
healthunlocked.com	A1604365	10028862	Necrosis ischaemic	PT	Non-site specific necrosis and vascular insufficiency NEC	Arteriosclerosis, stenosis, vascular insufficiency and necrosis	Vascular disorders	Percent	0	0	0	0	0	0	0	0.22173	0.17794	0.17794	0.17794	0.14771	0.07669	0.07042	0.05692	0.04275	0.03734	0.03734	0.03726	0.03224	0.03146	0.02913	0.02913	0.02913
healthunlocked.com	A1585379	10005811	Blood testosterone	PT	Reproductive hormone analyses	Endocrine investigations (incl sex hormones)	Investigations	Count	1	1	1	1	1	1	1	3	4	4	4	4	4	4	6	6	8	8	8	8	8	12	12	12
healthunlocked.com	A1585379	10005811	Blood testosterone	PT	Reproductive hormone analyses	Endocrine investigations (incl sex hormones)	Investigations	Percent	1.38889	1.38889	1.38889	0.55866	0.55866	0.55866	0.45872	0.66519	0.71174	0.71174	0.71174	0.59084	0.30675	0.28169	0.34149	0.25652	0.29873	0.29873	0.29806	0.2579	0.25165	0.34955	0.34955	0.34955
healthunlocked.com	A0091445	10029216	Nervousness	PT	Anxiety symptoms	Anxiety disorders and symptoms	Psychiatric disorders	Count	0	0	0	2	2	2	2	3	3	3	3	4	4	6	7	7	7	7	7	7	7	7	7	7
healthunlocked.com	A0091445	10029216	Nervousness	PT	Anxiety symptoms	Anxiety disorders and symptoms	Psychiatric disorders	Percent	0	0	0	1.11732	1.11732	1.11732	0.91743	0.66519	0.53381	0.53381	0.53381	0.59084	0.30675	0.42254	0.39841	0.29927	0.26139	0.26139	0.2608	0.22566	0.2202	0.2039	0.2039	0.2039
healthunlocked.com	A0716324	10020028	Hiatus hernia	PT	Diaphragmatic disorders	Thoracic disorders (excl lung and pleura)	Respiratory, thoracic and mediastinal disorders	Count	0	0	0	0	0	0	0	1	1	1	1	1	1	1	1	1	1	1	1	1	1	1	1	1
healthunlocked.com	A0716324	10020028	Hiatus hernia	PT	Diaphragmatic disorders	Thoracic disorders (excl lung and pleura)	Respiratory, thoracic and mediastinal disorders	Percent	0	0	0	0	0	0	0	0.22173	0.17794	0.17794	0.17794	0.14771	0.07669	0.07042	0.05692	0.04275	0.03734	0.03734	0.03726	0.03224	0.03146	0.02913	0.02913	0.02913
healthunlocked.com	A31789448	10083553	Precancerous condition	PT	Trophic disorders	Tissue disorders NEC	General disorders and administration site conditions	Count	0	0	0	0	0	0	0	1	1	1	1	1	1	1	1	1	1	1	1	1	1	1	1	1
healthunlocked.com	A31789448	10083553	Precancerous condition	PT	Trophic disorders	Tissue disorders NEC	General disorders and administration site conditions	Percent	0	0	0	0	0	0	0	0.22173	0.17794	0.17794	0.17794	0.14771	0.07669	0.07042	0.05692	0.04275	0.03734	0.03734	0.03726	0.03224	0.03146	0.02913	0.02913	0.02913
healthunlocked.com	A1246234	10020096	Hip arthroplasty	PT	Joint therapeutic procedures	Bone and joint therapeutic procedures	Surgical and medical procedures	Count	0	0	0	0	0	0	0	2	2	2	2	5	9	10	10	10	10	10	10	10	10	12	12	12
healthunlocked.com	A1246234	10020096	Hip arthroplasty	PT	Joint therapeutic procedures	Bone and joint therapeutic procedures	Surgical and medical procedures	Percent	0	0	0	0	0	0	0	0.44346	0.35587	0.35587	0.35587	0.73855	0.69018	0.70423	0.56915	0.42753	0.37341	0.37341	0.37258	0.32237	0.31456	0.34955	0.34955	0.34955
healthunlocked.com	A0423838	10021703	Indifference	PT	Behaviour and socialisation disturbances	Personality disorders and disturbances in behaviour	Psychiatric disorders	Count	0	0	0	0	0	0	0	2	2	2	2	2	2	2	2	2	2	2	2	2	2	2	2	2
healthunlocked.com	A0423838	10021703	Indifference	PT	Behaviour and socialisation disturbances	Personality disorders and disturbances in behaviour	Psychiatric disorders	Percent	0	0	0	0	0	0	0	0.44346	0.35587	0.35587	0.35587	0.29542	0.15337	0.14085	0.11383	0.08551	0.07468	0.07468	0.07452	0.06447	0.06291	0.05826	0.05826	0.05826
healthunlocked.com	A2849188	10052428	Wound	PT	Skin injuries and mechanical dermatoses	Epidermal and dermal conditions	Skin and subcutaneous tissue disorders	Count	0	0	0	0	0	0	0	2	2	2	2	2	3	3	3	3	3	3	3	3	3	3	3	3
healthunlocked.com	A2849188	10052428	Wound	PT	Skin injuries and mechanical dermatoses	Epidermal and dermal conditions	Skin and subcutaneous tissue disorders	Percent	0	0	0	0	0	0	0	0.44346	0.35587	0.35587	0.35587	0.29542	0.23006	0.21127	0.17075	0.12826	0.11202	0.11202	0.11177	0.09671	0.09437	0.08739	0.08739	0.08739
healthunlocked.com	A9459684	10065612	Loose tooth	PT	Dental disorders NEC	Dental and gingival conditions	Gastrointestinal disorders	Count	0	0	0	0	0	0	0	2	2	2	2	2	4	4	4	4	4	4	4	4	4	4	4	4
healthunlocked.com	A9459684	10065612	Loose tooth	PT	Dental disorders NEC	Dental and gingival conditions	Gastrointestinal disorders	Percent	0	0	0	0	0	0	0	0.44346	0.35587	0.35587	0.35587	0.29542	0.30675	0.28169	0.22766	0.17101	0.14937	0.14937	0.14903	0.12895	0.12583	0.11652	0.11652	0.11652
healthunlocked.com	A2292772	10053469	Analgesic therapy	PT	Analgesia supportive care	Therapeutic procedures and supportive care NEC	Surgical and medical procedures	Count	0	0	0	1	1	1	1	3	4	4	4	4	5	5	6	6	6	6	6	7	7	7	7	7
healthunlocked.com	A2292772	10053469	Analgesic therapy	PT	Analgesia supportive care	Therapeutic procedures and supportive care NEC	Surgical and medical procedures	Percent	0	0	0	0.55866	0.55866	0.55866	0.45872	0.66519	0.71174	0.71174	0.71174	0.59084	0.38344	0.35211	0.34149	0.25652	0.22405	0.22405	0.22355	0.22566	0.2202	0.2039	0.2039	0.2039
healthunlocked.com	A0747554	10028200	Multiple fractures	PT	Fractures NEC	Fractures	Musculoskeletal and connective tissue disorders	Count	0	0	0	0	0	0	0	0	0	0	0	0	0	1	1	2	2	2	2	4	4	4	4	4
healthunlocked.com	A0747554	10028200	Multiple fractures	PT	Fractures NEC	Fractures	Musculoskeletal and connective tissue disorders	Percent	0	0	0	0	0	0	0	0	0	0	0	0	0	0.07042	0.05692	0.08551	0.07468	0.07468	0.07452	0.12895	0.12583	0.11652	0.11652	0.11652
healthunlocked.com	A2849171	10021639	Incontinence	PT	Bladder and urethral symptoms	Urinary tract signs and symptoms	Renal and urinary disorders	Count	0	0	0	0	0	0	0	1	1	1	1	1	1	1	1	1	1	1	1	1	2	4	4	4
healthunlocked.com	A2849171	10021639	Incontinence	PT	Bladder and urethral symptoms	Urinary tract signs and symptoms	Renal and urinary disorders	Percent	0	0	0	0	0	0	0	0.22173	0.17794	0.17794	0.17794	0.14771	0.07669	0.07042	0.05692	0.04275	0.03734	0.03734	0.03726	0.03224	0.06291	0.11652	0.11652	0.11652
healthunlocked.com	A2849480	10061916	Prostatectomy	PT	Prostatic therapeutic procedures	Male genital tract therapeutic procedures	Surgical and medical procedures	Count	0	0	0	0	0	0	1	2	2	2	2	2	2	2	2	2	2	2	2	3	3	4	4	4
healthunlocked.com	A2849480	10061916	Prostatectomy	PT	Prostatic therapeutic procedures	Male genital tract therapeutic procedures	Surgical and medical procedures	Percent	0	0	0	0	0	0	0.45872	0.44346	0.35587	0.35587	0.35587	0.29542	0.15337	0.14085	0.11383	0.08551	0.07468	0.07468	0.07452	0.09671	0.09437	0.11652	0.11652	0.11652
healthunlocked.com	A0111763	10038942	Retirement	PT	Employment issues	Economic and housing issues	Social circumstances	Count	0	0	0	0	0	0	0	1	1	1	1	1	1	1	3	3	3	3	3	3	3	3	3	3
healthunlocked.com	A0111763	10038942	Retirement	PT	Employment issues	Economic and housing issues	Social circumstances	Percent	0	0	0	0	0	0	0	0.22173	0.17794	0.17794	0.17794	0.14771	0.07669	0.07042	0.17075	0.12826	0.11202	0.11202	0.11177	0.09671	0.09437	0.08739	0.08739	0.08739
healthunlocked.com	A0666920	10006956	Calcium deficiency	PT	Calcium metabolism disorders	Bone, calcium, magnesium and phosphorus metabolism disorders	Metabolism and nutrition disorders	Count	0	0	0	0	0	0	0	1	1	1	1	1	1	1	1	1	1	1	1	1	1	2	2	2
healthunlocked.com	A0666920	10006956	Calcium deficiency	PT	Calcium metabolism disorders	Bone, calcium, magnesium and phosphorus metabolism disorders	Metabolism and nutrition disorders	Percent	0	0	0	0	0	0	0	0.22173	0.17794	0.17794	0.17794	0.14771	0.07669	0.07042	0.05692	0.04275	0.03734	0.03734	0.03726	0.03224	0.03146	0.05826	0.05826	0.05826
healthunlocked.com	A0642530	10053462	Allergy test	PT	Immunology analyses NEC	Immunology and allergy investigations	Investigations	Count	0	0	0	0	0	0	0	1	1	1	1	1	1	1	1	1	1	1	1	1	1	1	1	1
healthunlocked.com	A0642530	10053462	Allergy test	PT	Immunology analyses NEC	Immunology and allergy investigations	Investigations	Percent	0	0	0	0	0	0	0	0.22173	0.17794	0.17794	0.17794	0.14771	0.07669	0.07042	0.05692	0.04275	0.03734	0.03734	0.03726	0.03224	0.03146	0.02913	0.02913	0.02913
healthunlocked.com	A0071507	10021114	Hypothyroidism	PT	Metabolic disorders NEC	Metabolism disorders NEC	Metabolism and nutrition disorders	Count	0	0	0	0	0	0	0	1	1	1	1	1	1	1	1	1	1	1	1	2	2	2	2	2
healthunlocked.com	A0071507	10021114	Hypothyroidism	PT	Metabolic disorders NEC	Metabolism disorders NEC	Metabolism and nutrition disorders	Percent	0	0	0	0	0	0	0	0.22173	0.17794	0.17794	0.17794	0.14771	0.07669	0.07042	0.05692	0.04275	0.03734	0.03734	0.03726	0.06447	0.06291	0.05826	0.05826	0.05826
healthunlocked.com	A0053229	10014348	Elderly	PT	Age related issues	Age related factors	Social circumstances	Count	0	0	0	0	0	0	1	2	2	2	2	2	2	2	2	2	2	2	2	4	4	4	4	4
healthunlocked.com	A0053229	10014348	Elderly	PT	Age related issues	Age related factors	Social circumstances	Percent	0	0	0	0	0	0	0.45872	0.44346	0.35587	0.35587	0.35587	0.29542	0.15337	0.14085	0.11383	0.08551	0.07468	0.07468	0.07452	0.12895	0.12583	0.11652	0.11652	0.11652
healthunlocked.com	A2849394	10020772	Hypertension	PT	Vascular hypertensive disorders NEC	Vascular hypertensive disorders	Vascular disorders	Count	1	1	1	1	1	1	1	2	2	2	2	2	2	2	2	2	2	2	2	2	2	2	2	2
healthunlocked.com	A2849394	10020772	Hypertension	PT	Vascular hypertensive disorders NEC	Vascular hypertensive disorders	Vascular disorders	Percent	1.38889	1.38889	1.38889	0.55866	0.55866	0.55866	0.45872	0.44346	0.35587	0.35587	0.35587	0.29542	0.15337	0.14085	0.11383	0.08551	0.07468	0.07468	0.07452	0.06447	0.06291	0.05826	0.05826	0.05826
healthunlocked.com	A7160656	10008531	Chills	PT	Muscle related signs and symptoms NEC	Muscle disorders	Musculoskeletal and connective tissue disorders	Count	0	0	0	0	0	0	1	2	2	2	2	2	2	2	2	2	2	2	2	2	2	4	4	4
healthunlocked.com	A7160656	10008531	Chills	PT	Muscle related signs and symptoms NEC	Muscle disorders	Musculoskeletal and connective tissue disorders	Percent	0	0	0	0	0	0	0.45872	0.44346	0.35587	0.35587	0.35587	0.29542	0.15337	0.14085	0.11383	0.08551	0.07468	0.07468	0.07452	0.06447	0.06291	0.11652	0.11652	0.11652
healthunlocked.com	A2851772	10060933	Adverse event	PT	Therapeutic and nontherapeutic responses	Therapeutic and nontherapeutic effects (excl toxicity)	General disorders and administration site conditions	Count	0	0	0	0	0	0	0	1	1	1	1	2	2	2	2	2	2	2	2	2	2	2	2	2
healthunlocked.com	A2851772	10060933	Adverse event	PT	Therapeutic and nontherapeutic responses	Therapeutic and nontherapeutic effects (excl toxicity)	General disorders and administration site conditions	Percent	0	0	0	0	0	0	0	0.22173	0.17794	0.17794	0.17794	0.29542	0.15337	0.14085	0.11383	0.08551	0.07468	0.07468	0.07452	0.06447	0.06291	0.05826	0.05826	0.05826
healthunlocked.com	A2849698	10013082	Discomfort	PT	Pain and discomfort NEC	General system disorders NEC	General disorders and administration site conditions	Count	0	0	0	0	0	0	0	1	1	1	1	1	1	1	1	1	7	7	7	7	9	9	9	9
healthunlocked.com	A2849698	10013082	Discomfort	PT	Pain and discomfort NEC	General system disorders NEC	General disorders and administration site conditions	Percent	0	0	0	0	0	0	0	0.22173	0.17794	0.17794	0.17794	0.14771	0.07669	0.07042	0.05692	0.04275	0.26139	0.26139	0.2608	0.22566	0.28311	0.26216	0.26216	0.26216
healthunlocked.com	A0243999	10006712	Burn of internal organs	PT	Thermal burns	Injuries by physical agents	Injury, poisoning and procedural complications	Count	0	0	0	0	0	0	0	1	1	1	1	1	1	1	1	1	1	1	1	1	1	1	1	1
healthunlocked.com	A0243999	10006712	Burn of internal organs	PT	Thermal burns	Injuries by physical agents	Injury, poisoning and procedural complications	Percent	0	0	0	0	0	0	0	0.22173	0.17794	0.17794	0.17794	0.14771	0.07669	0.07042	0.05692	0.04275	0.03734	0.03734	0.03726	0.03224	0.03146	0.02913	0.02913	0.02913
healthunlocked.com	A0555103	10017753	Gastric atony	PT	Gastrointestinal atonic and hypomotility disorders NEC	Gastrointestinal motility and defaecation conditions	Gastrointestinal disorders	Count	0	0	0	0	0	0	0	1	1	1	1	1	1	1	1	1	1	1	1	1	1	1	1	1
healthunlocked.com	A0555103	10017753	Gastric atony	PT	Gastrointestinal atonic and hypomotility disorders NEC	Gastrointestinal motility and defaecation conditions	Gastrointestinal disorders	Percent	0	0	0	0	0	0	0	0.22173	0.17794	0.17794	0.17794	0.14771	0.07669	0.07042	0.05692	0.04275	0.03734	0.03734	0.03726	0.03224	0.03146	0.02913	0.02913	0.02913
healthunlocked.com	A0033373	10006811	Bursitis	PT	Bursal disorders	Synovial and bursal disorders	Musculoskeletal and connective tissue disorders	Count	0	0	0	0	0	0	0	1	1	1	1	1	1	1	1	1	1	1	1	1	1	1	1	1
healthunlocked.com	A0033373	10006811	Bursitis	PT	Bursal disorders	Synovial and bursal disorders	Musculoskeletal and connective tissue disorders	Percent	0	0	0	0	0	0	0	0.22173	0.17794	0.17794	0.17794	0.14771	0.07669	0.07042	0.05692	0.04275	0.03734	0.03734	0.03726	0.03224	0.03146	0.02913	0.02913	0.02913
healthunlocked.com	A0706969	10017658	Gamete intrafallopian transfer	PT	Fertility and fertilisation interventions female	Obstetric and gynaecological therapeutic procedures	Surgical and medical procedures	Count	0	0	0	0	0	0	0	2	2	2	2	2	4	4	4	5	5	5	5	5	5	5	5	5
healthunlocked.com	A0706969	10017658	Gamete intrafallopian transfer	PT	Fertility and fertilisation interventions female	Obstetric and gynaecological therapeutic procedures	Surgical and medical procedures	Percent	0	0	0	0	0	0	0	0.44346	0.35587	0.35587	0.35587	0.29542	0.30675	0.28169	0.22766	0.21377	0.18671	0.18671	0.18629	0.16119	0.15728	0.14565	0.14565	0.14565
healthunlocked.com	A0351433	10029363	Neutrophil count	PT	White blood cell analyses	Haematology investigations (incl blood groups)	Investigations	Count	0	0	0	0	0	0	0	2	2	2	2	2	2	2	2	2	7	7	7	7	7	7	7	7
healthunlocked.com	A0351433	10029363	Neutrophil count	PT	White blood cell analyses	Haematology investigations (incl blood groups)	Investigations	Percent	0	0	0	0	0	0	0	0.44346	0.35587	0.35587	0.35587	0.29542	0.15337	0.14085	0.11383	0.08551	0.26139	0.26139	0.2608	0.22566	0.2202	0.2039	0.2039	0.2039
healthunlocked.com	A8255707	10064196	Blood count	PT	Blood counts NEC	Haematology investigations (incl blood groups)	Investigations	Count	0	0	0	0	0	0	0	1	1	1	1	1	1	1	2	2	4	4	4	4	4	10	10	10
healthunlocked.com	A8255707	10064196	Blood count	PT	Blood counts NEC	Haematology investigations (incl blood groups)	Investigations	Percent	0	0	0	0	0	0	0	0.22173	0.17794	0.17794	0.17794	0.14771	0.07669	0.07042	0.11383	0.08551	0.14937	0.14937	0.14903	0.12895	0.12583	0.29129	0.29129	0.29129
healthunlocked.com	A2849760	10047939	White blood cell count	PT	White blood cell analyses	Haematology investigations (incl blood groups)	Investigations	Count	0	0	0	0	0	0	0	1	1	1	1	1	2	2	2	2	2	2	2	2	2	2	2	2
healthunlocked.com	A2849760	10047939	White blood cell count	PT	White blood cell analyses	Haematology investigations (incl blood groups)	Investigations	Percent	0	0	0	0	0	0	0	0.22173	0.17794	0.17794	0.17794	0.14771	0.15337	0.14085	0.11383	0.08551	0.07468	0.07468	0.07452	0.06447	0.06291	0.05826	0.05826	0.05826
healthunlocked.com	A12056865	10067125	Liver injury	PT	Abdominal and gastrointestinal injuries NEC	Injuries NEC	Injury, poisoning and procedural complications	Count	0	0	0	0	0	0	0	1	1	1	1	1	1	1	1	1	1	1	1	1	1	1	1	1
healthunlocked.com	A12056865	10067125	Liver injury	PT	Abdominal and gastrointestinal injuries NEC	Injuries NEC	Injury, poisoning and procedural complications	Percent	0	0	0	0	0	0	0	0.22173	0.17794	0.17794	0.17794	0.14771	0.07669	0.07042	0.05692	0.04275	0.03734	0.03734	0.03726	0.03224	0.03146	0.02913	0.02913	0.02913
healthunlocked.com	A2849374	10018304	Glaucoma	PT	Glaucomas (excl congenital)	Glaucoma and ocular hypertension	Eye disorders	Count	0	0	0	0	0	0	0	1	1	1	1	1	1	1	1	1	3	3	3	3	3	3	3	3
healthunlocked.com	A2849374	10018304	Glaucoma	PT	Glaucomas (excl congenital)	Glaucoma and ocular hypertension	Eye disorders	Percent	0	0	0	0	0	0	0	0.22173	0.17794	0.17794	0.17794	0.14771	0.07669	0.07042	0.05692	0.04275	0.11202	0.11202	0.11177	0.09671	0.09437	0.08739	0.08739	0.08739
healthunlocked.com	A2849295	10003553	Asthma	PT	Bronchospasm and obstruction	Bronchial disorders (excl neoplasms)	Respiratory, thoracic and mediastinal disorders	Count	0	0	0	0	0	0	0	1	1	1	1	1	1	1	1	1	4	4	4	4	4	4	4	4
healthunlocked.com	A2849295	10003553	Asthma	PT	Bronchospasm and obstruction	Bronchial disorders (excl neoplasms)	Respiratory, thoracic and mediastinal disorders	Percent	0	0	0	0	0	0	0	0.22173	0.17794	0.17794	0.17794	0.14771	0.07669	0.07042	0.05692	0.04275	0.14937	0.14937	0.14903	0.12895	0.12583	0.11652	0.11652	0.11652
healthunlocked.com	A2849407	10061218	Inflammation	PT	Inflammations	General system disorders NEC	General disorders and administration site conditions	Count	0	0	0	4	4	4	4	4	6	6	6	6	8	8	10	11	11	11	11	20	20	20	20	20
healthunlocked.com	A2849407	10061218	Inflammation	PT	Inflammations	General system disorders NEC	General disorders and administration site conditions	Percent	0	0	0	2.23464	2.23464	2.23464	1.83486	0.88692	1.06762	1.06762	1.06762	0.88626	0.6135	0.56338	0.56915	0.47029	0.41075	0.41075	0.40984	0.64475	0.62913	0.58258	0.58258	0.58258
healthunlocked.com	A2849741	10034986	Physical examination	PT	Physical examination procedures and organ system status	Physical examination and organ system status topics	Investigations	Count	0	0	0	0	0	0	0	0	0	0	0	0	0	0	0	0	0	0	0	1	1	1	1	1
healthunlocked.com	A2849741	10034986	Physical examination	PT	Physical examination procedures and organ system status	Physical examination and organ system status topics	Investigations	Percent	0	0	0	0	0	0	0	0	0	0	0	0	0	0	0	0	0	0	0	0.03224	0.03146	0.02913	0.02913	0.02913
healthunlocked.com	A0809310	10044445	Transurethral prostatectomy	PT	Prostatic therapeutic procedures	Male genital tract therapeutic procedures	Surgical and medical procedures	Count	0	0	0	0	0	0	0	0	0	0	0	0	0	0	0	0	0	0	0	1	1	1	1	1
healthunlocked.com	A0809310	10044445	Transurethral prostatectomy	PT	Prostatic therapeutic procedures	Male genital tract therapeutic procedures	Surgical and medical procedures	Percent	0	0	0	0	0	0	0	0	0	0	0	0	0	0	0	0	0	0	0	0.03224	0.03146	0.02913	0.02913	0.02913
healthunlocked.com	A2849271	10001141	Adenocarcinoma	PT	Neoplasms malignant site unspecified NEC	Miscellaneous and site unspecified neoplasms malignant and unspecified	Neoplasms benign, malignant and unspecified (incl cysts and polyps)	Count	0	0	0	0	0	0	0	0	0	0	0	0	0	0	0	0	0	0	0	1	1	1	1	1
healthunlocked.com	A2849271	10001141	Adenocarcinoma	PT	Neoplasms malignant site unspecified NEC	Miscellaneous and site unspecified neoplasms malignant and unspecified	Neoplasms benign, malignant and unspecified (incl cysts and polyps)	Percent	0	0	0	0	0	0	0	0	0	0	0	0	0	0	0	0	0	0	0	0.03224	0.03146	0.02913	0.02913	0.02913
healthunlocked.com	A0097897	10033997	Parity	PT	Pregnancy related circumstances	Gender related factors	Social circumstances	Count	0	0	0	0	0	0	0	0	0	0	0	0	0	0	0	0	0	0	0	1	1	1	1	1
healthunlocked.com	A0097897	10033997	Parity	PT	Pregnancy related circumstances	Gender related factors	Social circumstances	Percent	0	0	0	0	0	0	0	0	0	0	0	0	0	0	0	0	0	0	0	0.03224	0.03146	0.02913	0.02913	0.02913
healthunlocked.com	A28580124	10079674	Mucosal hypertrophy	PT	Mucosal findings abnormal	General system disorders NEC	General disorders and administration site conditions	Count	0	0	0	0	0	0	0	0	0	0	0	0	0	0	0	0	0	0	0	1	1	1	1	1
healthunlocked.com	A28580124	10079674	Mucosal hypertrophy	PT	Mucosal findings abnormal	General system disorders NEC	General disorders and administration site conditions	Percent	0	0	0	0	0	0	0	0	0	0	0	0	0	0	0	0	0	0	0	0.03224	0.03146	0.02913	0.02913	0.02913
healthunlocked.com	A16491956	10068954	Crime	PT	Criminal activity	Legal issues	Social circumstances	Count	0	0	0	0	0	0	0	0	0	0	0	0	1	1	1	1	1	1	1	3	3	3	3	3
healthunlocked.com	A16491956	10068954	Crime	PT	Criminal activity	Legal issues	Social circumstances	Percent	0	0	0	0	0	0	0	0	0	0	0	0	0.07669	0.07042	0.05692	0.04275	0.03734	0.03734	0.03726	0.09671	0.09437	0.08739	0.08739	0.08739
healthunlocked.com	A0387312	10000059	Abdominal discomfort	PT	Gastrointestinal signs and symptoms NEC	Gastrointestinal signs and symptoms	Gastrointestinal disorders	Count	0	0	0	0	0	0	0	0	0	0	0	0	0	0	0	0	0	0	0	1	1	1	1	1
healthunlocked.com	A0387312	10000059	Abdominal discomfort	PT	Gastrointestinal signs and symptoms NEC	Gastrointestinal signs and symptoms	Gastrointestinal disorders	Percent	0	0	0	0	0	0	0	0	0	0	0	0	0	0	0	0	0	0	0	0.03224	0.03146	0.02913	0.02913	0.02913
healthunlocked.com	A0880153	10005864	Blood zinc	PT	Mineral and electrolyte analyses	Water, electrolyte and mineral investigations	Investigations	Count	0	0	0	1	1	1	1	1	1	1	1	1	1	1	1	1	1	1	1	2	2	2	2	2
healthunlocked.com	A0880153	10005864	Blood zinc	PT	Mineral and electrolyte analyses	Water, electrolyte and mineral investigations	Investigations	Percent	0	0	0	0.55866	0.55866	0.55866	0.45872	0.22173	0.17794	0.17794	0.17794	0.14771	0.07669	0.07042	0.05692	0.04275	0.03734	0.03734	0.03726	0.06447	0.06291	0.05826	0.05826	0.05826
healthunlocked.com	A0406104	10056723	Dental care	PT	Dental and gingival therapeutic procedures	Head and neck therapeutic procedures	Surgical and medical procedures	Count	0	0	0	1	1	1	1	1	1	1	1	1	2	2	2	3	3	3	3	5	5	7	7	7
healthunlocked.com	A0406104	10056723	Dental care	PT	Dental and gingival therapeutic procedures	Head and neck therapeutic procedures	Surgical and medical procedures	Percent	0	0	0	0.55866	0.55866	0.55866	0.45872	0.22173	0.17794	0.17794	0.17794	0.14771	0.15337	0.14085	0.11383	0.12826	0.11202	0.11202	0.11177	0.16119	0.15728	0.2039	0.2039	0.2039
healthunlocked.com	A0001940	10008190	Cerebrovascular accident	PT	Cerebrovascular and spinal vascular disorders NEC	Vascular disorders NEC	Vascular disorders	Count	0	0	0	0	0	0	0	0	0	0	0	0	1	1	1	1	1	1	1	2	2	2	2	2
healthunlocked.com	A0001940	10008190	Cerebrovascular accident	PT	Cerebrovascular and spinal vascular disorders NEC	Vascular disorders NEC	Vascular disorders	Percent	0	0	0	0	0	0	0	0	0	0	0	0	0.07669	0.07042	0.05692	0.04275	0.03734	0.03734	0.03726	0.06447	0.06291	0.05826	0.05826	0.05826
healthunlocked.com	A1598593	10033425	Pain in extremity	PT	Musculoskeletal and connective tissue pain and discomfort	Musculoskeletal and connective tissue disorders NEC	Musculoskeletal and connective tissue disorders	Count	0	0	0	0	0	0	0	0	0	0	0	0	0	0	0	4	6	6	6	7	7	7	7	7
healthunlocked.com	A1598593	10033425	Pain in extremity	PT	Musculoskeletal and connective tissue pain and discomfort	Musculoskeletal and connective tissue disorders NEC	Musculoskeletal and connective tissue disorders	Percent	0	0	0	0	0	0	0	0	0	0	0	0	0	0	0	0.17101	0.22405	0.22405	0.22355	0.22566	0.2202	0.2039	0.2039	0.2039
healthunlocked.com	A2852103	10061201	Helminthic infection	PT	Helminthic infections NEC	Helminthic disorders	Infections and infestations	Count	0	0	0	0	0	0	0	0	0	0	0	0	0	0	0	0	0	0	0	2	2	2	2	2
healthunlocked.com	A2852103	10061201	Helminthic infection	PT	Helminthic infections NEC	Helminthic disorders	Infections and infestations	Percent	0	0	0	0	0	0	0	0	0	0	0	0	0	0	0	0	0	0	0	0.06447	0.06291	0.05826	0.05826	0.05826
healthunlocked.com	A0800437	10042212	Stress fracture	PT	Fractures NEC	Fractures	Musculoskeletal and connective tissue disorders	Count	0	0	0	0	0	0	0	0	0	0	0	2	2	2	2	6	6	6	6	8	8	8	8	8
healthunlocked.com	A0800437	10042212	Stress fracture	PT	Fractures NEC	Fractures	Musculoskeletal and connective tissue disorders	Percent	0	0	0	0	0	0	0	0	0	0	0	0.29542	0.15337	0.14085	0.11383	0.25652	0.22405	0.22405	0.22355	0.2579	0.25165	0.23303	0.23303	0.23303
healthunlocked.com	A0740581	10026735	Mammogram	PT	Reproductive organ and breast imaging procedures	Reproductive organ and breast investigations (excl hormone analyses)	Investigations	Count	0	0	0	0	0	0	0	0	0	0	0	0	0	0	0	0	0	0	0	2	2	2	2	2
healthunlocked.com	A0740581	10026735	Mammogram	PT	Reproductive organ and breast imaging procedures	Reproductive organ and breast investigations (excl hormone analyses)	Investigations	Percent	0	0	0	0	0	0	0	0	0	0	0	0	0	0	0	0	0	0	0	0.06447	0.06291	0.05826	0.05826	0.05826
healthunlocked.com	A0001309	10039073	Rheumatoid arthritis	PT	Rheumatoid arthropathies	Joint disorders	Musculoskeletal and connective tissue disorders	Count	0	0	0	0	0	0	0	0	0	0	0	0	0	0	0	0	0	0	0	1	1	1	1	1
healthunlocked.com	A0001309	10039073	Rheumatoid arthritis	PT	Rheumatoid arthropathies	Joint disorders	Musculoskeletal and connective tissue disorders	Percent	0	0	0	0	0	0	0	0	0	0	0	0	0	0	0	0	0	0	0	0.03224	0.03146	0.02913	0.02913	0.02913
healthunlocked.com	A14224634	10022891	Inv	AB				Count	0	0	0	0	0	0	0	0	0	0	0	0	0	0	0	0	1	1	1	2	2	2	2	2
healthunlocked.com	A14224634	10022891	Inv	AB				Percent	0	0	0	0	0	0	0	0	0	0	0	0	0	0	0	0	0.03734	0.03734	0.03726	0.06447	0.06291	0.05826	0.05826	0.05826
healthunlocked.com	A1573335	10000087	Abdominal pain upper	PT	Gastrointestinal and abdominal pains (excl oral and throat)	Gastrointestinal signs and symptoms	Gastrointestinal disorders	Count	0	0	0	0	0	0	0	0	3	3	3	3	4	4	4	4	4	4	4	5	5	5	5	5
healthunlocked.com	A1573335	10000087	Abdominal pain upper	PT	Gastrointestinal and abdominal pains (excl oral and throat)	Gastrointestinal signs and symptoms	Gastrointestinal disorders	Percent	0	0	0	0	0	0	0	0	0.53381	0.53381	0.53381	0.44313	0.30675	0.28169	0.22766	0.17101	0.14937	0.14937	0.14903	0.16119	0.15728	0.14565	0.14565	0.14565
healthunlocked.com	A2849659	10000081	Abdominal pain	PT	Gastrointestinal and abdominal pains (excl oral and throat)	Gastrointestinal signs and symptoms	Gastrointestinal disorders	Count	0	0	0	0	0	0	1	1	1	1	1	1	2	2	2	2	2	2	2	3	3	3	3	3
healthunlocked.com	A2849659	10000081	Abdominal pain	PT	Gastrointestinal and abdominal pains (excl oral and throat)	Gastrointestinal signs and symptoms	Gastrointestinal disorders	Percent	0	0	0	0	0	0	0.45872	0.22173	0.17794	0.17794	0.17794	0.14771	0.15337	0.14085	0.11383	0.08551	0.07468	0.07468	0.07452	0.09671	0.09437	0.08739	0.08739	0.08739
healthunlocked.com	A0011698	10024855	Loss of consciousness	PT	Disturbances in consciousness NEC	Neurological disorders NEC	Nervous system disorders	Count	0	0	0	0	0	0	0	0	0	0	0	0	0	0	0	0	0	0	0	1	1	1	1	1
healthunlocked.com	A0011698	10024855	Loss of consciousness	PT	Disturbances in consciousness NEC	Neurological disorders NEC	Nervous system disorders	Percent	0	0	0	0	0	0	0	0	0	0	0	0	0	0	0	0	0	0	0	0.03224	0.03146	0.02913	0.02913	0.02913
healthunlocked.com	A0097699	10033892	Paraplegia	PT	Paralysis and paresis (excl cranial nerve)	Movement disorders (incl parkinsonism)	Nervous system disorders	Count	0	0	0	0	0	0	0	0	0	0	0	0	0	0	0	0	0	0	0	1	1	1	1	1
healthunlocked.com	A0097699	10033892	Paraplegia	PT	Paralysis and paresis (excl cranial nerve)	Movement disorders (incl parkinsonism)	Nervous system disorders	Percent	0	0	0	0	0	0	0	0	0	0	0	0	0	0	0	0	0	0	0	0.03224	0.03146	0.02913	0.02913	0.02913
healthunlocked.com	A0053296	10014362	Electrocardiogram	PT	ECG investigations	Cardiac and vascular investigations (excl enzyme tests)	Investigations	Count	0	0	0	0	0	0	0	0	0	0	0	0	0	0	0	0	0	0	0	1	1	1	1	1
healthunlocked.com	A0053296	10014362	Electrocardiogram	PT	ECG investigations	Cardiac and vascular investigations (excl enzyme tests)	Investigations	Percent	0	0	0	0	0	0	0	0	0	0	0	0	0	0	0	0	0	0	0	0.03224	0.03146	0.02913	0.02913	0.02913
healthunlocked.com	A14224805	10067868	Skin mass	PT	Skin and subcutaneous conditions NEC	Skin and subcutaneous tissue disorders NEC	Skin and subcutaneous tissue disorders	Count	0	0	0	0	0	0	0	0	0	0	0	0	0	0	0	0	0	0	0	2	2	2	2	2
healthunlocked.com	A14224805	10067868	Skin mass	PT	Skin and subcutaneous conditions NEC	Skin and subcutaneous tissue disorders NEC	Skin and subcutaneous tissue disorders	Percent	0	0	0	0	0	0	0	0	0	0	0	0	0	0	0	0	0	0	0	0.06447	0.06291	0.05826	0.05826	0.05826
healthunlocked.com	A0081480	10048956	Lymphadenectomy	PT	Lymphoid tissue therapeutic procedures	Haematological and lymphoid tissue therapeutic procedures	Surgical and medical procedures	Count	0	0	0	0	0	0	0	0	0	0	0	0	0	0	0	0	0	0	0	2	2	2	2	2
healthunlocked.com	A0081480	10048956	Lymphadenectomy	PT	Lymphoid tissue therapeutic procedures	Haematological and lymphoid tissue therapeutic procedures	Surgical and medical procedures	Percent	0	0	0	0	0	0	0	0	0	0	0	0	0	0	0	0	0	0	0	0.06447	0.06291	0.05826	0.05826	0.05826
healthunlocked.com	A2849435	10026878	Mastectomy	PT	Mastectomies	Breast therapeutic procedures	Surgical and medical procedures	Count	0	0	0	0	0	0	0	0	0	0	0	0	1	1	1	3	3	3	3	5	5	5	5	5
healthunlocked.com	A2849435	10026878	Mastectomy	PT	Mastectomies	Breast therapeutic procedures	Surgical and medical procedures	Percent	0	0	0	0	0	0	0	0	0	0	0	0	0.07669	0.07042	0.05692	0.12826	0.11202	0.11202	0.11177	0.16119	0.15728	0.14565	0.14565	0.14565
healthunlocked.com	A25741544	10076783	Breast conserving surgery	PT	Mastectomies	Breast therapeutic procedures	Surgical and medical procedures	Count	0	0	0	0	0	0	0	0	0	0	0	0	10	10	10	10	10	10	10	12	12	12	12	12
healthunlocked.com	A25741544	10076783	Breast conserving surgery	PT	Mastectomies	Breast therapeutic procedures	Surgical and medical procedures	Percent	0	0	0	0	0	0	0	0	0	0	0	0	0.76687	0.70423	0.56915	0.42753	0.37341	0.37341	0.37258	0.38685	0.37748	0.34955	0.34955	0.34955
healthunlocked.com	A0074408	10022437	Insomnia	PT	Disturbances in initiating and maintaining sleep	Sleep disorders and disturbances	Psychiatric disorders	Count	0	0	0	0	0	0	0	0	0	0	0	0	1	1	1	1	1	1	1	2	2	3	3	3
healthunlocked.com	A0074408	10022437	Insomnia	PT	Disturbances in initiating and maintaining sleep	Sleep disorders and disturbances	Psychiatric disorders	Percent	0	0	0	0	0	0	0	0	0	0	0	0	0.07669	0.07042	0.05692	0.04275	0.03734	0.03734	0.03726	0.06447	0.06291	0.08739	0.08739	0.08739
healthunlocked.com	A0095139	10031060	Orchidectomy	PT	Testicular and scrotal therapeutic procedures	Male genital tract therapeutic procedures	Surgical and medical procedures	Count	0	0	0	0	0	0	0	0	0	0	0	0	0	0	0	0	0	0	0	1	1	1	1	1
healthunlocked.com	A0095139	10031060	Orchidectomy	PT	Testicular and scrotal therapeutic procedures	Male genital tract therapeutic procedures	Surgical and medical procedures	Percent	0	0	0	0	0	0	0	0	0	0	0	0	0	0	0	0	0	0	0	0.03224	0.03146	0.02913	0.02913	0.02913
healthunlocked.com	A0133174	10058765	Vitamin E	PT	Vitamin analyses	Metabolic, nutritional and blood gas investigations	Investigations	Count	0	0	0	0	0	0	0	0	0	0	0	0	0	0	1	1	1	1	1	7	7	7	7	7
healthunlocked.com	A0133174	10058765	Vitamin E	PT	Vitamin analyses	Metabolic, nutritional and blood gas investigations	Investigations	Percent	0	0	0	0	0	0	0	0	0	0	0	0	0	0	0.05692	0.04275	0.03734	0.03734	0.03726	0.22566	0.2202	0.2039	0.2039	0.2039
healthunlocked.com	A0558960	10020937	Hypoaesthesia	PT	Dermal and epidermal conditions NEC	Epidermal and dermal conditions	Skin and subcutaneous tissue disorders	Count	0	0	0	0	0	0	0	0	0	0	0	0	0	0	0	0	2	2	2	8	8	8	8	8
healthunlocked.com	A0558960	10020937	Hypoaesthesia	PT	Dermal and epidermal conditions NEC	Epidermal and dermal conditions	Skin and subcutaneous tissue disorders	Percent	0	0	0	0	0	0	0	0	0	0	0	0	0	0	0	0	0.07468	0.07468	0.07452	0.2579	0.25165	0.23303	0.23303	0.23303
healthunlocked.com	A2849185	10042674	Swelling	PT	General signs and symptoms NEC	General system disorders NEC	General disorders and administration site conditions	Count	0	0	0	0	0	0	0	0	0	0	0	1	2	2	4	4	4	4	4	10	10	10	10	10
healthunlocked.com	A2849185	10042674	Swelling	PT	General signs and symptoms NEC	General system disorders NEC	General disorders and administration site conditions	Percent	0	0	0	0	0	0	0	0	0	0	0	0.14771	0.15337	0.14085	0.22766	0.17101	0.14937	0.14937	0.14903	0.32237	0.31456	0.29129	0.29129	0.29129
healthunlocked.com	A2852664	10060860	Neurological symptom	PT	Neurological signs and symptoms NEC	Neurological disorders NEC	Nervous system disorders	Count	0	0	0	0	0	0	0	0	0	0	0	0	0	0	0	0	0	0	0	6	6	6	6	6
healthunlocked.com	A2852664	10060860	Neurological symptom	PT	Neurological signs and symptoms NEC	Neurological disorders NEC	Nervous system disorders	Percent	0	0	0	0	0	0	0	0	0	0	0	0	0	0	0	0	0	0	0	0.19342	0.18874	0.17477	0.17477	0.17477
healthunlocked.com	A2849438	10062194	Metastasis	PT	Metastases to unknown and unspecified sites	Metastases	Neoplasms benign, malignant and unspecified (incl cysts and polyps)	Count	1	1	1	1	1	1	1	1	1	1	1	1	1	1	1	1	3	3	3	9	11	14	14	14
healthunlocked.com	A2849438	10062194	Metastasis	PT	Metastases to unknown and unspecified sites	Metastases	Neoplasms benign, malignant and unspecified (incl cysts and polyps)	Percent	1.38889	1.38889	1.38889	0.55866	0.55866	0.55866	0.45872	0.22173	0.17794	0.17794	0.17794	0.14771	0.07669	0.07042	0.05692	0.04275	0.11202	0.11202	0.11177	0.29014	0.34602	0.40781	0.40781	0.40781
healthunlocked.com	A0425045	10022562	Intermittent claudication	PT	Peripheral vasoconstriction, necrosis and vascular insufficiency	Arteriosclerosis, stenosis, vascular insufficiency and necrosis	Vascular disorders	Count	0	0	0	0	0	0	0	0	0	0	0	0	0	0	0	0	0	0	0	6	6	6	6	6
healthunlocked.com	A0425045	10022562	Intermittent claudication	PT	Peripheral vasoconstriction, necrosis and vascular insufficiency	Arteriosclerosis, stenosis, vascular insufficiency and necrosis	Vascular disorders	Percent	0	0	0	0	0	0	0	0	0	0	0	0	0	0	0	0	0	0	0	0.19342	0.18874	0.17477	0.17477	0.17477
healthunlocked.com	A16492425	10068886	Radiation neuropathy	PT	Radiation injuries	Injuries by physical agents	Injury, poisoning and procedural complications	Count	0	0	0	0	0	0	0	0	0	0	0	0	0	0	0	0	0	0	0	2	2	2	2	2
[truncated: 447 more rows]

## Sheet: inspire
Source	UMLS_AUI	MEDDRA_CODE	MEDDRA_TERM	MEDDRA_TTY	HLT	HLGT	SOC	Count or Percent	2010Q1	2010Q2	2010Q3	2010Q4	2011Q1	2011Q2	2011Q3	2011Q4	2012Q1	2012Q2	2012Q3	2012Q4	2013Q1	2013Q2	2013Q3	2013Q4	2014Q1	2014Q2	2014Q3	2014Q4	2015Q1	2015Q2	2015Q3	2015Q4	2016Q1	2016Q2	2016Q3	2016Q4	2017Q1	2017Q2	2017Q3	2017Q4	2018Q1	2018Q2	2018Q3	2018Q4	2019Q1	2019Q2	2019Q3	2019Q4	2020Q1
[truncated: 2,802 more rows]
[truncated: 7 more columns]

[truncated: 1 more sheets: twitter]
