# Supplementary material for: Engaging Patients via Online Healthcare Fora: Three Pharmacovigilance Use Cases
Source: Front Pharmacol. 2022 Jun 3;13:901355. doi: 10.3389/fphar.2022.901355 (PMC9204179; doi:10.3389/fphar.2022.901355)
Supplement: Supplementary file 3 [file DataSheet2.XLSX]

## Sheet: Pembro - Epidermal Conditions
Source	UMLS_AUI	MEDDRA_CODE	MEDDRA_TERM	MEDDRA_TTY	HLT	HLGT	SOC	Count or Percent	2014Q1	2014Q2	2014Q3	2014Q4	2015Q1	2015Q2	2015Q3	2015Q4	2016Q1	2016Q2	2016Q3	2016Q4	2017Q1	2017Q2	2017Q3	2017Q4	2018Q1	2018Q2	2018Q3	2018Q4	2019Q1	2019Q2	2019Q3	2019Q4	2020Q1	2020Q2	2020Q3	2020Q4	2021Q1	2021Q2	2021Q3	2021Q4
healthunlocked.com	A0055767	10015150	Erythema	PT	Erythemas	Epidermal and dermal conditions	Skin and subcutaneous tissue disorders	Count					0	0	0	0	0	0	0	0	0	0	0	0	0	0	0	0	0	0	0	0	0	0	0	0	1	1	1	1
healthunlocked.com	A0055767	10015150	Erythema	PT	Erythemas	Epidermal and dermal conditions	Skin and subcutaneous tissue disorders	Percent					0	0	0	0	0	0	0	0	0	0	0	0	0	0	0	0	0	0	0	0	0	0	0	0	0.04129	0.03857	0.03857	0.03857
inspire	A0055767	10015150	Erythema	PT	Erythemas	Epidermal and dermal conditions	Skin and subcutaneous tissue disorders	Count	0	0	0	0	1	1	1	3	3	4	4	5	5	5	5	5	5	5	5	5	5	5	5	5	5	5	5	5	5	5	5	5
inspire	A0055767	10015150	Erythema	PT	Erythemas	Epidermal and dermal conditions	Skin and subcutaneous tissue disorders	Percent	0	0	0	0	0.27174	0.15361	0.0947	0.18462	0.13724	0.13188	0.10365	0.10089	0.08057	0.06686	0.06181	0.06161	0.06159	0.06158	0.06153	0.06153	0.06153	0.0615	0.06113	0.06099	0.06099	0.06096	0.06096	0.06096	0.06082	0.06082	0.06082	0.06082
inspire	A0796227	10040893	Skin necrosis	PT	Dermal and epidermal conditions NEC	Epidermal and dermal conditions	Skin and subcutaneous tissue disorders	Count	0	0	0	0	0	0	0	0	0	0	0	1	1	1	1	1	1	1	1	1	1	1	1	1	1	1	1	1	1	1	1	1
inspire	A0796227	10040893	Skin necrosis	PT	Dermal and epidermal conditions NEC	Epidermal and dermal conditions	Skin and subcutaneous tissue disorders	Percent	0	0	0	0	0	0	0	0	0	0	0	0.02018	0.01611	0.01337	0.01236	0.01232	0.01232	0.01232	0.01231	0.01231	0.01231	0.0123	0.01223	0.0122	0.0122	0.01219	0.01219	0.01219	0.01216	0.01216	0.01216	0.01216
inspire	A4363329	10042033	Stevens-Johnson syndrome	PT	Bullous conditions	Epidermal and dermal conditions	Skin and subcutaneous tissue disorders	Count	0	0	0	0	0	0	0	0	0	0	0	1	1	1	1	1	1	1	1	1	1	1	1	1	1	1	1	1	1	1	1	1
inspire	A4363329	10042033	Stevens-Johnson syndrome	PT	Bullous conditions	Epidermal and dermal conditions	Skin and subcutaneous tissue disorders	Percent	0	0	0	0	0	0	0	0	0	0	0	0.02018	0.01611	0.01337	0.01236	0.01232	0.01232	0.01232	0.01231	0.01231	0.01231	0.0123	0.01223	0.0122	0.0122	0.01219	0.01219	0.01219	0.01216	0.01216	0.01216	0.01216
inspire	A0466812	10044223	Toxic epidermal necrolysis	PT	Bullous conditions	Epidermal and dermal conditions	Skin and subcutaneous tissue disorders	Count	0	0	0	0	0	0	0	0	0	0	0	1	1	1	1	1	1	1	1	1	1	1	1	1	1	1	1	1	1	1	1	1
inspire	A0466812	10044223	Toxic epidermal necrolysis	PT	Bullous conditions	Epidermal and dermal conditions	Skin and subcutaneous tissue disorders	Percent	0	0	0	0	0	0	0	0	0	0	0	0.02018	0.01611	0.01337	0.01236	0.01232	0.01232	0.01232	0.01231	0.01231	0.01231	0.0123	0.01223	0.0122	0.0122	0.01219	0.01219	0.01219	0.01216	0.01216	0.01216	0.01216
melanoma.org	A0055767	10015150	Erythema	PT	Erythemas	Epidermal and dermal conditions	Skin and subcutaneous tissue disorders	Count	0	0	0	0	0	0	0	0	0	0	2	2	2	2	2	2	3	3	3	3	4	4	4	4	4	4	4	4	4	4	4	4
melanoma.org	A0055767	10015150	Erythema	PT	Erythemas	Epidermal and dermal conditions	Skin and subcutaneous tissue disorders	Percent	0	0	0	0	0	0	0	0	0	0	0.09149	0.08439	0.06598	0.05875	0.05706	0.04886	0.07104	0.06932	0.06932	0.06737	0.08333	0.08309	0.08032	0.07859	0.07764	0.07682	0.07532	0.07502	0.07379	0.07301	0.07301	0.07301
twitter	A0009770	10034277	Pemphigoid	PT	Bullous conditions	Epidermal and dermal conditions	Skin and subcutaneous tissue disorders	Count	0	0	0	0	0	0	0	0	0	0	0	0	0	0	0	0	0	0	1	2	2	2	2	2	2	2	2	2	2	2	2	2
twitter	A0009770	10034277	Pemphigoid	PT	Bullous conditions	Epidermal and dermal conditions	Skin and subcutaneous tissue disorders	Percent	0	0	0	0	0	0	0	0	0	0	0	0	0	0	0	0	0	0	0.03493	0.06015	0.05447	0.04826	0.04388	0.04084	0.03783	0.03462	0.03201	0.02992	0.02782	0.02733	0.02733	0.02733
twitter	A0466812	10044223	Toxic epidermal necrolysis	PT	Bullous conditions	Epidermal and dermal conditions	Skin and subcutaneous tissue disorders	Count	0	0	0	0	0	0	0	0	0	0	0	0	0	0	0	0	0	0	0	1	1	1	1	1	1	1	1	1	1	1	1	1
twitter	A0466812	10044223	Toxic epidermal necrolysis	PT	Bullous conditions	Epidermal and dermal conditions	Skin and subcutaneous tissue disorders	Percent	0	0	0	0	0	0	0	0	0	0	0	0	0	0	0	0	0	0	0	0.03008	0.02723	0.02413	0.02194	0.02042	0.01891	0.01731	0.01601	0.01496	0.01391	0.01367	0.01367	0.01367
FAERS			Dermatitis exfoliative					Count	0	0	0	0	0	1	1	1	1	1	1	1	1	1	2	2	2	2	2	2	2	2	2	2	2	2	2	2	2	2	2	2
FAERS			Dermatitis exfoliative					EBGM	0	0	0	0	0	0.967	0.922	0.822	0.79	0.714	0.648	0.569	0.527	0.483	0.769	0.769	0.769	0.769	0.769	0.769	0.769	0.769	0.769	0.769	0.769	0.769	0.769	0.769	0.769	0.769	0.769	0.769
FAERS			Dermatitis exfoliative					EB05	0	0	0	0	0	0.191	0.182	0.165	0.159	0.144	0.131	0.115	0.106	0.097	0.235	0.235	0.235	0.235	0.235	0.235	0.235	0.235	0.235	0.235	0.235	0.235	0.235	0.235	0.235	0.235	0.235	0.235
FAERS			Dermatitis exfoliative					EB95	0	0	0	0	0	3.33	3.178	2.803	2.691	2.428	2.195	1.928	1.79	1.64	2.009	2.009	2.009	2.009	2.009	2.009	2.009	2.009	2.009	2.009	2.009	2.009	2.009	2.009	2.009	2.009	2.009	2.009
FAERS			Erythema multiforme					Count	0	0	0	0	0	0	0	0	0	0	0	0	0	2	6	6	6	6	6	6	6	6	6	6	6	6	6	6	6	6	6	6
FAERS			Erythema multiforme					EBGM	0	0	0	0	0	0	0	0	0	0	0	0	0	0.68	1.591	1.591	1.591	1.591	1.591	1.591	1.591	1.591	1.591	1.591	1.591	1.591	1.591	1.591	1.591	1.591	1.591	1.591
FAERS			Erythema multiforme					EB05	0	0	0	0	0	0	0	0	0	0	0	0	0	0.207	0.792	0.792	0.792	0.792	0.792	0.792	0.792	0.792	0.792	0.792	0.792	0.792	0.792	0.792	0.792	0.792	0.792	0.792
FAERS			Erythema multiforme					EB95	0	0	0	0	0	0	0	0	0	0	0	0	0	1.778	2.927	2.927	2.927	2.927	2.927	2.927	2.927	2.927	2.927	2.927	2.927	2.927	2.927	2.927	2.927	2.927	2.927	2.927
FAERS			Pemphigoid					Count	0	0	0	3	3	4	4	6	6	9	11	13	14	19	28	28	28	28	28	28	28	28	28	28	28	28	28	28	28	28	28	28
FAERS			Pemphigoid					EBGM	0	0	0	3.421	3.238	3.976	3.784	4.804	4.446	5.807	6.048	5.81	4.884	5.808	7.191	7.191	7.191	7.191	7.191	7.191	7.191	7.191	7.191	7.191	7.191	7.191	7.191	7.191	7.191	7.191	7.191	7.191
FAERS			Pemphigoid					EB05	0	0	0	1.269	1.204	1.686	1.604	2.388	2.211	3.286	3.618	3.625	3.1	3.936	5.226	5.226	5.226	5.226	5.226	5.226	5.226	5.226	5.226	5.226	5.226	5.226	5.226	5.226	5.226	5.226	5.226	5.226
FAERS			Pemphigoid					EB95	0	0	0	7.815	7.386	8.255	7.856	8.856	8.19	9.669	9.626	8.93	7.396	8.323	9.7	9.7	9.7	9.7	9.7	9.7	9.7	9.7	9.7	9.7	9.7	9.7	9.7	9.7	9.7	9.7	9.7	9.7
FAERS			Stevens-Johnson syndrome					Count	0	0	0	0	0	0	0	0	1	1	2	6	9	18	26	26	26	26	26	26	26	26	26	26	26	26	26	26	26	26	26	26
FAERS			Stevens-Johnson syndrome					EBGM	0	0	0	0	0	0	0	0	0.454	0.411	0.634	1.491	1.969	3.395	4.183	4.183	4.183	4.183	4.183	4.183	4.183	4.183	4.183	4.183	4.183	4.183	4.183	4.183	4.183	4.183	4.183	4.183
FAERS			Stevens-Johnson syndrome					EB05	0	0	0	0	0	0	0	0	0.091	0.083	0.193	0.742	1.115	2.276	3.003	3.003	3.003	3.003	3.003	3.003	3.003	3.003	3.003	3.003	3.003	3.003	3.003	3.003	3.003	3.003	3.003	3.003
FAERS			Stevens-Johnson syndrome					EB95	0	0	0	0	0	0	0	0	1.545	1.396	1.656	2.744	3.275	4.91	5.703	5.703	5.703	5.703	5.703	5.703	5.703	5.703	5.703	5.703	5.703	5.703	5.703	5.703	5.703	5.703	5.703	5.703
FAERS			Toxic epidermal necrolysis					Count	0	0	0	1	1	1	1	1	2	2	2	4	4	7	8	8	8	8	8	8	8	8	8	8	8	8	8	8	8	8	8	8
FAERS			Toxic epidermal necrolysis					EBGM	0	0	0	1.066	0.962	0.866	0.775	0.684	1.085	0.981	0.868	1.42	1.304	1.932	1.933	1.933	1.933	1.933	1.933	1.933	1.933	1.933	1.933	1.933	1.933	1.933	1.933	1.933	1.933	1.933	1.933	1.933
FAERS			Toxic epidermal necrolysis					EB05	0	0	0	0.207	0.189	0.171	0.153	0.137	0.33	0.298	0.265	0.605	0.555	1.013	1.057	1.057	1.057	1.057	1.057	1.057	1.057	1.057	1.057	1.057	1.057	1.057	1.057	1.057	1.057	1.057	1.057	1.057
FAERS			Toxic epidermal necrolysis					EB95	0	0	0	3.701	3.32	2.982	2.67	2.333	2.842	2.566	2.268	2.936	2.699	3.416	3.305	3.305	3.305	3.305	3.305	3.305	3.305	3.305	3.305	3.305	3.305	3.305	3.305	3.305	3.305	3.305	3.305	3.305

## Sheet: healthunlocked.com
Source	UMLS_AUI	MEDDRA_CODE	MEDDRA_TERM	MEDDRA_TTY	HLT	HLGT	SOC	Count or Percent	2015Q1	2015Q2	2015Q3	2015Q4	2016Q1	2016Q2	2016Q3	2016Q4	2017Q1	2017Q2	2017Q3	2017Q4	2018Q1	2018Q2	2018Q3	2018Q4	2019Q1	2019Q2	2019Q3	2019Q4	2020Q1	2020Q2	2020Q3	2020Q4	2021Q1	2021Q2	2021Q3	2021Q4
healthunlocked.com	A2397706	10058467	Lung neoplasm malignant	PT	Respiratory tract and pleural neoplasms malignant cell type unspecified NEC	Respiratory and mediastinal neoplasms malignant and unspecified	Neoplasms benign, malignant and unspecified (incl cysts and polyps)	Count	0	0	0	0	0	0	0	3	16	24	24	34	50	50	50	52	60	64	69	70	72	73	77	80	93	97	97	97
healthunlocked.com	A2397706	10058467	Lung neoplasm malignant	PT	Respiratory tract and pleural neoplasms malignant cell type unspecified NEC	Respiratory and mediastinal neoplasms malignant and unspecified	Neoplasms benign, malignant and unspecified (incl cysts and polyps)	Percent	0	0	0	0	0	0	0	4.61538	6.08365	5.62061	5.34521	4.95627	5.84112	5.35906	5.35906	5.40541	5.13259	5.23732	5.19187	4.22195	3.90244	3.93743	3.89479	3.87785	3.8398	3.74084	3.74084	3.74084
healthunlocked.com	A0000367	10036316	Post-traumatic stress disorder	PT	Stress disorders	Anxiety disorders and symptoms	Psychiatric disorders	Count	0	0	0	0	0	0	0	0	0	0	0	0	0	0	0	0	0	0	2	2	2	2	2	2	2	2	2	2
healthunlocked.com	A0000367	10036316	Post-traumatic stress disorder	PT	Stress disorders	Anxiety disorders and symptoms	Psychiatric disorders	Percent	0	0	0	0	0	0	0	0	0	0	0	0	0	0	0	0	0	0	0.15049	0.12063	0.1084	0.10787	0.10116	0.09695	0.08258	0.07713	0.07713	0.07713
healthunlocked.com	A0465213	10043143	Tattoo	PT	Social issues NEC	Lifestyle issues	Social circumstances	Count	0	0	0	0	0	0	0	0	0	0	0	0	0	0	0	0	0	0	2	2	2	2	2	2	2	2	2	2
healthunlocked.com	A0465213	10043143	Tattoo	PT	Social issues NEC	Lifestyle issues	Social circumstances	Percent	0	0	0	0	0	0	0	0	0	0	0	0	0	0	0	0	0	0	0.15049	0.12063	0.1084	0.10787	0.10116	0.09695	0.08258	0.07713	0.07713	0.07713
healthunlocked.com	A0923330	10013968	Dyspnoea	PT	Breathing abnormalities	Respiratory disorders NEC	Respiratory, thoracic and mediastinal disorders	Count	0	0	0	0	0	0	0	0	3	3	3	3	3	3	3	3	3	3	5	6	6	6	6	8	11	11	11	11
healthunlocked.com	A0923330	10013968	Dyspnoea	PT	Breathing abnormalities	Respiratory disorders NEC	Respiratory, thoracic and mediastinal disorders	Percent	0	0	0	0	0	0	0	0	1.14068	0.70258	0.66815	0.43732	0.35047	0.32154	0.32154	0.31185	0.25663	0.2455	0.37622	0.36188	0.3252	0.32362	0.30349	0.38778	0.45417	0.42422	0.42422	0.42422
healthunlocked.com	A2853816	10061019	Brain neoplasm	PT	Nervous system neoplasms unspecified malignancy NEC	Nervous system neoplasms malignant and unspecified NEC	Neoplasms benign, malignant and unspecified (incl cysts and polyps)	Count	0	0	0	0	0	0	0	0	0	0	0	3	3	3	3	3	3	4	6	7	7	7	9	9	9	9	9	9
healthunlocked.com	A2853816	10061019	Brain neoplasm	PT	Nervous system neoplasms unspecified malignancy NEC	Nervous system neoplasms malignant and unspecified NEC	Neoplasms benign, malignant and unspecified (incl cysts and polyps)	Percent	0	0	0	0	0	0	0	0	0	0	0	0.43732	0.35047	0.32154	0.32154	0.31185	0.25663	0.32733	0.45147	0.4222	0.3794	0.37756	0.45524	0.43626	0.37159	0.34709	0.34709	0.34709
healthunlocked.com	A0317820	10035625	Pleurodesis	PT	Pleural therapeutic procedures	Respiratory tract therapeutic procedures	Surgical and medical procedures	Count	0	0	0	0	0	0	0	0	0	0	0	0	0	0	0	0	0	0	2	2	2	2	2	2	2	2	2	2
healthunlocked.com	A0317820	10035625	Pleurodesis	PT	Pleural therapeutic procedures	Respiratory tract therapeutic procedures	Surgical and medical procedures	Percent	0	0	0	0	0	0	0	0	0	0	0	0	0	0	0	0	0	0	0.15049	0.12063	0.1084	0.10787	0.10116	0.09695	0.08258	0.07713	0.07713	0.07713
healthunlocked.com	A0109180	10037794	Radiotherapy	PT	Radiotherapies site unspecified	Therapeutic procedures and supportive care NEC	Surgical and medical procedures	Count	0	0	0	0	0	0	0	0	1	3	3	4	6	6	6	6	9	9	13	22	24	24	24	26	33	35	35	35
healthunlocked.com	A0109180	10037794	Radiotherapy	PT	Radiotherapies site unspecified	Therapeutic procedures and supportive care NEC	Surgical and medical procedures	Percent	0	0	0	0	0	0	0	0	0.38023	0.70258	0.66815	0.58309	0.70093	0.64309	0.64309	0.6237	0.76989	0.7365	0.97818	1.3269	1.30081	1.2945	1.21396	1.2603	1.36251	1.34979	1.34979	1.34979
healthunlocked.com	A1597476	10036220	Positron emission tomogram	PT	Imaging procedures NEC	Investigations, imaging and histopathology procedures NEC	Investigations	Count	0	0	0	0	0	0	0	1	2	10	12	23	31	31	31	31	36	37	41	47	47	47	50	50	53	53	53	53
healthunlocked.com	A1597476	10036220	Positron emission tomogram	PT	Imaging procedures NEC	Investigations, imaging and histopathology procedures NEC	Investigations	Percent	0	0	0	0	0	0	0	1.53846	0.76046	2.34192	2.67261	3.35277	3.6215	3.32262	3.32262	3.22245	3.07956	3.02782	3.08503	2.83474	2.54743	2.53506	2.52908	2.42365	2.18827	2.04396	2.04396	2.04396
healthunlocked.com	A2853177	10061498	Scan	PT	Imaging procedures NEC	Investigations, imaging and histopathology procedures NEC	Investigations	Count	0	0	0	0	0	0	0	0	3	4	6	10	16	19	19	19	23	24	28	32	33	33	37	42	47	47	47	47
healthunlocked.com	A2853177	10061498	Scan	PT	Imaging procedures NEC	Investigations, imaging and histopathology procedures NEC	Investigations	Percent	0	0	0	0	0	0	0	0	1.14068	0.93677	1.3363	1.45773	1.86916	2.03644	2.03644	1.97505	1.96749	1.96399	2.10685	1.93004	1.78862	1.77994	1.87152	2.03587	1.94055	1.81257	1.81257	1.81257
healthunlocked.com	A2852988	10060862	Prostate cancer	PT	Prostatic neoplasms malignant	Reproductive neoplasms male malignant and unspecified	Neoplasms benign, malignant and unspecified (incl cysts and polyps)	Count	0	0	0	0	0	0	0	0	2	5	6	16	18	18	18	18	26	27	32	43	47	47	50	51	68	78	78	78
healthunlocked.com	A2852988	10060862	Prostate cancer	PT	Prostatic neoplasms malignant	Reproductive neoplasms male malignant and unspecified	Neoplasms benign, malignant and unspecified (incl cysts and polyps)	Percent	0	0	0	0	0	0	0	0	0.76046	1.17096	1.3363	2.33236	2.1028	1.92926	1.92926	1.8711	2.22412	2.20949	2.40783	2.59349	2.54743	2.53506	2.52908	2.47213	2.8076	3.0081	3.0081	3.0081
healthunlocked.com	A0004512	10016173	Fall	PT	Non-site specific injuries NEC	Injuries NEC	Injury, poisoning and procedural complications	Count	0	0	0	0	0	0	0	0	0	0	0	1	1	1	1	1	2	2	2	5	6	6	7	7	10	10	10	10
healthunlocked.com	A0004512	10016173	Fall	PT	Non-site specific injuries NEC	Injuries NEC	Injury, poisoning and procedural complications	Percent	0	0	0	0	0	0	0	0	0	0	0	0.14577	0.11682	0.10718	0.10718	0.10395	0.17109	0.16367	0.15049	0.30157	0.3252	0.32362	0.35407	0.33931	0.41288	0.38565	0.38565	0.38565
healthunlocked.com	A2849438	10062194	Metastasis	PT	Metastases to unknown and unspecified sites	Metastases	Neoplasms benign, malignant and unspecified (incl cysts and polyps)	Count	0	0	0	0	0	0	0	0	3	3	3	7	13	15	15	17	18	21	22	28	29	29	31	31	33	35	35	35
healthunlocked.com	A2849438	10062194	Metastasis	PT	Metastases to unknown and unspecified sites	Metastases	Neoplasms benign, malignant and unspecified (incl cysts and polyps)	Percent	0	0	0	0	0	0	0	0	1.14068	0.70258	0.66815	1.02041	1.51869	1.60772	1.60772	1.76715	1.53978	1.71849	1.65538	1.68878	1.57182	1.56419	1.56803	1.50267	1.36251	1.34979	1.34979	1.34979
healthunlocked.com	A1961016	10050704	Prostatic specific antigen	PT	Cell marker analyses	Cytogenetic investigations	Investigations	Count	0	0	0	0	0	0	0	0	2	11	13	18	20	21	21	21	28	36	41	69	78	78	82	88	116	154	154	154
healthunlocked.com	A1961016	10050704	Prostatic specific antigen	PT	Cell marker analyses	Cytogenetic investigations	Investigations	Percent	0	0	0	0	0	0	0	0	0.76046	2.57611	2.89532	2.62391	2.33645	2.2508	2.2508	2.18295	2.39521	2.94599	3.08503	4.16164	4.22764	4.20712	4.1477	4.26563	4.78943	5.93907	5.93907	5.93907
healthunlocked.com	A2849505	10042609	Surgery	PT	Therapeutic procedures NEC	Therapeutic procedures and supportive care NEC	Surgical and medical procedures	Count	0	0	0	0	0	0	0	0	6	10	10	22	27	27	27	27	29	30	30	36	36	36	37	39	46	46	46	46
healthunlocked.com	A2849505	10042609	Surgery	PT	Therapeutic procedures NEC	Therapeutic procedures and supportive care NEC	Surgical and medical procedures	Percent	0	0	0	0	0	0	0	0	2.28137	2.34192	2.22717	3.207	3.15421	2.89389	2.89389	2.80665	2.48075	2.45499	2.25734	2.17129	1.95122	1.94175	1.87152	1.89045	1.89926	1.77401	1.77401	1.77401
healthunlocked.com	A2310033	10057581	Tobacco user	PT	Tobacco use	Lifestyle issues	Social circumstances	Count	0	0	0	0	0	0	0	0	0	0	0	0	1	4	4	4	4	4	4	6	6	6	6	6	6	6	6	6
healthunlocked.com	A2310033	10057581	Tobacco user	PT	Tobacco use	Lifestyle issues	Social circumstances	Percent	0	0	0	0	0	0	0	0	0	0	0	0	0.11682	0.42872	0.42872	0.4158	0.34217	0.32733	0.30098	0.36188	0.3252	0.32362	0.30349	0.29084	0.24773	0.23139	0.23139	0.23139
healthunlocked.com	A2849464	10033371	Pain	PT	Pain and discomfort NEC	General system disorders NEC	General disorders and administration site conditions	Count	0	0	0	0	0	2	3	3	5	5	6	12	12	16	16	17	21	22	25	34	37	38	41	42	51	51	51	51
healthunlocked.com	A2849464	10033371	Pain	PT	Pain and discomfort NEC	General system disorders NEC	General disorders and administration site conditions	Percent	0	0	0	0	0	22.2222	9.67742	4.61538	1.90114	1.17096	1.3363	1.74927	1.40187	1.7149	1.7149	1.76715	1.79641	1.80033	1.88111	2.05066	2.00542	2.04962	2.07385	2.03587	2.1057	1.96683	1.96683	1.96683
healthunlocked.com	A1583792	10004794	Biopsy lung	PT	Respiratory tract and thoracic histopathology procedures	Respiratory and pulmonary investigations (excl blood gases)	Investigations	Count	0	0	0	0	0	0	0	0	0	0	0	0	0	0	0	0	1	1	1	2	2	2	2	3	3	3	3	3
healthunlocked.com	A1583792	10004794	Biopsy lung	PT	Respiratory tract and thoracic histopathology procedures	Respiratory and pulmonary investigations (excl blood gases)	Investigations	Percent	0	0	0	0	0	0	0	0	0	0	0	0	0	0	0	0	0.08554	0.08183	0.07524	0.12063	0.1084	0.10787	0.10116	0.14542	0.12386	0.1157	0.1157	0.1157
healthunlocked.com	A0433609	10025650	Malignant melanoma	PT	Skin melanomas (excl ocular)	Skin neoplasms malignant and unspecified	Skin and subcutaneous tissue disorders	Count	0	0	0	0	0	2	4	4	5	8	10	17	24	24	24	24	41	44	49	64	71	71	74	78	90	104	104	104
healthunlocked.com	A0433609	10025650	Malignant melanoma	PT	Skin melanomas (excl ocular)	Skin neoplasms malignant and unspecified	Skin and subcutaneous tissue disorders	Percent	0	0	0	0	0	22.2222	12.9032	6.15385	1.90114	1.87354	2.22717	2.47813	2.80374	2.57235	2.57235	2.4948	3.50727	3.60065	3.68698	3.86007	3.84824	3.82956	3.74305	3.7809	3.71594	4.0108	4.0108	4.0108
healthunlocked.com	A2849882	10006009	Bone scan	PT	Musculoskeletal and soft tissue imaging procedures	Musculoskeletal and soft tissue investigations (excl enzyme tests)	Investigations	Count	0	0	0	0	0	0	0	0	0	1	1	2	3	3	3	3	4	4	4	8	9	9	9	10	13	13	13	13
healthunlocked.com	A2849882	10006009	Bone scan	PT	Musculoskeletal and soft tissue imaging procedures	Musculoskeletal and soft tissue investigations (excl enzyme tests)	Investigations	Percent	0	0	0	0	0	0	0	0	0	0.23419	0.22272	0.29155	0.35047	0.32154	0.32154	0.31185	0.34217	0.32733	0.30098	0.48251	0.4878	0.48544	0.45524	0.48473	0.53675	0.50135	0.50135	0.50135
healthunlocked.com	A1592054	10010234	Computerised tomogram	PT	Imaging procedures NEC	Investigations, imaging and histopathology procedures NEC	Investigations	Count	0	0	0	0	0	2	2	2	6	14	14	20	30	38	38	38	45	47	48	54	56	57	62	62	68	70	70	70
healthunlocked.com	A1592054	10010234	Computerised tomogram	PT	Imaging procedures NEC	Investigations, imaging and histopathology procedures NEC	Investigations	Percent	0	0	0	0	0	22.2222	6.45161	3.07692	2.28137	3.27869	3.11804	2.91545	3.50467	4.07288	4.07288	3.9501	3.84944	3.84615	3.61174	3.25694	3.03523	3.07443	3.13606	3.00533	2.8076	2.69958	2.69958	2.69958
healthunlocked.com	A1584808	10005461	Blood creatine	PT	Renal function analyses	Renal and urinary tract investigations and urinalyses	Investigations	Count	0	0	0	0	0	0	0	0	0	0	0	0	0	0	0	0	0	0	0	1	1	1	1	1	1	1	1	1
healthunlocked.com	A1584808	10005461	Blood creatine	PT	Renal function analyses	Renal and urinary tract investigations and urinalyses	Investigations	Percent	0	0	0	0	0	0	0	0	0	0	0	0	0	0	0	0	0	0	0	0.06031	0.0542	0.05394	0.05058	0.04847	0.04129	0.03857	0.03857	0.03857
healthunlocked.com	A2851113	10024968	Lower respiratory tract infection	PT	Lower respiratory tract and lung infections	Infections - pathogen unspecified	Infections and infestations	Count	0	0	0	0	0	0	0	0	2	2	2	2	2	2	2	2	2	2	2	4	4	4	4	4	4	4	4	4
healthunlocked.com	A2851113	10024968	Lower respiratory tract infection	PT	Lower respiratory tract and lung infections	Infections - pathogen unspecified	Infections and infestations	Percent	0	0	0	0	0	0	0	0	0.76046	0.46838	0.44543	0.29155	0.23364	0.21436	0.21436	0.2079	0.17109	0.16367	0.15049	0.24125	0.2168	0.21575	0.20233	0.19389	0.16515	0.15426	0.15426	0.15426
healthunlocked.com	A1252979	10005845	Blood urea	PT	Renal function analyses	Renal and urinary tract investigations and urinalyses	Investigations	Count	0	0	0	0	0	0	0	0	0	0	0	0	0	0	0	0	0	0	0	1	3	3	3	3	3	3	3	3
healthunlocked.com	A1252979	10005845	Blood urea	PT	Renal function analyses	Renal and urinary tract investigations and urinalyses	Investigations	Percent	0	0	0	0	0	0	0	0	0	0	0	0	0	0	0	0	0	0	0	0.06031	0.1626	0.16181	0.15175	0.14542	0.12386	0.1157	0.1157	0.1157
healthunlocked.com	A2849257	10028980	Neoplasm	PT	Neoplasms unspecified malignancy and site unspecified NEC	Miscellaneous and site unspecified neoplasms malignant and unspecified	Neoplasms benign, malignant and unspecified (incl cysts and polyps)	Count	0	0	0	0	0	0	2	2	8	9	11	28	38	42	42	45	59	62	65	89	94	94	98	102	125	134	134	134
healthunlocked.com	A2849257	10028980	Neoplasm	PT	Neoplasms unspecified malignancy and site unspecified NEC	Miscellaneous and site unspecified neoplasms malignant and unspecified	Neoplasms benign, malignant and unspecified (incl cysts and polyps)	Percent	0	0	0	0	0	0	6.45161	3.07692	3.04183	2.10773	2.44989	4.08163	4.43925	4.50161	4.50161	4.67775	5.04705	5.07365	4.8909	5.36791	5.09485	5.07012	4.95701	4.94426	5.16102	5.16776	5.16776	5.16776
healthunlocked.com	A0752360	10057270	Neuroendocrine carcinoma	PT	Endocrine neoplasms malignant and unspecified NEC	Endocrine neoplasms malignant and unspecified	Neoplasms benign, malignant and unspecified (incl cysts and polyps)	Count	0	0	0	0	0	0	0	0	0	0	0	0	0	0	0	0	0	0	0	12	12	12	12	12	12	12	12	12
healthunlocked.com	A0752360	10057270	Neuroendocrine carcinoma	PT	Endocrine neoplasms malignant and unspecified NEC	Endocrine neoplasms malignant and unspecified	Neoplasms benign, malignant and unspecified (incl cysts and polyps)	Percent	0	0	0	0	0	0	0	0	0	0	0	0	0	0	0	0	0	0	0	0.72376	0.65041	0.64725	0.60698	0.58168	0.49546	0.46278	0.46278	0.46278
healthunlocked.com	A0025410	10002855	Anxiety	PT	Anxiety symptoms	Anxiety disorders and symptoms	Psychiatric disorders	Count	0	0	0	0	0	2	2	4	6	9	9	11	12	13	13	15	20	20	20	25	27	29	30	30	31	31	31	31
healthunlocked.com	A0025410	10002855	Anxiety	PT	Anxiety symptoms	Anxiety disorders and symptoms	Psychiatric disorders	Percent	0	0	0	0	0	22.2222	6.45161	6.15385	2.28137	2.10773	2.00445	1.6035	1.40187	1.39335	1.39335	1.55925	1.71086	1.63666	1.50489	1.50784	1.46341	1.56419	1.51745	1.45419	1.27993	1.19553	1.19553	1.19553
healthunlocked.com	A2851163	10028997	Neoplasm malignant	PT	Neoplasms malignant site unspecified NEC	Miscellaneous and site unspecified neoplasms malignant and unspecified	Neoplasms benign, malignant and unspecified (incl cysts and polyps)	Count	0	0	0	0	0	0	3	5	9	18	19	32	47	52	52	55	66	70	75	87	101	102	112	116	132	140	140	140
healthunlocked.com	A2851163	10028997	Neoplasm malignant	PT	Neoplasms malignant site unspecified NEC	Miscellaneous and site unspecified neoplasms malignant and unspecified	Neoplasms benign, malignant and unspecified (incl cysts and polyps)	Percent	0	0	0	0	0	0	9.67742	7.69231	3.42205	4.21546	4.23163	4.66472	5.49065	5.57342	5.57342	5.71726	5.64585	5.72831	5.64334	5.24729	5.47425	5.50162	5.66515	5.62288	5.45004	5.39915	5.39915	5.39915
healthunlocked.com	A27345667	10078672	DNA mismatch repair protein gene mutation	PT	Gene mutations and other alterations NEC	Chromosomal abnormalities, gene alterations and gene variants	Congenital, familial and genetic disorders	Count	0	0	0	0	0	0	0	0	0	0	0	0	0	0	0	0	0	0	1	5	7	7	7	7	9	9	9	9
healthunlocked.com	A27345667	10078672	DNA mismatch repair protein gene mutation	PT	Gene mutations and other alterations NEC	Chromosomal abnormalities, gene alterations and gene variants	Congenital, familial and genetic disorders	Percent	0	0	0	0	0	0	0	0	0	0	0	0	0	0	0	0	0	0	0.07524	0.30157	0.3794	0.37756	0.35407	0.33931	0.37159	0.34709	0.34709	0.34709
healthunlocked.com	A2851238	10061726	Blood test	PT	Investigations NEC	Investigations, imaging and histopathology procedures NEC	Investigations	Count	0	0	0	0	0	0	0	0	0	0	0	1	1	1	1	2	5	5	6	9	9	9	9	9	11	11	11	11
healthunlocked.com	A2851238	10061726	Blood test	PT	Investigations NEC	Investigations, imaging and histopathology procedures NEC	Investigations	Percent	0	0	0	0	0	0	0	0	0	0	0	0.14577	0.11682	0.10718	0.10718	0.2079	0.42772	0.40917	0.45147	0.54282	0.4878	0.48544	0.45524	0.43626	0.45417	0.42422	0.42422	0.42422
healthunlocked.com	A0809060	10044390	Transient ischaemic attack	PT	Cerebrovascular and spinal necrosis and vascular insufficiency	Arteriosclerosis, stenosis, vascular insufficiency and necrosis	Vascular disorders	Count	0	0	0	0	0	0	0	0	0	0	0	0	0	0	0	0	0	0	3	4	4	4	4	4	5	5	5	5
healthunlocked.com	A0809060	10044390	Transient ischaemic attack	PT	Cerebrovascular and spinal necrosis and vascular insufficiency	Arteriosclerosis, stenosis, vascular insufficiency and necrosis	Vascular disorders	Percent	0	0	0	0	0	0	0	0	0	0	0	0	0	0	0	0	0	0	0.22573	0.24125	0.2168	0.21575	0.20233	0.19389	0.20644	0.19283	0.19283	0.19283
healthunlocked.com	A31790347	10083622	Attention deficit hyperactivity disorder	PT	Attention deficit and disruptive behaviour disorders	Cognitive and attention disorders and disturbances	Psychiatric disorders	Count	0	0	0	0	0	0	0	0	0	1	1	1	1	2	2	2	3	3	4	6	8	8	10	10	11	11	11	11
healthunlocked.com	A31790347	10083622	Attention deficit hyperactivity disorder	PT	Attention deficit and disruptive behaviour disorders	Cognitive and attention disorders and disturbances	Psychiatric disorders	Percent	0	0	0	0	0	0	0	0	0	0.23419	0.22272	0.14577	0.11682	0.21436	0.21436	0.2079	0.25663	0.2455	0.30098	0.36188	0.4336	0.4315	0.50582	0.48473	0.45417	0.42422	0.42422	0.42422
healthunlocked.com	A2849337	10011906	Death	PT	Death and sudden death	Fatal outcomes	General disorders and administration site conditions	Count	0	0	0	0	0	0	0	0	2	2	2	2	2	3	3	3	3	3	4	6	12	12	13	14	14	14	14	14
healthunlocked.com	A2849337	10011906	Death	PT	Death and sudden death	Fatal outcomes	General disorders and administration site conditions	Percent	0	0	0	0	0	0	0	0	0.76046	0.46838	0.44543	0.29155	0.23364	0.32154	0.32154	0.31185	0.25663	0.2455	0.30098	0.36188	0.65041	0.64725	0.65756	0.67862	0.57803	0.53992	0.53992	0.53992
healthunlocked.com	A2851772	10060933	Adverse event	PT	Therapeutic and nontherapeutic responses	Therapeutic and nontherapeutic effects (excl toxicity)	General disorders and administration site conditions	Count	0	0	0	0	0	0	0	0	0	0	0	0	0	0	0	0	0	0	0	1	1	1	1	1	1	1	1	1
healthunlocked.com	A2851772	10060933	Adverse event	PT	Therapeutic and nontherapeutic responses	Therapeutic and nontherapeutic effects (excl toxicity)	General disorders and administration site conditions	Percent	0	0	0	0	0	0	0	0	0	0	0	0	0	0	0	0	0	0	0	0.06031	0.0542	0.05394	0.05058	0.04847	0.04129	0.03857	0.03857	0.03857
healthunlocked.com	A21210488	10062904	Hormone-refractory prostate cancer	PT	Prostatic neoplasms malignant	Reproductive neoplasms male malignant and unspecified	Neoplasms benign, malignant and unspecified (incl cysts and polyps)	Count	0	0	0	0	0	0	0	0	0	0	0	0	0	0	0	0	1	1	1	2	3	3	3	3	5	5	5	5
healthunlocked.com	A21210488	10062904	Hormone-refractory prostate cancer	PT	Prostatic neoplasms malignant	Reproductive neoplasms male malignant and unspecified	Neoplasms benign, malignant and unspecified (incl cysts and polyps)	Percent	0	0	0	0	0	0	0	0	0	0	0	0	0	0	0	0	0.08554	0.08183	0.07524	0.12063	0.1626	0.16181	0.15175	0.14542	0.20644	0.19283	0.19283	0.19283
healthunlocked.com	A0097897	10033997	Parity	PT	Pregnancy related circumstances	Gender related factors	Social circumstances	Count	0	0	0	0	0	0	0	0	0	0	0	0	0	0	0	0	0	0	0	2	2	2	2	2	3	3	3	3
healthunlocked.com	A0097897	10033997	Parity	PT	Pregnancy related circumstances	Gender related factors	Social circumstances	Percent	0	0	0	0	0	0	0	0	0	0	0	0	0	0	0	0	0	0	0	0.12063	0.1084	0.10787	0.10116	0.09695	0.12386	0.1157	0.1157	0.1157
healthunlocked.com	A2849301	10004720	Biopsy	PT	Histopathology procedures NEC	Investigations, imaging and histopathology procedures NEC	Investigations	Count	0	0	0	0	0	0	2	3	8	10	11	15	30	30	30	32	38	38	42	52	57	57	57	58	67	68	68	68
healthunlocked.com	A2849301	10004720	Biopsy	PT	Histopathology procedures NEC	Investigations, imaging and histopathology procedures NEC	Investigations	Percent	0	0	0	0	0	0	6.45161	4.61538	3.04183	2.34192	2.44989	2.18659	3.50467	3.21543	3.21543	3.3264	3.25064	3.10966	3.16027	3.13631	3.08943	3.07443	2.88316	2.81144	2.76631	2.62245	2.62245	2.62245
healthunlocked.com	A2850772	10033128	Ovarian cancer	PT	Ovarian neoplasms malignant (excl germ cell)	Reproductive neoplasms female malignant and unspecified	Neoplasms benign, malignant and unspecified (incl cysts and polyps)	Count	0	0	0	0	0	0	2	3	3	3	3	4	5	5	5	5	6	6	8	9	11	11	11	11	12	12	12	12
healthunlocked.com	A2850772	10033128	Ovarian cancer	PT	Ovarian neoplasms malignant (excl germ cell)	Reproductive neoplasms female malignant and unspecified	Neoplasms benign, malignant and unspecified (incl cysts and polyps)	Percent	0	0	0	0	0	0	6.45161	4.61538	1.14068	0.70258	0.66815	0.58309	0.58411	0.53591	0.53591	0.51975	0.51326	0.491	0.60196	0.54282	0.59621	0.59331	0.5564	0.5332	0.49546	0.46278	0.46278	0.46278
healthunlocked.com	A2849249	10026865	Mass	PT	Mass conditions NEC	Tissue disorders NEC	General disorders and administration site conditions	Count	0	0	0	0	0	0	0	0	0	0	0	0	2	2	2	2	2	2	2	4	4	4	4	5	5	5	5	5
healthunlocked.com	A2849249	10026865	Mass	PT	Mass conditions NEC	Tissue disorders NEC	General disorders and administration site conditions	Percent	0	0	0	0	0	0	0	0	0	0	0	0	0.23364	0.21436	0.21436	0.2079	0.17109	0.16367	0.15049	0.24125	0.2168	0.21575	0.20233	0.24237	0.20644	0.19283	0.19283	0.19283
healthunlocked.com	A2849271	10001141	Adenocarcinoma	PT	Neoplasms malignant site unspecified NEC	Miscellaneous and site unspecified neoplasms malignant and unspecified	Neoplasms benign, malignant and unspecified (incl cysts and polyps)	Count	0	0	0	0	0	0	2	5	6	7	7	9	13	15	15	15	15	15	17	18	19	19	23	23	26	26	26	26
healthunlocked.com	A2849271	10001141	Adenocarcinoma	PT	Neoplasms malignant site unspecified NEC	Miscellaneous and site unspecified neoplasms malignant and unspecified	Neoplasms benign, malignant and unspecified (incl cysts and polyps)	Percent	0	0	0	0	0	0	6.45161	7.69231	2.28137	1.63934	1.55902	1.31195	1.51869	1.60772	1.60772	1.55925	1.28315	1.2275	1.27916	1.08565	1.02981	1.02481	1.16338	1.11488	1.07349	1.0027	1.0027	1.0027
healthunlocked.com	A0351439	10025251	Lymphocyte count	PT	White blood cell analyses	Haematology investigations (incl blood groups)	Investigations	Count	0	0	0	0	0	0	0	0	0	0	0	0	0	0	0	0	0	0	0	1	1	1	1	1	1	1	1	1
healthunlocked.com	A0351439	10025251	Lymphocyte count	PT	White blood cell analyses	Haematology investigations (incl blood groups)	Investigations	Percent	0	0	0	0	0	0	0	0	0	0	0	0	0	0	0	0	0	0	0	0.06031	0.0542	0.05394	0.05058	0.04847	0.04129	0.03857	0.03857	0.03857
healthunlocked.com	A2849530	10047700	Vomiting	PT	Nausea and vomiting symptoms	Gastrointestinal signs and symptoms	Gastrointestinal disorders	Count	0	0	0	0	0	0	0	0	0	0	0	2	2	3	3	3	3	3	3	4	4	4	5	5	5	7	7	7
healthunlocked.com	A2849530	10047700	Vomiting	PT	Nausea and vomiting symptoms	Gastrointestinal signs and symptoms	Gastrointestinal disorders	Percent	0	0	0	0	0	0	0	0	0	0	0	0.29155	0.23364	0.32154	0.32154	0.31185	0.25663	0.2455	0.22573	0.24125	0.2168	0.21575	0.25291	0.24237	0.20644	0.26996	0.26996	0.26996
healthunlocked.com	A0083365	10026871	Massage	PT	Therapeutic procedures NEC	Therapeutic procedures and supportive care NEC	Surgical and medical procedures	Count	0	0	0	0	0	0	0	0	0	0	0	0	0	0	0	0	0	0	0	1	1	1	1	1	1	1	1	1
healthunlocked.com	A0083365	10026871	Massage	PT	Therapeutic procedures NEC	Therapeutic procedures and supportive care NEC	Surgical and medical procedures	Percent	0	0	0	0	0	0	0	0	0	0	0	0	0	0	0	0	0	0	0	0.06031	0.0542	0.05394	0.05058	0.04847	0.04129	0.03857	0.03857	0.03857
healthunlocked.com	A0997642	10026843	Married	PT	Family and partner issues	Family issues	Social circumstances	Count	0	0	0	0	0	0	0	0	0	0	0	0	1	1	1	1	1	1	1	3	3	3	3	3	6	6	6	6
healthunlocked.com	A0997642	10026843	Married	PT	Family and partner issues	Family issues	Social circumstances	Percent	0	0	0	0	0	0	0	0	0	0	0	0	0.11682	0.10718	0.10718	0.10395	0.08554	0.08183	0.07524	0.18094	0.1626	0.16181	0.15175	0.14542	0.24773	0.23139	0.23139	0.23139
healthunlocked.com	A2849789	10012735	Diarrhoea	PT	Diarrhoea (excl infective)	Gastrointestinal motility and defaecation conditions	Gastrointestinal disorders	Count	0	0	0	0	0	0	0	0	1	1	1	1	2	2	2	2	3	3	3	5	6	6	6	6	6	6	6	6
healthunlocked.com	A2849789	10012735	Diarrhoea	PT	Diarrhoea (excl infective)	Gastrointestinal motility and defaecation conditions	Gastrointestinal disorders	Percent	0	0	0	0	0	0	0	0	0.38023	0.23419	0.22272	0.14577	0.23364	0.21436	0.21436	0.2079	0.25663	0.2455	0.22573	0.30157	0.3252	0.32362	0.30349	0.29084	0.24773	0.23139	0.23139	0.23139
healthunlocked.com	A2293051	10055101	Bone cancer metastatic	PT	Bone neoplasms malignant (excl sarcomas)	Skeletal neoplasms malignant and unspecified	Neoplasms benign, malignant and unspecified (incl cysts and polyps)	Count	0	0	0	0	0	0	0	0	0	0	0	0	0	0	0	0	0	0	0	1	1	1	3	3	3	3	3	3
healthunlocked.com	A2293051	10055101	Bone cancer metastatic	PT	Bone neoplasms malignant (excl sarcomas)	Skeletal neoplasms malignant and unspecified	Neoplasms benign, malignant and unspecified (incl cysts and polyps)	Percent	0	0	0	0	0	0	0	0	0	0	0	0	0	0	0	0	0	0	0	0.06031	0.0542	0.05394	0.15175	0.14542	0.12386	0.1157	0.1157	0.1157
healthunlocked.com	A2849316	10061758	Chemotherapy	PT	Chemotherapies	Therapeutic procedures and supportive care NEC	Surgical and medical procedures	Count	0	0	0	0	0	0	0	1	20	26	26	29	33	37	37	37	37	37	40	47	50	50	50	52	56	56	56	56
healthunlocked.com	A2849316	10061758	Chemotherapy	PT	Chemotherapies	Therapeutic procedures and supportive care NEC	Surgical and medical procedures	Percent	0	0	0	0	0	0	0	1.53846	7.60456	6.08899	5.79065	4.22741	3.85514	3.9657	3.9657	3.84615	3.1651	3.02782	3.00978	2.83474	2.71003	2.69687	2.52908	2.5206	2.31214	2.15966	2.15966	2.15966
healthunlocked.com	A31206627	10078223	Magnetic resonance imaging	PT	Imaging procedures NEC	Investigations, imaging and histopathology procedures NEC	Investigations	Count	0	0	0	0	0	0	0	0	0	5	5	7	10	11	11	12	16	20	20	22	23	23	27	28	31	31	31	31
healthunlocked.com	A31206627	10078223	Magnetic resonance imaging	PT	Imaging procedures NEC	Investigations, imaging and histopathology procedures NEC	Investigations	Percent	0	0	0	0	0	0	0	0	0	1.17096	1.11359	1.02041	1.16822	1.17899	1.17899	1.2474	1.36869	1.63666	1.50489	1.3269	1.24661	1.24056	1.36571	1.35725	1.27993	1.19553	1.19553	1.19553
healthunlocked.com	A2849885	10006187	Breast cancer	PT	Breast and nipple neoplasms malignant	Breast neoplasms malignant and unspecified (incl nipple)	Neoplasms benign, malignant and unspecified (incl cysts and polyps)	Count	0	0	0	0	0	0	0	0	5	9	9	10	10	10	10	10	11	11	11	14	17	17	17	17	17	17	17	17
healthunlocked.com	A2849885	10006187	Breast cancer	PT	Breast and nipple neoplasms malignant	Breast neoplasms malignant and unspecified (incl nipple)	Neoplasms benign, malignant and unspecified (incl cysts and polyps)	Percent	0	0	0	0	0	0	0	0	1.90114	2.10773	2.00445	1.45773	1.16822	1.07181	1.07181	1.0395	0.94098	0.90016	0.82769	0.84439	0.92141	0.91694	0.85989	0.82404	0.7019	0.65561	0.65561	0.65561
healthunlocked.com	A23772252	10074766	Liver ablation	PT	Hepatic therapeutic procedures	Hepatobiliary therapeutic procedures	Surgical and medical procedures	Count	0	0	0	0	0	0	0	0	0	0	0	0	0	0	0	0	0	0	0	2	2	2	2	2	2	2	2	2
healthunlocked.com	A23772252	10074766	Liver ablation	PT	Hepatic therapeutic procedures	Hepatobiliary therapeutic procedures	Surgical and medical procedures	Percent	0	0	0	0	0	0	0	0	0	0	0	0	0	0	0	0	0	0	0	0.12063	0.1084	0.10787	0.10116	0.09695	0.08258	0.07713	0.07713	0.07713
healthunlocked.com	A2849698	10013082	Discomfort	PT	Pain and discomfort NEC	General system disorders NEC	General disorders and administration site conditions	Count	0	0	0	0	0	0	0	0	0	0	0	0	0	0	0	0	0	0	0	2	4	4	4	4	5	5	5	5
healthunlocked.com	A2849698	10013082	Discomfort	PT	Pain and discomfort NEC	General system disorders NEC	General disorders and administration site conditions	Percent	0	0	0	0	0	0	0	0	0	0	0	0	0	0	0	0	0	0	0	0.12063	0.2168	0.21575	0.20233	0.19389	0.20644	0.19283	0.19283	0.19283
healthunlocked.com	A2849382	10019717	Hepatitis	PT	Hepatocellular damage and hepatitis NEC	Hepatic and hepatobiliary disorders	Hepatobiliary disorders	Count	0	0	0	0	0	0	0	0	0	0	0	0	0	0	0	0	0	0	0	3	3	3	3	3	3	3	3	3
healthunlocked.com	A2849382	10019717	Hepatitis	PT	Hepatocellular damage and hepatitis NEC	Hepatic and hepatobiliary disorders	Hepatobiliary disorders	Percent	0	0	0	0	0	0	0	0	0	0	0	0	0	0	0	0	0	0	0	0.18094	0.1626	0.16181	0.15175	0.14542	0.12386	0.1157	0.1157	0.1157
healthunlocked.com	A4363223	10063231	Opiates	PT	Toxicology laboratory analyses	Toxicology and therapeutic drug monitoring	Investigations	Count	0	0	0	0	0	0	0	0	0	0	0	0	0	0	0	0	0	0	0	1	1	1	1	1	1	1	1	1
healthunlocked.com	A4363223	10063231	Opiates	PT	Toxicology laboratory analyses	Toxicology and therapeutic drug monitoring	Investigations	Percent	0	0	0	0	0	0	0	0	0	0	0	0	0	0	0	0	0	0	0	0.06031	0.0542	0.05394	0.05058	0.04847	0.04129	0.03857	0.03857	0.03857
healthunlocked.com	A0008480	10013781	Dry mouth	PT	Oral dryness and saliva altered	Salivary gland conditions	Gastrointestinal disorders	Count	0	0	0	0	0	0	0	0	0	0	0	0	0	0	0	0	0	0	0	3	3	3	3	3	5	5	5	5
healthunlocked.com	A0008480	10013781	Dry mouth	PT	Oral dryness and saliva altered	Salivary gland conditions	Gastrointestinal disorders	Percent	0	0	0	0	0	0	0	0	0	0	0	0	0	0	0	0	0	0	0	0.18094	0.1626	0.16181	0.15175	0.14542	0.20644	0.19283	0.19283	0.19283
healthunlocked.com	A0058330	10016256	Fatigue	PT	Asthenic conditions	General system disorders NEC	General disorders and administration site conditions	Count	0	0	0	0	0	0	0	1	5	5	5	10	12	13	13	13	14	14	17	27	43	44	46	52	57	59	59	59
healthunlocked.com	A0058330	10016256	Fatigue	PT	Asthenic conditions	General system disorders NEC	General disorders and administration site conditions	Percent	0	0	0	0	0	0	0	1.53846	1.90114	1.17096	1.11359	1.45773	1.40187	1.39335	1.39335	1.35135	1.1976	1.14566	1.27916	1.62847	2.33062	2.37325	2.32676	2.5206	2.35343	2.27536	2.27536	2.27536
healthunlocked.com	A2849326	10009887	Colitis	PT	Colitis (excl infective)	Gastrointestinal inflammatory conditions	Gastrointestinal disorders	Count	0	0	0	0	0	0	0	0	0	0	0	0	0	0	0	0	3	3	3	4	6	6	6	6	6	7	7	7
healthunlocked.com	A2849326	10009887	Colitis	PT	Colitis (excl infective)	Gastrointestinal inflammatory conditions	Gastrointestinal disorders	Percent	0	0	0	0	0	0	0	0	0	0	0	0	0	0	0	0	0.25663	0.2455	0.22573	0.24125	0.3252	0.32362	0.30349	0.29084	0.24773	0.26996	0.26996	0.26996
healthunlocked.com	A0314835	10060345	Infusion	PT	Therapeutic procedures NEC	Therapeutic procedures and supportive care NEC	Surgical and medical procedures	Count	0	0	0	0	0	0	0	1	28	34	34	43	47	53	53	53	60	61	61	69	78	78	83	86	90	122	122	122
healthunlocked.com	A0314835	10060345	Infusion	PT	Therapeutic procedures NEC	Therapeutic procedures and supportive care NEC	Surgical and medical procedures	Percent	0	0	0	0	0	0	0	1.53846	10.6464	7.96253	7.57238	6.26822	5.49065	5.6806	5.6806	5.50936	5.13259	4.99182	4.58992	4.16164	4.22764	4.20712	4.19828	4.16869	3.71594	4.70497	4.70497	4.70497
healthunlocked.com	A2849659	10000081	Abdominal pain	PT	Gastrointestinal and abdominal pains (excl oral and throat)	Gastrointestinal signs and symptoms	Gastrointestinal disorders	Count	0	0	0	0	0	0	0	0	0	0	0	0	0	0	0	0	0	0	0	1	1	1	1	1	1	1	1	1
healthunlocked.com	A2849659	10000081	Abdominal pain	PT	Gastrointestinal and abdominal pains (excl oral and throat)	Gastrointestinal signs and symptoms	Gastrointestinal disorders	Percent	0	0	0	0	0	0	0	0	0	0	0	0	0	0	0	0	0	0	0	0.06031	0.0542	0.05394	0.05058	0.04847	0.04129	0.03857	0.03857	0.03857
healthunlocked.com	A0090388	10028813	Nausea	PT	Nausea and vomiting symptoms	Gastrointestinal signs and symptoms	Gastrointestinal disorders	Count	0	0	0	0	0	0	1	2	8	12	12	14	15	18	18	18	20	20	20	21	26	26	27	29	31	31	31	31
healthunlocked.com	A0090388	10028813	Nausea	PT	Nausea and vomiting symptoms	Gastrointestinal signs and symptoms	Gastrointestinal disorders	Percent	0	0	0	0	0	0	3.22581	3.07692	3.04183	2.8103	2.67261	2.04082	1.75234	1.92926	1.92926	1.8711	1.71086	1.63666	1.50489	1.26659	1.40921	1.40237	1.36571	1.40572	1.27993	1.19553	1.19553	1.19553
healthunlocked.com	A0574167	10033775	Paraesthesia	PT	Dermal and epidermal conditions NEC	Epidermal and dermal conditions	Skin and subcutaneous tissue disorders	Count	0	0	0	0	0	0	0	0	0	0	0	0	1	1	1	1	1	1	1	2	2	2	2	2	2	2	2	2
healthunlocked.com	A0574167	10033775	Paraesthesia	PT	Dermal and epidermal conditions NEC	Epidermal and dermal conditions	Skin and subcutaneous tissue disorders	Percent	0	0	0	0	0	0	0	0	0	0	0	0	0.11682	0.10718	0.10718	0.10395	0.08554	0.08183	0.07524	0.12063	0.1084	0.10787	0.10116	0.09695	0.08258	0.07713	0.07713	0.07713
healthunlocked.com	A8574862	10064571	Gene mutation	PT	Gene mutations and other alterations NEC	Chromosomal abnormalities, gene alterations and gene variants	Congenital, familial and genetic disorders	Count	0	0	0	0	0	0	0	0	2	2	2	2	3	3	3	3	5	5	6	8	10	10	10	10	10	10	10	10
healthunlocked.com	A8574862	10064571	Gene mutation	PT	Gene mutations and other alterations NEC	Chromosomal abnormalities, gene alterations and gene variants	Congenital, familial and genetic disorders	Percent	0	0	0	0	0	0	0	0	0.76046	0.46838	0.44543	0.29155	0.35047	0.32154	0.32154	0.31185	0.42772	0.40917	0.45147	0.48251	0.54201	0.53937	0.50582	0.48473	0.41288	0.38565	0.38565	0.38565
healthunlocked.com	A0108244	10037660	Pyrexia	PT	Febrile disorders	Body temperature conditions	General disorders and administration site conditions	Count	0	0	0	0	0	0	0	0	0	0	0	0	0	0	0	0	0	0	0	1	1	1	1	1	1	1	1	1
healthunlocked.com	A0108244	10037660	Pyrexia	PT	Febrile disorders	Body temperature conditions	General disorders and administration site conditions	Percent	0	0	0	0	0	0	0	0	0	0	0	0	0	0	0	0	0	0	0	0.06031	0.0542	0.05394	0.05058	0.04847	0.04129	0.03857	0.03857	0.03857
healthunlocked.com	A2849292	10003246	Arthritis	PT	Arthropathies NEC	Joint disorders	Musculoskeletal and connective tissue disorders	Count	0	0	0	0	0	0	0	0	0	0	2	2	2	2	2	2	2	2	2	3	3	3	3	3	4	4	4	4
healthunlocked.com	A2849292	10003246	Arthritis	PT	Arthropathies NEC	Joint disorders	Musculoskeletal and connective tissue disorders	Percent	0	0	0	0	0	0	0	0	0	0	0.44543	0.29155	0.23364	0.21436	0.21436	0.2079	0.17109	0.16367	0.15049	0.18094	0.1626	0.16181	0.15175	0.14542	0.16515	0.15426	0.15426	0.15426
healthunlocked.com	A0050717	10013573	Dizziness	PT	Circulatory collapse and shock	Decreased and nonspecific blood pressure disorders and shock	Vascular disorders	Count	0	0	0	0	0	0	0	0	1	3	3	3	3	3	3	3	3	3	3	4	5	5	5	7	7	7	7	7
healthunlocked.com	A0050717	10013573	Dizziness	PT	Circulatory collapse and shock	Decreased and nonspecific blood pressure disorders and shock	Vascular disorders	Percent	0	0	0	0	0	0	0	0	0.38023	0.70258	0.66815	0.43732	0.35047	0.32154	0.32154	0.31185	0.25663	0.2455	0.22573	0.24125	0.271	0.26969	0.25291	0.33931	0.28902	0.26996	0.26996	0.26996
healthunlocked.com	A0046008	10012174	Dehydration	PT	Total fluid volume decreased	Electrolyte and fluid balance conditions	Metabolism and nutrition disorders	Count	0	0	0	0	0	0	0	0	0	0	0	0	0	0	0	0	0	0	0	1	1	1	1	1	1	1	1	1
healthunlocked.com	A0046008	10012174	Dehydration	PT	Total fluid volume decreased	Electrolyte and fluid balance conditions	Metabolism and nutrition disorders	Percent	0	0	0	0	0	0	0	0	0	0	0	0	0	0	0	0	0	0	0	0.06031	0.0542	0.05394	0.05058	0.04847	0.04129	0.03857	0.03857	0.03857
healthunlocked.com	A0090270	10028810	Nasopharyngitis	PT	Upper respiratory tract infections	Infections - pathogen unspecified	Infections and infestations	Count	0	0	0	0	0	0	0	2	4	4	5	5	5	5	5	5	5	6	6	7	8	8	8	8	10	10	10	10
healthunlocked.com	A0090270	10028810	Nasopharyngitis	PT	Upper respiratory tract infections	Infections - pathogen unspecified	Infections and infestations	Percent	0	0	0	0	0	0	0	3.07692	1.52091	0.93677	1.11359	0.72886	0.58411	0.53591	0.53591	0.51975	0.42772	0.491	0.45147	0.4222	0.4336	0.4315	0.40465	0.38778	0.41288	0.38565	0.38565	0.38565
healthunlocked.com	A0073805	10022000	Influenza	PT	Influenza viral infections	Viral infectious disorders	Infections and infestations	Count	0	0	0	0	0	0	0	1	1	5	5	9	9	10	10	10	10	10	10	12	12	12	12	12	18	18	18	18
healthunlocked.com	A0073805	10022000	Influenza	PT	Influenza viral infections	Viral infectious disorders	Infections and infestations	Percent	0	0	0	0	0	0	0	1.53846	0.38023	1.17096	1.11359	1.31195	1.0514	1.07181	1.07181	1.0395	0.85543	0.81833	0.75245	0.72376	0.65041	0.64725	0.60698	0.58168	0.74319	0.69418	0.69418	0.69418
healthunlocked.com	A2849407	10061218	Inflammation	PT	Inflammations	General system disorders NEC	General disorders and administration site conditions	Count	0	0	0	0	0	0	0	0	1	1	1	2	2	2	2	2	4	4	4	9	9	9	9	9	11	11	11	11
healthunlocked.com	A2849407	10061218	Inflammation	PT	Inflammations	General system disorders NEC	General disorders and administration site conditions	Percent	0	0	0	0	0	0	0	0	0.38023	0.23419	0.22272	0.29155	0.23364	0.21436	0.21436	0.2079	0.34217	0.32733	0.30098	0.54282	0.4878	0.48544	0.45524	0.43626	0.45417	0.42422	0.42422	0.42422
healthunlocked.com	A0107033	10037087	Pruritus	PT	Pruritus NEC	Epidermal and dermal conditions	Skin and subcutaneous tissue disorders	Count	0	0	0	0	0	0	0	0	0	2	2	2	2	2	2	2	2	2	3	8	8	8	8	10	10	10	10	10
healthunlocked.com	A0107033	10037087	Pruritus	PT	Pruritus NEC	Epidermal and dermal conditions	Skin and subcutaneous tissue disorders	Percent	0	0	0	0	0	0	0	0	0	0.46838	0.44543	0.29155	0.23364	0.21436	0.21436	0.2079	0.17109	0.16367	0.22573	0.48251	0.4336	0.4315	0.40465	0.48473	0.41288	0.38565	0.38565	0.38565
healthunlocked.com	A2849471	10035664	Pneumonia	PT	Lower respiratory tract and lung infections	Infections - pathogen unspecified	Infections and infestations	Count	0	0	0	0	0	0	0	1	2	4	4	7	9	9	9	9	10	10	10	11	12	12	14	14	15	15	15	15
healthunlocked.com	A2849471	10035664	Pneumonia	PT	Lower respiratory tract and lung infections	Infections - pathogen unspecified	Infections and infestations	Percent	0	0	0	0	0	0	0	1.53846	0.76046	0.93677	0.89087	1.02041	1.0514	0.96463	0.96463	0.93555	0.85543	0.81833	0.75245	0.66345	0.65041	0.64725	0.70814	0.67862	0.61932	0.57848	0.57848	0.57848
healthunlocked.com	A2849213	10035742	Pneumonitis	PT	Lower respiratory tract inflammatory and immunologic conditions	Lower respiratory tract disorders (excl obstruction and infection)	Respiratory, thoracic and mediastinal disorders	Count	0	0	0	0	0	0	0	0	3	3	3	5	7	7	7	7	8	8	9	11	14	14	14	14	17	17	17	17
healthunlocked.com	A2849213	10035742	Pneumonitis	PT	Lower respiratory tract inflammatory and immunologic conditions	Lower respiratory tract disorders (excl obstruction and infection)	Respiratory, thoracic and mediastinal disorders	Percent	0	0	0	0	0	0	0	0	1.14068	0.70258	0.66815	0.72886	0.81776	0.75027	0.75027	0.72765	0.68435	0.65466	0.6772	0.66345	0.75881	0.75512	0.70814	0.67862	0.7019	0.65561	0.65561	0.65561
healthunlocked.com	A0067486	10019719	Hepatitis A	PT	Hepatic viral infections	Hepatic and hepatobiliary disorders	Hepatobiliary disorders	Count	0	0	0	0	0	0	0	0	0	0	0	0	0	0	0	0	0	0	0	1	1	1	1	1	1	1	1	1
healthunlocked.com	A0067486	10019719	Hepatitis A	PT	Hepatic viral infections	Hepatic and hepatobiliary disorders	Hepatobiliary disorders	Percent	0	0	0	0	0	0	0	0	0	0	0	0	0	0	0	0	0	0	0	0.06031	0.0542	0.05394	0.05058	0.04847	0.04129	0.03857	0.03857	0.03857
healthunlocked.com	A1584981	10005626	Blood lactate dehydrogenase	PT	Tissue enzyme analyses NEC	Enzyme investigations NEC	Investigations	Count	0	0	0	0	0	0	0	0	0	0	0	0	0	0	0	0	0	0	0	1	1	1	1	1	1	1	1	1
healthunlocked.com	A1584981	10005626	Blood lactate dehydrogenase	PT	Tissue enzyme analyses NEC	Enzyme investigations NEC	Investigations	Percent	0	0	0	0	0	0	0	0	0	0	0	0	0	0	0	0	0	0	0	0.06031	0.0542	0.05394	0.05058	0.04847	0.04129	0.03857	0.03857	0.03857
healthunlocked.com	A2849184	10037844	Rash	PT	Rashes, eruptions and exanthems NEC	Epidermal and dermal conditions	Skin and subcutaneous tissue disorders	Count	0	0	0	0	0	0	0	0	1	4	4	5	5	5	5	5	8	8	8	10	10	10	11	11	11	11	11	11
healthunlocked.com	A2849184	10037844	Rash	PT	Rashes, eruptions and exanthems NEC	Epidermal and dermal conditions	Skin and subcutaneous tissue disorders	Percent	0	0	0	0	0	0	0	0	0.38023	0.93677	0.89087	0.72886	0.58411	0.53591	0.53591	0.51975	0.68435	0.65466	0.60196	0.60314	0.54201	0.53937	0.5564	0.5332	0.45417	0.42422	0.42422	0.42422
healthunlocked.com	A2293884	10054112	Hospitalisation	PT	Therapeutic procedures NEC	Therapeutic procedures and supportive care NEC	Surgical and medical procedures	Count	0	0	0	0	0	0	0	0	0	0	0	1	1	1	1	1	1	1	1	3	3	3	3	3	3	3	3	3
healthunlocked.com	A2293884	10054112	Hospitalisation	PT	Therapeutic procedures NEC	Therapeutic procedures and supportive care NEC	Surgical and medical procedures	Percent	0	0	0	0	0	0	0	0	0	0	0	0.14577	0.11682	0.10718	0.10718	0.10395	0.08554	0.08183	0.07524	0.18094	0.1626	0.16181	0.15175	0.14542	0.12386	0.1157	0.1157	0.1157
healthunlocked.com	A1585528	10005911	Body temperature increased	PT	Physical examination procedures and organ system status	Physical examination and organ system status topics	Investigations	Count	0	0	0	0	0	0	0	0	0	0	0	2	2	3	3	3	3	3	3	5	16	16	17	19	19	19	19	19
healthunlocked.com	A1585528	10005911	Body temperature increased	PT	Physical examination procedures and organ system status	Physical examination and organ system status topics	Investigations	Percent	0	0	0	0	0	0	0	0	0	0	0	0.29155	0.23364	0.32154	0.32154	0.31185	0.25663	0.2455	0.22573	0.30157	0.86721	0.863	0.85989	0.92099	0.78448	0.73274	0.73274	0.73274
healthunlocked.com	A2293070	10055093	Brain cancer metastatic	PT	Central nervous system neoplasms malignant NEC	Nervous system neoplasms malignant and unspecified NEC	Neoplasms benign, malignant and unspecified (incl cysts and polyps)	Count	0	0	0	0	0	0	0	0	0	0	0	0	0	0	0	0	0	0	0	1	1	1	1	1	1	1	1	1
healthunlocked.com	A2293070	10055093	Brain cancer metastatic	PT	Central nervous system neoplasms malignant NEC	Nervous system neoplasms malignant and unspecified NEC	Neoplasms benign, malignant and unspecified (incl cysts and polyps)	Percent	0	0	0	0	0	0	0	0	0	0	0	0	0	0	0	0	0	0	0	0.06031	0.0542	0.05394	0.05058	0.04847	0.04129	0.03857	0.03857	0.03857
healthunlocked.com	A1605641	10027480	Metastatic malignant melanoma	PT	Skin melanomas (excl ocular)	Skin neoplasms malignant and unspecified	Skin and subcutaneous tissue disorders	Count	0	0	0	0	0	0	0	0	0	2	2	3	5	6	6	6	6	6	6	7	7	7	9	9	12	12	12	12
healthunlocked.com	A1605641	10027480	Metastatic malignant melanoma	PT	Skin melanomas (excl ocular)	Skin neoplasms malignant and unspecified	Skin and subcutaneous tissue disorders	Percent	0	0	0	0	0	0	0	0	0	0.46838	0.44543	0.43732	0.58411	0.64309	0.64309	0.6237	0.51326	0.491	0.45147	0.4222	0.3794	0.37756	0.45524	0.43626	0.49546	0.46278	0.46278	0.46278
healthunlocked.com	A1960694	10050017	Lung cancer metastatic	PT	Respiratory tract and pleural neoplasms malignant cell type unspecified NEC	Respiratory and mediastinal neoplasms malignant and unspecified	Neoplasms benign, malignant and unspecified (incl cysts and polyps)	Count	0	0	0	0	0	0	0	0	0	0	0	0	0	0	0	0	0	0	0	1	1	1	1	1	2	2	2	2
healthunlocked.com	A1960694	10050017	Lung cancer metastatic	PT	Respiratory tract and pleural neoplasms malignant cell type unspecified NEC	Respiratory and mediastinal neoplasms malignant and unspecified	Neoplasms benign, malignant and unspecified (incl cysts and polyps)	Percent	0	0	0	0	0	0	0	0	0	0	0	0	0	0	0	0	0	0	0	0.06031	0.0542	0.05394	0.05058	0.04847	0.08258	0.07713	0.07713	0.07713
healthunlocked.com	A0008492	10025197	Lymphadenopathy	PT	Lymphatic system disorders NEC	Spleen, lymphatic and reticuloendothelial system disorders	Blood and lymphatic system disorders	Count	0	0	0	0	0	0	0	0	0	0	0	0	1	1	1	1	1	1	1	2	2	2	4	4	4	4	4	4
healthunlocked.com	A0008492	10025197	Lymphadenopathy	PT	Lymphatic system disorders NEC	Spleen, lymphatic and reticuloendothelial system disorders	Blood and lymphatic system disorders	Percent	0	0	0	0	0	0	0	0	0	0	0	0	0.11682	0.10718	0.10718	0.10395	0.08554	0.08183	0.07524	0.12063	0.1084	0.10787	0.20233	0.19389	0.16515	0.15426	0.15426	0.15426
healthunlocked.com	A1585282	10005639	Blood lead	PT	Toxicology laboratory analyses	Toxicology and therapeutic drug monitoring	Investigations	Count	0	0	0	0	0	0	0	0	0	0	0	0	0	0	0	0	0	0	0	1	1	1	1	3	4	7	7	7
healthunlocked.com	A1585282	10005639	Blood lead	PT	Toxicology laboratory analyses	Toxicology and therapeutic drug monitoring	Investigations	Percent	0	0	0	0	0	0	0	0	0	0	0	0	0	0	0	0	0	0	0	0.06031	0.0542	0.05394	0.05058	0.14542	0.16515	0.26996	0.26996	0.26996
healthunlocked.com	A1578293	10005298	Blood alkaline phosphatase	PT	Tissue enzyme analyses NEC	Enzyme investigations NEC	Investigations	Count	0	0	0	0	0	0	0	0	0	0	1	1	1	1	1	1	1	1	1	2	2	2	2	2	3	3	3	3
healthunlocked.com	A1578293	10005298	Blood alkaline phosphatase	PT	Tissue enzyme analyses NEC	Enzyme investigations NEC	Investigations	Percent	0	0	0	0	0	0	0	0	0	0	0.22272	0.14577	0.11682	0.10718	0.10718	0.10395	0.08554	0.08183	0.07524	0.12063	0.1084	0.10787	0.10116	0.09695	0.12386	0.1157	0.1157	0.1157
healthunlocked.com	A2851182	10029331	Neuropathy peripheral	PT	Peripheral neuropathies NEC	Peripheral neuropathies	Nervous system disorders	Count	0	0	0	0	0	0	0	0	0	0	0	1	1	2	2	2	4	4	5	6	6	6	6	6	7	7	7	7
healthunlocked.com	A2851182	10029331	Neuropathy peripheral	PT	Peripheral neuropathies NEC	Peripheral neuropathies	Nervous system disorders	Percent	0	0	0	0	0	0	0	0	0	0	0	0.14577	0.11682	0.21436	0.21436	0.2079	0.34217	0.32733	0.37622	0.36188	0.3252	0.32362	0.30349	0.29084	0.28902	0.26996	0.26996	0.26996
healthunlocked.com	A2850192	10002034	Anaemia	PT	Anaemias NEC	Anaemias nonhaemolytic and marrow depression	Blood and lymphatic system disorders	Count	0	0	0	0	0	0	0	0	0	0	0	0	0	0	0	0	0	0	0	1	3	3	3	5	5	5	5	5
healthunlocked.com	A2850192	10002034	Anaemia	PT	Anaemias NEC	Anaemias nonhaemolytic and marrow depression	Blood and lymphatic system disorders	Percent	0	0	0	0	0	0	0	0	0	0	0	0	0	0	0	0	0	0	0	0.06031	0.1626	0.16181	0.15175	0.24237	0.20644	0.19283	0.19283	0.19283
healthunlocked.com	A1961199	10050505	Spinal fusion surgery	PT	Spine and spinal cord therapeutic procedures	Nervous system, skull and spine therapeutic procedures	Surgical and medical procedures	Count	0	0	0	0	0	0	0	0	0	0	0	0	0	0	0	0	1	1	1	2	2	2	2	2	2	2	2	2
healthunlocked.com	A1961199	10050505	Spinal fusion surgery	PT	Spine and spinal cord therapeutic procedures	Nervous system, skull and spine therapeutic procedures	Surgical and medical procedures	Percent	0	0	0	0	0	0	0	0	0	0	0	0	0	0	0	0	0.08554	0.08183	0.07524	0.12063	0.1084	0.10787	0.10116	0.09695	0.08258	0.07713	0.07713	0.07713
healthunlocked.com	A14224527	10038389	Renal cancer	PT	Renal neoplasms malignant	Renal and urinary tract neoplasms malignant and unspecified	Neoplasms benign, malignant and unspecified (incl cysts and polyps)	Count	0	0	0	0	0	0	0	0	0	0	0	0	0	0	0	0	0	0	0	1	1	1	1	1	1	1	1	1
healthunlocked.com	A14224527	10038389	Renal cancer	PT	Renal neoplasms malignant	Renal and urinary tract neoplasms malignant and unspecified	Neoplasms benign, malignant and unspecified (incl cysts and polyps)	Percent	0	0	0	0	0	0	0	0	0	0	0	0	0	0	0	0	0	0	0	0.06031	0.0542	0.05394	0.05058	0.04847	0.04129	0.03857	0.03857	0.03857
healthunlocked.com	A0038553	10008629	Cholelithiasis	PT	Cholecystitis and cholelithiasis	Gallbladder disorders	Hepatobiliary disorders	Count	0	0	0	0	0	0	0	0	0	0	0	0	0	0	0	0	0	0	0	1	1	1	1	1	1	1	1	1
healthunlocked.com	A0038553	10008629	Cholelithiasis	PT	Cholecystitis and cholelithiasis	Gallbladder disorders	Hepatobiliary disorders	Percent	0	0	0	0	0	0	0	0	0	0	0	0	0	0	0	0	0	0	0	0.06031	0.0542	0.05394	0.05058	0.04847	0.04129	0.03857	0.03857	0.03857
healthunlocked.com	A0043308	10011224	Cough	PT	Coughing and associated symptoms	Respiratory disorders NEC	Respiratory, thoracic and mediastinal disorders	Count	0	0	0	0	0	0	0	0	3	4	4	6	6	6	6	6	6	6	9	10	10	10	10	10	13	13	13	13
healthunlocked.com	A0043308	10011224	Cough	PT	Coughing and associated symptoms	Respiratory disorders NEC	Respiratory, thoracic and mediastinal disorders	Percent	0	0	0	0	0	0	0	0	1.14068	0.93677	0.89087	0.87464	0.70093	0.64309	0.64309	0.6237	0.51326	0.491	0.6772	0.60314	0.54201	0.53937	0.50582	0.48473	0.53675	0.50135	0.50135	0.50135
healthunlocked.com	A1080024	10039740	Screaming	PT	Emotional and mood disturbances NEC	Mood disorders and disturbances NEC	Psychiatric disorders	Count	0	0	0	0	0	0	0	0	0	0	0	0	0	0	0	0	0	0	0	1	1	1	1	1	1	1	1	1
healthunlocked.com	A1080024	10039740	Screaming	PT	Emotional and mood disturbances NEC	Mood disorders and disturbances NEC	Psychiatric disorders	Percent	0	0	0	0	0	0	0	0	0	0	0	0	0	0	0	0	0	0	0	0.06031	0.0542	0.05394	0.05058	0.04847	0.04129	0.03857	0.03857	0.03857
healthunlocked.com	A2850184	10000220	Abortion induced	PT	Induced abortions	Obstetric and gynaecological therapeutic procedures	Surgical and medical procedures	Count	0	0	0	0	0	0	0	0	1	5	5	6	6	6	6	6	7	7	7	8	9	9	9	9	12	12	12	12
healthunlocked.com	A2850184	10000220	Abortion induced	PT	Induced abortions	Obstetric and gynaecological therapeutic procedures	Surgical and medical procedures	Percent	0	0	0	0	0	0	0	0	0.38023	1.17096	1.11359	0.87464	0.70093	0.64309	0.64309	0.6237	0.5988	0.57283	0.52671	0.48251	0.4878	0.48544	0.45524	0.43626	0.49546	0.46278	0.46278	0.46278
healthunlocked.com	A1890361	10048948	Bedridden	PT	Disability issues	Lifestyle issues	Social circumstances	Count	0	0	0	0	0	0	0	0	0	0	0	0	0	0	0	0	0	0	0	1	1	1	1	1	1	1	1	1
healthunlocked.com	A1890361	10048948	Bedridden	PT	Disability issues	Lifestyle issues	Social circumstances	Percent	0	0	0	0	0	0	0	0	0	0	0	0	0	0	0	0	0	0	0	0.06031	0.0542	0.05394	0.05058	0.04847	0.04129	0.03857	0.03857	0.03857
healthunlocked.com	A32343056	10084562	Drainage	PT	Therapeutic procedures NEC	Therapeutic procedures and supportive care NEC	Surgical and medical procedures	Count	0	0	0	0	0	0	0	0	0	0	0	0	0	0	0	0	0	0	0	1	1	1	1	1	1	1	1	1
healthunlocked.com	A32343056	10084562	Drainage	PT	Therapeutic procedures NEC	Therapeutic procedures and supportive care NEC	Surgical and medical procedures	Percent	0	0	0	0	0	0	0	0	0	0	0	0	0	0	0	0	0	0	0	0.06031	0.0542	0.05394	0.05058	0.04847	0.04129	0.03857	0.03857	0.03857
healthunlocked.com	A2849152	10040047	Sepsis	PT	Sepsis, bacteraemia, viraemia and fungaemia NEC	Infections - pathogen unspecified	Infections and infestations	Count	0	0	0	0	0	0	0	0	0	0	0	0	0	0	0	0	0	0	0	1	1	1	1	1	3	3	3	3
healthunlocked.com	A2849152	10040047	Sepsis	PT	Sepsis, bacteraemia, viraemia and fungaemia NEC	Infections - pathogen unspecified	Infections and infestations	Percent	0	0	0	0	0	0	0	0	0	0	0	0	0	0	0	0	0	0	0	0.06031	0.0542	0.05394	0.05058	0.04847	0.12386	0.1157	0.1157	0.1157
healthunlocked.com	A2851731	10061818	Disease progression	PT	General signs and symptoms NEC	General system disorders NEC	General disorders and administration site conditions	Count	0	0	0	0	0	0	0	0	0	0	0	1	1	1	1	1	1	2	3	5	7	7	7	11	13	13	13	13
healthunlocked.com	A2851731	10061818	Disease progression	PT	General signs and symptoms NEC	General system disorders NEC	General disorders and administration site conditions	Percent	0	0	0	0	0	0	0	0	0	0	0	0.14577	0.11682	0.10718	0.10718	0.10395	0.08554	0.16367	0.22573	0.30157	0.3794	0.37756	0.35407	0.5332	0.53675	0.50135	0.50135	0.50135
healthunlocked.com	A0767555	10059513	Palliative care	PT	Therapeutic procedures NEC	Therapeutic procedures and supportive care NEC	Surgical and medical procedures	Count	0	0	0	0	0	0	0	0	0	0	1	1	3	4	4	4	4	4	4	6	6	6	6	6	6	6	6	6
healthunlocked.com	A0767555	10059513	Palliative care	PT	Therapeutic procedures NEC	Therapeutic procedures and supportive care NEC	Surgical and medical procedures	Percent	0	0	0	0	0	0	0	0	0	0	0.22272	0.14577	0.35047	0.42872	0.42872	0.4158	0.34217	0.32733	0.30098	0.36188	0.3252	0.32362	0.30349	0.29084	0.24773	0.23139	0.23139	0.23139
healthunlocked.com	A0389558	10002026	Amyotrophic lateral sclerosis	PT	Motor neurone diseases	Neuromuscular disorders	Nervous system disorders	Count	0	0	0	0	0	0	0	0	0	0	0	0	0	0	0	0	0	0	0	2	2	2	2	2	2	2	2	2
healthunlocked.com	A0389558	10002026	Amyotrophic lateral sclerosis	PT	Motor neurone diseases	Neuromuscular disorders	Nervous system disorders	Percent	0	0	0	0	0	0	0	0	0	0	0	0	0	0	0	0	0	0	0	0.12063	0.1084	0.10787	0.10116	0.09695	0.08258	0.07713	0.07713	0.07713
healthunlocked.com	A0781562	10050756	Radical prostatectomy	PT	Prostatic therapeutic procedures	Male genital tract therapeutic procedures	Surgical and medical procedures	Count	0	0	0	0	0	0	0	0	0	0	0	0	0	0	0	0	1	1	1	2	2	2	3	3	3	3	3	3
healthunlocked.com	A0781562	10050756	Radical prostatectomy	PT	Prostatic therapeutic procedures	Male genital tract therapeutic procedures	Surgical and medical procedures	Percent	0	0	0	0	0	0	0	0	0	0	0	0	0	0	0	0	0.08554	0.08183	0.07524	0.12063	0.1084	0.10787	0.15175	0.14542	0.12386	0.1157	0.1157	0.1157
healthunlocked.com	A14224634	10022891	Inv	AB				Count	0	0	0	0	0	0	0	0	0	0	0	0	0	0	0	0	0	0	0	3	3	3	3	3	3	3	3	3
healthunlocked.com	A14224634	10022891	Inv	AB				Percent	0	0	0	0	0	0	0	0	0	0	0	0	0	0	0	0	0	0	0	0.18094	0.1626	0.16181	0.15175	0.14542	0.12386	0.1157	0.1157	0.1157
healthunlocked.com	A2849906	10008958	Chronic lymphocytic leukaemia	PT	Leukaemias chronic lymphocytic	Leukaemias	Neoplasms benign, malignant and unspecified (incl cysts and polyps)	Count	0	0	0	0	0	0	0	0	2	2	2	2	2	2	2	2	4	4	4	5	5	5	5	5	5	5	5	5
healthunlocked.com	A2849906	10008958	Chronic lymphocytic leukaemia	PT	Leukaemias chronic lymphocytic	Leukaemias	Neoplasms benign, malignant and unspecified (incl cysts and polyps)	Percent	0	0	0	0	0	0	0	0	0.76046	0.46838	0.44543	0.29155	0.23364	0.21436	0.21436	0.2079	0.34217	0.32733	0.30098	0.30157	0.271	0.26969	0.25291	0.24237	0.20644	0.19283	0.19283	0.19283
healthunlocked.com	A1583628	10004737	Biopsy bone marrow	PT	Bone marrow and immune tissue histopathology procedures	Haematology investigations (incl blood groups)	Investigations	Count	0	0	0	0	0	0	0	0	0	0	0	0	0	0	0	0	0	0	0	1	1	1	1	1	1	1	1	1
healthunlocked.com	A1583628	10004737	Biopsy bone marrow	PT	Bone marrow and immune tissue histopathology procedures	Haematology investigations (incl blood groups)	Investigations	Percent	0	0	0	0	0	0	0	0	0	0	0	0	0	0	0	0	0	0	0	0.06031	0.0542	0.05394	0.05058	0.04847	0.04129	0.03857	0.03857	0.03857
healthunlocked.com	A2849176	10040984	Sleep disorder	PT	Sleep disorders NEC	Sleep disorders and disturbances	Psychiatric disorders	Count	0	0	0	0	0	0	0	0	0	0	0	0	0	0	0	0	0	0	0	1	1	1	1	1	1	1	1	1
healthunlocked.com	A2849176	10040984	Sleep disorder	PT	Sleep disorders NEC	Sleep disorders and disturbances	Psychiatric disorders	Percent	0	0	0	0	0	0	0	0	0	0	0	0	0	0	0	0	0	0	0	0.06031	0.0542	0.05394	0.05058	0.04847	0.04129	0.03857	0.03857	0.03857
healthunlocked.com	A0110413	10038261	Reflexology	PT	Therapeutic procedures NEC	Therapeutic procedures and supportive care NEC	Surgical and medical procedures	Count	0	0	0	0	0	0	0	0	0	0	0	0	0	0	0	0	0	0	0	1	1	1	1	1	1	1	1	1
healthunlocked.com	A0110413	10038261	Reflexology	PT	Therapeutic procedures NEC	Therapeutic procedures and supportive care NEC	Surgical and medical procedures	Percent	0	0	0	0	0	0	0	0	0	0	0	0	0	0	0	0	0	0	0	0.06031	0.0542	0.05394	0.05058	0.04847	0.04129	0.03857	0.03857	0.03857
healthunlocked.com	A0940940	10016352	Feeling of relaxation	PT	Feelings and sensations NEC	General system disorders NEC	General disorders and administration site conditions	Count	0	0	0	0	0	0	0	0	0	0	0	0	0	0	0	0	0	0	1	2	2	2	2	2	2	2	2	2
healthunlocked.com	A0940940	10016352	Feeling of relaxation	PT	Feelings and sensations NEC	General system disorders NEC	General disorders and administration site conditions	Percent	0	0	0	0	0	0	0	0	0	0	0	0	0	0	0	0	0	0	0.07524	0.12063	0.1084	0.10787	0.10116	0.09695	0.08258	0.07713	0.07713	0.07713
healthunlocked.com	A0052693	10014184	Eczema	PT	Dermatitis and eczema	Epidermal and dermal conditions	Skin and subcutaneous tissue disorders	Count	0	0	0	0	0	0	0	0	0	0	0	0	0	0	0	0	0	0	0	1	1	1	1	1	1	1	1	1
healthunlocked.com	A0052693	10014184	Eczema	PT	Dermatitis and eczema	Epidermal and dermal conditions	Skin and subcutaneous tissue disorders	Percent	0	0	0	0	0	0	0	0	0	0	0	0	0	0	0	0	0	0	0	0.06031	0.0542	0.05394	0.05058	0.04847	0.04129	0.03857	0.03857	0.03857
healthunlocked.com	A0042011	10010274	Condom	PT	Contraceptive methods male	Male genital tract therapeutic procedures	Surgical and medical procedures	Count	0	0	0	0	0	0	0	0	0	0	0	0	0	0	0	0	0	0	0	2	2	2	2	2	2	2	2	2
healthunlocked.com	A0042011	10010274	Condom	PT	Contraceptive methods male	Male genital tract therapeutic procedures	Surgical and medical procedures	Percent	0	0	0	0	0	0	0	0	0	0	0	0	0	0	0	0	0	0	0	0.12063	0.1084	0.10787	0.10116	0.09695	0.08258	0.07713	0.07713	0.07713
healthunlocked.com	A0059056	10016574	Fibrin	PT	Coagulation and bleeding analyses	Haematology investigations (incl blood groups)	Investigations	Count	0	0	0	0	0	0	0	0	0	0	0	0	0	0	0	0	0	0	0	2	2	2	2	2	2	2	2	2
healthunlocked.com	A0059056	10016574	Fibrin	PT	Coagulation and bleeding analyses	Haematology investigations (incl blood groups)	Investigations	Percent	0	0	0	0	0	0	0	0	0	0	0	0	0	0	0	0	0	0	0	0.12063	0.1084	0.10787	0.10116	0.09695	0.08258	0.07713	0.07713	0.07713
healthunlocked.com	A1120455	10047895	Weight decreased	PT	Physical examination procedures and organ system status	Physical examination and organ system status topics	Investigations	Count	0	0	0	0	0	0	0	0	0	0	0	0	0	0	0	0	0	0	0	1	1	1	1	1	2	3	3	3
healthunlocked.com	A1120455	10047895	Weight decreased	PT	Physical examination procedures and organ system status	Physical examination and organ system status topics	Investigations	Percent	0	0	0	0	0	0	0	0	0	0	0	0	0	0	0	0	0	0	0	0.06031	0.0542	0.05394	0.05058	0.04847	0.08258	0.1157	0.1157	0.1157
healthunlocked.com	A2851092	10019695	Hepatic neoplasm	PT	Hepatobiliary neoplasms malignancy unspecified	Hepatobiliary neoplasms malignant and unspecified	Neoplasms benign, malignant and unspecified (incl cysts and polyps)	Count	0	0	0	0	0	0	0	0	0	0	0	0	0	0	0	0	0	0	0	1	1	1	1	1	3	6	6	6
healthunlocked.com	A2851092	10019695	Hepatic neoplasm	PT	Hepatobiliary neoplasms malignancy unspecified	Hepatobiliary neoplasms malignant and unspecified	Neoplasms benign, malignant and unspecified (incl cysts and polyps)	Percent	0	0	0	0	0	0	0	0	0	0	0	0	0	0	0	0	0	0	0	0.06031	0.0542	0.05394	0.05058	0.04847	0.12386	0.23139	0.23139	0.23139
healthunlocked.com	A2849410	10023126	Jaundice	PT	Dermal and epidermal conditions NEC	Epidermal and dermal conditions	Skin and subcutaneous tissue disorders	Count	0	0	0	0	0	0	0	0	0	0	0	0	0	0	0	0	0	0	0	1	1	1	1	1	1	1	1	1
healthunlocked.com	A2849410	10023126	Jaundice	PT	Dermal and epidermal conditions NEC	Epidermal and dermal conditions	Skin and subcutaneous tissue disorders	Percent	0	0	0	0	0	0	0	0	0	0	0	0	0	0	0	0	0	0	0	0.06031	0.0542	0.05394	0.05058	0.04847	0.04129	0.03857	0.03857	0.03857
healthunlocked.com	A2849350	10014581	Encephalitis	PT	Central nervous system and spinal infections	Infections - pathogen unspecified	Infections and infestations	Count	0	0	0	0	0	0	0	0	0	0	0	0	0	0	0	0	0	0	0	2	2	2	2	2	2	2	2	2
healthunlocked.com	A2849350	10014581	Encephalitis	PT	Central nervous system and spinal infections	Infections - pathogen unspecified	Infections and infestations	Percent	0	0	0	0	0	0	0	0	0	0	0	0	0	0	0	0	0	0	0	0.12063	0.1084	0.10787	0.10116	0.09695	0.08258	0.07713	0.07713	0.07713
healthunlocked.com	A2849185	10042674	Swelling	PT	General signs and symptoms NEC	General system disorders NEC	General disorders and administration site conditions	Count	0	0	0	0	0	0	0	0	1	1	1	1	1	1	1	1	1	1	2	3	5	5	5	5	7	7	7	7
healthunlocked.com	A2849185	10042674	Swelling	PT	General signs and symptoms NEC	General system disorders NEC	General disorders and administration site conditions	Percent	0	0	0	0	0	0	0	0	0.38023	0.23419	0.22272	0.14577	0.11682	0.10718	0.10718	0.10395	0.08554	0.08183	0.15049	0.18094	0.271	0.26969	0.25291	0.24237	0.28902	0.26996	0.26996	0.26996
healthunlocked.com	A1890446	10048962	Brain oedema	PT	Cerebral injuries NEC	Injuries NEC	Injury, poisoning and procedural complications	Count	0	0	0	0	0	0	0	0	0	0	0	0	0	0	0	0	0	0	0	1	1	1	1	1	1	1	1	1
healthunlocked.com	A1890446	10048962	Brain oedema	PT	Cerebral injuries NEC	Injuries NEC	Injury, poisoning and procedural complications	Percent	0	0	0	0	0	0	0	0	0	0	0	0	0	0	0	0	0	0	0	0.06031	0.0542	0.05394	0.05058	0.04847	0.04129	0.03857	0.03857	0.03857
healthunlocked.com	A0007161	10003239	Arthralgia	PT	Joint related signs and symptoms	Joint disorders	Musculoskeletal and connective tissue disorders	Count	0	0	0	0	0	0	0	0	0	1	1	2	2	3	3	3	4	4	4	4	4	4	5	5	6	6	6	6
healthunlocked.com	A0007161	10003239	Arthralgia	PT	Joint related signs and symptoms	Joint disorders	Musculoskeletal and connective tissue disorders	Percent	0	0	0	0	0	0	0	0	0	0.23419	0.22272	0.29155	0.23364	0.32154	0.32154	0.31185	0.34217	0.32733	0.30098	0.24125	0.2168	0.21575	0.25291	0.24237	0.24773	0.23139	0.23139	0.23139
healthunlocked.com	A2849303	10061018	Brachytherapy	PT	Radiotherapies site unspecified	Therapeutic procedures and supportive care NEC	Surgical and medical procedures	Count	0	0	0	0	0	0	0	0	0	0	0	1	1	1	1	1	1	1	1	1	1	1	1	1	5	5	5	5
healthunlocked.com	A2849303	10061018	Brachytherapy	PT	Radiotherapies site unspecified	Therapeutic procedures and supportive care NEC	Surgical and medical procedures	Percent	0	0	0	0	0	0	0	0	0	0	0	0.14577	0.11682	0.10718	0.10718	0.10395	0.08554	0.08183	0.07524	0.06031	0.0542	0.05394	0.05058	0.04847	0.20644	0.19283	0.19283	0.19283
healthunlocked.com	A0005082	10039580	Scar	PT	Skin injuries and mechanical dermatoses	Epidermal and dermal conditions	Skin and subcutaneous tissue disorders	Count	0	0	0	0	0	0	0	0	0	3	3	9	9	9	9	9	9	9	9	9	9	9	9	9	10	10	10	10
healthunlocked.com	A0005082	10039580	Scar	PT	Skin injuries and mechanical dermatoses	Epidermal and dermal conditions	Skin and subcutaneous tissue disorders	Percent	0	0	0	0	0	0	0	0	0	0.70258	0.66815	1.31195	1.0514	0.96463	0.96463	0.93555	0.76989	0.7365	0.6772	0.54282	0.4878	0.48544	0.45524	0.43626	0.41288	0.38565	0.38565	0.38565
healthunlocked.com	A2849943	10061461	Erectile dysfunction	PT	Sexual arousal disorders	Sexual dysfunctions, disturbances and gender identity disorders	Psychiatric disorders	Count	0	0	0	0	0	0	0	0	0	0	0	2	2	2	2	2	2	2	2	2	2	2	2	2	2	2	2	2
healthunlocked.com	A2849943	10061461	Erectile dysfunction	PT	Sexual arousal disorders	Sexual dysfunctions, disturbances and gender identity disorders	Psychiatric disorders	Percent	0	0	0	0	0	0	0	0	0	0	0	0.29155	0.23364	0.21436	0.21436	0.2079	0.17109	0.16367	0.15049	0.12063	0.1084	0.10787	0.10116	0.09695	0.08258	0.07713	0.07713	0.07713
healthunlocked.com	A0020898	10001488	Aggression	PT	Behaviour and socialisation disturbances	Personality disorders and disturbances in behaviour	Psychiatric disorders	Count	0	0	0	0	0	0	0	0	0	0	0	1	1	1	1	1	1	1	1	1	1	1	1	1	1	1	1	1
healthunlocked.com	A0020898	10001488	Aggression	PT	Behaviour and socialisation disturbances	Personality disorders and disturbances in behaviour	Psychiatric disorders	Percent	0	0	0	0	0	0	0	0	0	0	0	0.14577	0.11682	0.10718	0.10718	0.10395	0.08554	0.08183	0.07524	0.06031	0.0542	0.05394	0.05058	0.04847	0.04129	0.03857	0.03857	0.03857
healthunlocked.com	A2849171	10021639	Incontinence	PT	Bladder and urethral symptoms	Urinary tract signs and symptoms	Renal and urinary disorders	Count	0	0	0	0	0	0	0	0	0	0	0	2	2	2	2	2	2	2	2	2	2	2	2	2	2	2	2	2
healthunlocked.com	A2849171	10021639	Incontinence	PT	Bladder and urethral symptoms	Urinary tract signs and symptoms	Renal and urinary disorders	Percent	0	0	0	0	0	0	0	0	0	0	0	0.29155	0.23364	0.21436	0.21436	0.2079	0.17109	0.16367	0.15049	0.12063	0.1084	0.10787	0.10116	0.09695	0.08258	0.07713	0.07713	0.07713
healthunlocked.com	A0977745	10023192	Job change	PT	Employment issues	Economic and housing issues	Social circumstances	Count	0	0	0	0	0	0	0	0	0	0	0	1	1	1	1	1	1	1	1	1	1	1	1	1	1	1	1	1
healthunlocked.com	A0977745	10023192	Job change	PT	Employment issues	Economic and housing issues	Social circumstances	Percent	0	0	0	0	0	0	0	0	0	0	0	0.14577	0.11682	0.10718	0.10718	0.10395	0.08554	0.08183	0.07524	0.06031	0.0542	0.05394	0.05058	0.04847	0.04129	0.03857	0.03857	0.03857
healthunlocked.com	A2850792	10017940	Gastrointestinal carcinoma	PT	Gastrointestinal neoplasms malignant NEC	Gastrointestinal neoplasms malignant and unspecified	Neoplasms benign, malignant and unspecified (incl cysts and polyps)	Count	0	0	0	0	0	0	0	0	0	0	0	1	1	1	1	1	1	1	1	1	1	1	1	1	1	1	1	1
healthunlocked.com	A2850792	10017940	Gastrointestinal carcinoma	PT	Gastrointestinal neoplasms malignant NEC	Gastrointestinal neoplasms malignant and unspecified	Neoplasms benign, malignant and unspecified (incl cysts and polyps)	Percent	0	0	0	0	0	0	0	0	0	0	0	0.14577	0.11682	0.10718	0.10718	0.10395	0.08554	0.08183	0.07524	0.06031	0.0542	0.05394	0.05058	0.04847	0.04129	0.03857	0.03857	0.03857
healthunlocked.com	A2849447	10029223	Neuralgia	PT	Sensory abnormalities NEC	Neurological disorders NEC	Nervous system disorders	Count	0	0	0	0	0	0	0	0	0	0	0	1	1	1	1	1	1	1	1	1	2	2	2	2	2	2	2	2
healthunlocked.com	A2849447	10029223	Neuralgia	PT	Sensory abnormalities NEC	Neurological disorders NEC	Nervous system disorders	Percent	0	0	0	0	0	0	0	0	0	0	0	0.14577	0.11682	0.10718	0.10718	0.10395	0.08554	0.08183	0.07524	0.06031	0.1084	0.10787	0.10116	0.09695	0.08258	0.07713	0.07713	0.07713
healthunlocked.com	A2849325	10061778	Colectomy	PT	Large intestine therapeutic procedures	Gastrointestinal therapeutic procedures	Surgical and medical procedures	Count	0	0	0	0	0	0	0	0	0	0	0	1	1	1	1	1	1	1	1	1	1	1	1	1	1	1	1	1
healthunlocked.com	A2849325	10061778	Colectomy	PT	Large intestine therapeutic procedures	Gastrointestinal therapeutic procedures	Surgical and medical procedures	Percent	0	0	0	0	0	0	0	0	0	0	0	0.14577	0.11682	0.10718	0.10718	0.10395	0.08554	0.08183	0.07524	0.06031	0.0542	0.05394	0.05058	0.04847	0.04129	0.03857	0.03857	0.03857
healthunlocked.com	A0450056	10037377	Pulmonary embolism	PT	Pulmonary embolism and thrombosis	Embolism and thrombosis	Vascular disorders	Count	0	0	0	0	0	0	0	0	0	0	0	1	1	1	1	1	1	1	1	1	1	1	1	1	1	1	1	1
healthunlocked.com	A0450056	10037377	Pulmonary embolism	PT	Pulmonary embolism and thrombosis	Embolism and thrombosis	Vascular disorders	Percent	0	0	0	0	0	0	0	0	0	0	0	0.14577	0.11682	0.10718	0.10718	0.10395	0.08554	0.08183	0.07524	0.06031	0.0542	0.05394	0.05058	0.04847	0.04129	0.03857	0.03857	0.03857
healthunlocked.com	A0065999	10019211	Headache	PT	Headaches NEC	Headaches	Nervous system disorders	Count	0	0	0	0	0	0	0	2	5	6	6	7	7	7	7	8	8	8	8	8	8	8	8	10	10	10	10	10
healthunlocked.com	A0065999	10019211	Headache	PT	Headaches NEC	Headaches	Nervous system disorders	Percent	0	0	0	0	0	0	0	3.07692	1.90114	1.40515	1.3363	1.02041	0.81776	0.75027	0.75027	0.8316	0.68435	0.65466	0.60196	0.48251	0.4336	0.4315	0.40465	0.48473	0.41288	0.38565	0.38565	0.38565
healthunlocked.com	A0470276	10047178	Vegan	PT	Dietary and nutritional issues	Lifestyle issues	Social circumstances	Count	0	0	0	0	0	0	0	0	0	0	0	1	1	1	1	1	1	1	2	2	2	2	2	2	2	2	2	2
healthunlocked.com	A0470276	10047178	Vegan	PT	Dietary and nutritional issues	Lifestyle issues	Social circumstances	Percent	0	0	0	0	0	0	0	0	0	0	0	0.14577	0.11682	0.10718	0.10718	0.10395	0.08554	0.08183	0.15049	0.12063	0.1084	0.10787	0.10116	0.09695	0.08258	0.07713	0.07713	0.07713
healthunlocked.com	A0021868	10001760	Alopecia	PT	Alopecias	Skin appendage conditions	Skin and subcutaneous tissue disorders	Count	0	0	0	0	0	0	1	1	3	3	3	4	4	4	4	4	4	4	5	5	5	5	5	5	5	5	5	5
healthunlocked.com	A0021868	10001760	Alopecia	PT	Alopecias	Skin appendage conditions	Skin and subcutaneous tissue disorders	Percent	0	0	0	0	0	0	3.22581	1.53846	1.14068	0.70258	0.66815	0.58309	0.46729	0.42872	0.42872	0.4158	0.34217	0.32733	0.37622	0.30157	0.271	0.26969	0.25291	0.24237	0.20644	0.19283	0.19283	0.19283
healthunlocked.com	A0001799	10022611	Interstitial lung disease	PT	Parenchymal lung disorders NEC	Lower respiratory tract disorders (excl obstruction and infection)	Respiratory, thoracic and mediastinal disorders	Count	0	0	0	0	0	0	0	0	0	0	0	2	2	2	2	2	2	2	2	2	2	2	2	2	2	2	2	2
healthunlocked.com	A0001799	10022611	Interstitial lung disease	PT	Parenchymal lung disorders NEC	Lower respiratory tract disorders (excl obstruction and infection)	Respiratory, thoracic and mediastinal disorders	Percent	0	0	0	0	0	0	0	0	0	0	0	0.29155	0.23364	0.21436	0.21436	0.2079	0.17109	0.16367	0.15049	0.12063	0.1084	0.10787	0.10116	0.09695	0.08258	0.07713	0.07713	0.07713
healthunlocked.com	A0463541	10042945	Systemic lupus erythematosus	PT	Connective tissue disorders	Epidermal and dermal conditions	Skin and subcutaneous tissue disorders	Count	0	0	0	0	0	0	0	0	0	0	0	1	1	1	1	1	1	1	1	1	1	1	1	1	1	1	1	1
healthunlocked.com	A0463541	10042945	Systemic lupus erythematosus	PT	Connective tissue disorders	Epidermal and dermal conditions	Skin and subcutaneous tissue disorders	Percent	0	0	0	0	0	0	0	0	0	0	0	0.14577	0.11682	0.10718	0.10718	0.10395	0.08554	0.08183	0.07524	0.06031	0.0542	0.05394	0.05058	0.04847	0.04129	0.03857	0.03857	0.03857
healthunlocked.com	A21210186	10073138	Pleomorphic liposarcoma	PT	Liposarcomas malignant	Soft tissue neoplasms malignant and unspecified	Neoplasms benign, malignant and unspecified (incl cysts and polyps)	Count	0	0	0	0	0	0	0	0	0	0	0	2	2	2	2	2	2	2	2	2	2	2	2	2	2	2	2	2
healthunlocked.com	A21210186	10073138	Pleomorphic liposarcoma	PT	Liposarcomas malignant	Soft tissue neoplasms malignant and unspecified	Neoplasms benign, malignant and unspecified (incl cysts and polyps)	Percent	0	0	0	0	0	0	0	0	0	0	0	0.29155	0.23364	0.21436	0.21436	0.2079	0.17109	0.16367	0.15049	0.12063	0.1084	0.10787	0.10116	0.09695	0.08258	0.07713	0.07713	0.07713
healthunlocked.com	A2849421	10024612	Lipoma	PT	Soft tissue neoplasms benign NEC	Soft tissue neoplasms benign	Neoplasms benign, malignant and unspecified (incl cysts and polyps)	Count	0	0	0	0	0	0	0	0	0	0	0	2	2	2	2	2	2	2	2	2	2	2	2	2	2	2	2	2
healthunlocked.com	A2849421	10024612	Lipoma	PT	Soft tissue neoplasms benign NEC	Soft tissue neoplasms benign	Neoplasms benign, malignant and unspecified (incl cysts and polyps)	Percent	0	0	0	0	0	0	0	0	0	0	0	0.29155	0.23364	0.21436	0.21436	0.2079	0.17109	0.16367	0.15049	0.12063	0.1084	0.10787	0.10116	0.09695	0.08258	0.07713	0.07713	0.07713
healthunlocked.com	A0005346	10004146	Basal cell carcinoma	PT	Skin neoplasms malignant and unspecified (excl melanoma)	Skin neoplasms malignant and unspecified	Skin and subcutaneous tissue disorders	Count	0	0	0	0	0	0	0	0	0	0	0	2	2	2	2	2	2	2	2	2	2	2	2	2	2	2	2	2
healthunlocked.com	A0005346	10004146	Basal cell carcinoma	PT	Skin neoplasms malignant and unspecified (excl melanoma)	Skin neoplasms malignant and unspecified	Skin and subcutaneous tissue disorders	Percent	0	0	0	0	0	0	0	0	0	0	0	0.29155	0.23364	0.21436	0.21436	0.2079	0.17109	0.16367	0.15049	0.12063	0.1084	0.10787	0.10116	0.09695	0.08258	0.07713	0.07713	0.07713
healthunlocked.com	A20922455	10072449	Desmoplastic melanoma	PT	Skin melanomas (excl ocular)	Skin neoplasms malignant and unspecified	Skin and subcutaneous tissue disorders	Count	0	0	0	0	0	0	0	0	0	0	0	2	2	2	2	2	2	2	2	2	2	2	2	2	2	2	2	2
healthunlocked.com	A20922455	10072449	Desmoplastic melanoma	PT	Skin melanomas (excl ocular)	Skin neoplasms malignant and unspecified	Skin and subcutaneous tissue disorders	Percent	0	0	0	0	0	0	0	0	0	0	0	0.29155	0.23364	0.21436	0.21436	0.2079	0.17109	0.16367	0.15049	0.12063	0.1084	0.10787	0.10116	0.09695	0.08258	0.07713	0.07713	0.07713
healthunlocked.com	A2849404	10021789	Infection	PT	Infections NEC	Infections - pathogen unspecified	Infections and infestations	Count	0	0	0	0	0	0	0	0	1	1	1	2	2	2	2	2	2	2	2	2	5	5	5	5	5	5	5	5
healthunlocked.com	A2849404	10021789	Infection	PT	Infections NEC	Infections - pathogen unspecified	Infections and infestations	Percent	0	0	0	0	0	0	0	0	0.38023	0.23419	0.22272	0.29155	0.23364	0.21436	0.21436	0.2079	0.17109	0.16367	0.15049	0.12063	0.271	0.26969	0.25291	0.24237	0.20644	0.19283	0.19283	0.19283
healthunlocked.com	A2849528	10047115	Vasculitis	PT	Vasculitides NEC	Vascular infections and inflammations	Vascular disorders	Count	0	0	0	0	0	0	0	0	0	1	1	2	2	2	2	2	2	2	2	2	2	2	2	2	2	2	2	2
healthunlocked.com	A2849528	10047115	Vasculitis	PT	Vasculitides NEC	Vascular infections and inflammations	Vascular disorders	Percent	0	0	0	0	0	0	0	0	0	0.23419	0.22272	0.29155	0.23364	0.21436	0.21436	0.2079	0.17109	0.16367	0.15049	0.12063	0.1084	0.10787	0.10116	0.09695	0.08258	0.07713	0.07713	0.07713
healthunlocked.com	A0116129	10040560	Shock	PT	Circulatory collapse and shock	Decreased and nonspecific blood pressure disorders and shock	Vascular disorders	Count	0	0	0	0	0	0	0	0	0	1	1	3	5	5	5	5	6	6	7	7	7	7	7	7	7	8	8	8
healthunlocked.com	A0116129	10040560	Shock	PT	Circulatory collapse and shock	Decreased and nonspecific blood pressure disorders and shock	Vascular disorders	Percent	0	0	0	0	0	0	0	0	0	0.23419	0.22272	0.43732	0.58411	0.53591	0.53591	0.51975	0.51326	0.491	0.52671	0.4222	0.3794	0.37756	0.35407	0.33931	0.28902	0.30852	0.30852	0.30852
healthunlocked.com	A2016336	10051290	Central nervous system lesion	PT	Nervous system disorders NEC	Neurological disorders NEC	Nervous system disorders	Count	0	0	0	0	0	0	0	0	0	0	0	2	2	2	2	2	2	2	2	2	2	2	2	2	2	2	2	2
healthunlocked.com	A2016336	10051290	Central nervous system lesion	PT	Nervous system disorders NEC	Neurological disorders NEC	Nervous system disorders	Percent	0	0	0	0	0	0	0	0	0	0	0	0.29155	0.23364	0.21436	0.21436	0.2079	0.17109	0.16367	0.15049	0.12063	0.1084	0.10787	0.10116	0.09695	0.08258	0.07713	0.07713	0.07713
healthunlocked.com	A1286913	10022004	Influenza like illness	PT	General signs and symptoms NEC	General system disorders NEC	General disorders and administration site conditions	Count	0	0	0	0	0	0	0	0	0	0	0	1	1	1	1	1	1	1	1	1	1	1	1	1	1	1	1	1
healthunlocked.com	A1286913	10022004	Influenza like illness	PT	General signs and symptoms NEC	General system disorders NEC	General disorders and administration site conditions	Percent	0	0	0	0	0	0	0	0	0	0	0	0.14577	0.11682	0.10718	0.10718	0.10395	0.08554	0.08183	0.07524	0.06031	0.0542	0.05394	0.05058	0.04847	0.04129	0.03857	0.03857	0.03857
healthunlocked.com	A0132232	10047340	Vertigo	PT	Vertigos NEC	Neurological disorders NEC	Nervous system disorders	Count	0	0	0	0	0	0	0	0	0	0	0	1	1	1	1	1	1	1	1	1	1	1	1	1	1	1	1	1
healthunlocked.com	A0132232	10047340	Vertigo	PT	Vertigos NEC	Neurological disorders NEC	Nervous system disorders	Percent	0	0	0	0	0	0	0	0	0	0	0	0.14577	0.11682	0.10718	0.10718	0.10395	0.08554	0.08183	0.07524	0.06031	0.0542	0.05394	0.05058	0.04847	0.04129	0.03857	0.03857	0.03857
healthunlocked.com	A2849313	10007664	Caregiver	PT	Dependents	Family issues	Social circumstances	Count	0	0	0	0	0	0	0	0	0	2	2	4	4	4	4	4	5	5	5	5	5	5	10	10	10	10	10	10
healthunlocked.com	A2849313	10007664	Caregiver	PT	Dependents	Family issues	Social circumstances	Percent	0	0	0	0	0	0	0	0	0	0.46838	0.44543	0.58309	0.46729	0.42872	0.42872	0.4158	0.42772	0.40917	0.37622	0.30157	0.271	0.26969	0.50582	0.48473	0.41288	0.38565	0.38565	0.38565
healthunlocked.com	A2849368	10016717	Fistula	PT	Soft tissue disorders NEC	Musculoskeletal and connective tissue disorders NEC	Musculoskeletal and connective tissue disorders	Count	0	0	0	0	0	0	0	0	0	0	0	1	1	1	1	1	1	1	1	1	1	1	1	1	1	1	1	1
healthunlocked.com	A2849368	10016717	Fistula	PT	Soft tissue disorders NEC	Musculoskeletal and connective tissue disorders NEC	Musculoskeletal and connective tissue disorders	Percent	0	0	0	0	0	0	0	0	0	0	0	0.14577	0.11682	0.10718	0.10718	0.10395	0.08554	0.08183	0.07524	0.06031	0.0542	0.05394	0.05058	0.04847	0.04129	0.03857	0.03857	0.03857
healthunlocked.com	A2850009	10022694	Intestinal perforation	PT	Intestinal ulcers and perforation NEC	Gastrointestinal ulceration and perforation	Gastrointestinal disorders	Count	0	0	0	0	0	0	0	0	0	0	0	1	1	1	1	1	1	1	1	1	1	1	1	1	1	1	1	1
healthunlocked.com	A2850009	10022694	Intestinal perforation	PT	Intestinal ulcers and perforation NEC	Gastrointestinal ulceration and perforation	Gastrointestinal disorders	Percent	0	0	0	0	0	0	0	0	0	0	0	0.14577	0.11682	0.10718	0.10718	0.10395	0.08554	0.08183	0.07524	0.06031	0.0542	0.05394	0.05058	0.04847	0.04129	0.03857	0.03857	0.03857
healthunlocked.com	A1120438	10047890	Weight	PT	Physical examination procedures and organ system status	Physical examination and organ system status topics	Investigations	Count	0	0	0	0	0	0	0	1	1	1	1	2	2	2	2	2	2	3	3	3	3	3	4	4	6	6	6	6
healthunlocked.com	A1120438	10047890	Weight	PT	Physical examination procedures and organ system status	Physical examination and organ system status topics	Investigations	Percent	0	0	0	0	0	0	0	1.53846	0.38023	0.23419	0.22272	0.29155	0.23364	0.21436	0.21436	0.2079	0.17109	0.2455	0.22573	0.18094	0.1626	0.16181	0.20233	0.19389	0.24773	0.23139	0.23139	0.23139
healthunlocked.com	A32343035	10080284	Illness	PT	General signs and symptoms NEC	General system disorders NEC	General disorders and administration site conditions	Count	0	0	0	0	0	0	0	0	0	2	2	3	3	3	3	3	3	3	3	3	3	3	3	3	4	4	4	4
healthunlocked.com	A32343035	10080284	Illness	PT	General signs and symptoms NEC	General system disorders NEC	General disorders and administration site conditions	Percent	0	0	0	0	0	0	0	0	0	0.46838	0.44543	0.43732	0.35047	0.32154	0.32154	0.31185	0.25663	0.2455	0.22573	0.18094	0.1626	0.16181	0.15175	0.14542	0.16515	0.15426	0.15426	0.15426
healthunlocked.com	A0111763	10038942	Retirement	PT	Employment issues	Economic and housing issues	Social circumstances	Count	0	0	0	0	0	0	0	0	0	0	0	2	2	2	2	2	2	2	2	2	2	2	2	2	2	2	2	2
healthunlocked.com	A0111763	10038942	Retirement	PT	Employment issues	Economic and housing issues	Social circumstances	Percent	0	0	0	0	0	0	0	0	0	0	0	0.29155	0.23364	0.21436	0.21436	0.2079	0.17109	0.16367	0.15049	0.12063	0.1084	0.10787	0.10116	0.09695	0.08258	0.07713	0.07713	0.07713
healthunlocked.com	A0001940	10008190	Cerebrovascular accident	PT	Cerebrovascular and spinal vascular disorders NEC	Vascular disorders NEC	Vascular disorders	Count	0	0	0	0	0	0	0	0	0	1	1	2	2	2	2	2	2	2	2	2	2	2	2	2	2	2	2	2
healthunlocked.com	A0001940	10008190	Cerebrovascular accident	PT	Cerebrovascular and spinal vascular disorders NEC	Vascular disorders NEC	Vascular disorders	Percent	0	0	0	0	0	0	0	0	0	0.23419	0.22272	0.29155	0.23364	0.21436	0.21436	0.2079	0.17109	0.16367	0.15049	0.12063	0.1084	0.10787	0.10116	0.09695	0.08258	0.07713	0.07713	0.07713
healthunlocked.com	A0085187	10027406	Mesothelioma	PT	Mesotheliomas malignant and unspecified	Mesotheliomas	Neoplasms benign, malignant and unspecified (incl cysts and polyps)	Count	0	0	0	0	0	0	0	0	0	0	0	8	8	9	9	9	9	9	9	9	9	9	9	9	9	9	9	9
healthunlocked.com	A0085187	10027406	Mesothelioma	PT	Mesotheliomas malignant and unspecified	Mesotheliomas	Neoplasms benign, malignant and unspecified (incl cysts and polyps)	Percent	0	0	0	0	0	0	0	0	0	0	0	1.16618	0.93458	0.96463	0.96463	0.93555	0.76989	0.7365	0.6772	0.54282	0.4878	0.48544	0.45524	0.43626	0.37159	0.34709	0.34709	0.34709
healthunlocked.com	A0436869	10028596	Myocardial infarction	PT	Coronary necrosis and vascular insufficiency	Arteriosclerosis, stenosis, vascular insufficiency and necrosis	Vascular disorders	Count	0	0	0	0	0	0	0	0	0	0	0	1	1	1	1	1	1	1	1	1	1	2	2	2	2	2	2	2
healthunlocked.com	A0436869	10028596	Myocardial infarction	PT	Coronary necrosis and vascular insufficiency	Arteriosclerosis, stenosis, vascular insufficiency and necrosis	Vascular disorders	Percent	0	0	0	0	0	0	0	0	0	0	0	0.14577	0.11682	0.10718	0.10718	0.10395	0.08554	0.08183	0.07524	0.06031	0.0542	0.10787	0.10116	0.09695	0.08258	0.07713	0.07713	0.07713
healthunlocked.com	A0053296	10014362	Electrocardiogram	PT	ECG investigations	Cardiac and vascular investigations (excl enzyme tests)	Investigations	Count	0	0	0	0	0	0	0	0	0	0	0	1	1	1	1	1	1	1	2	2	2	2	2	2	2	2	2	2
healthunlocked.com	A0053296	10014362	Electrocardiogram	PT	ECG investigations	Cardiac and vascular investigations (excl enzyme tests)	Investigations	Percent	0	0	0	0	0	0	0	0	0	0	0	0.14577	0.11682	0.10718	0.10718	0.10395	0.08554	0.08183	0.15049	0.12063	0.1084	0.10787	0.10116	0.09695	0.08258	0.07713	0.07713	0.07713
healthunlocked.com	A2849393	10020751	Hypersensitivity	PT	Allergic conditions NEC	Allergic conditions	Immune system disorders	Count	0	0	0	0	0	0	0	0	0	0	0	2	2	2	2	2	2	2	2	2	2	2	2	2	2	2	2	2
healthunlocked.com	A2849393	10020751	Hypersensitivity	PT	Allergic conditions NEC	Allergic conditions	Immune system disorders	Percent	0	0	0	0	0	0	0	0	0	0	0	0.29155	0.23364	0.21436	0.21436	0.2079	0.17109	0.16367	0.15049	0.12063	0.1084	0.10787	0.10116	0.09695	0.08258	0.07713	0.07713	0.07713
healthunlocked.com	A0042279	10010774	Constipation	PT	Gastrointestinal atonic and hypomotility disorders NEC	Gastrointestinal motility and defaecation conditions	Gastrointestinal disorders	Count	0	0	0	0	0	0	0	0	2	2	2	4	4	4	4	4	4	4	4	4	4	4	4	6	7	7	7	7
healthunlocked.com	A0042279	10010774	Constipation	PT	Gastrointestinal atonic and hypomotility disorders NEC	Gastrointestinal motility and defaecation conditions	Gastrointestinal disorders	Percent	0	0	0	0	0	0	0	0	0.76046	0.46838	0.44543	0.58309	0.46729	0.42872	0.42872	0.4158	0.34217	0.32733	0.30098	0.24125	0.2168	0.21575	0.20233	0.29084	0.28902	0.26996	0.26996	0.26996
healthunlocked.com	A2849188	10052428	Wound	PT	Skin injuries and mechanical dermatoses	Epidermal and dermal conditions	Skin and subcutaneous tissue disorders	Count	0	0	0	0	0	0	0	0	0	0	0	1	1	1	1	1	2	2	2	2	2	2	2	2	3	3	3	3
healthunlocked.com	A2849188	10052428	Wound	PT	Skin injuries and mechanical dermatoses	Epidermal and dermal conditions	Skin and subcutaneous tissue disorders	Percent	0	0	0	0	0	0	0	0	0	0	0	0.14577	0.11682	0.10718	0.10718	0.10395	0.17109	0.16367	0.15049	0.12063	0.1084	0.10787	0.10116	0.09695	0.12386	0.1157	0.1157	0.1157
healthunlocked.com	A0651800	10003988	Back pain	PT	Musculoskeletal and connective tissue pain and discomfort	Musculoskeletal and connective tissue disorders NEC	Musculoskeletal and connective tissue disorders	Count	0	0	0	0	0	0	0	0	0	0	0	1	1	1	1	1	3	3	3	3	3	3	3	3	5	5	5	5
healthunlocked.com	A0651800	10003988	Back pain	PT	Musculoskeletal and connective tissue pain and discomfort	Musculoskeletal and connective tissue disorders NEC	Musculoskeletal and connective tissue disorders	Percent	0	0	0	0	0	0	0	0	0	0	0	0.14577	0.11682	0.10718	0.10718	0.10395	0.25663	0.2455	0.22573	0.18094	0.1626	0.16181	0.15175	0.14542	0.20644	0.19283	0.19283	0.19283
healthunlocked.com	A2851285	10050296	Intervertebral disc protrusion	PT	Intervertebral disc disorders NEC	Musculoskeletal and connective tissue deformities (incl intervertebral disc disorders)	Musculoskeletal and connective tissue disorders	Count	0	0	0	0	0	0	0	0	0	0	0	1	1	1	1	1	1	1	1	1	1	1	1	1	1	1	1	1
healthunlocked.com	A2851285	10050296	Intervertebral disc protrusion	PT	Intervertebral disc disorders NEC	Musculoskeletal and connective tissue deformities (incl intervertebral disc disorders)	Musculoskeletal and connective tissue disorders	Percent	0	0	0	0	0	0	0	0	0	0	0	0.14577	0.11682	0.10718	0.10718	0.10395	0.08554	0.08183	0.07524	0.06031	0.0542	0.05394	0.05058	0.04847	0.04129	0.03857	0.03857	0.03857
healthunlocked.com	A0005691	10052995	Injection	PT	Therapeutic procedures NEC	Therapeutic procedures and supportive care NEC	Surgical and medical procedures	Count	0	0	0	0	0	0	0	0	1	1	1	2	2	2	2	2	4	4	4	4	5	5	5	5	11	12	12	12
healthunlocked.com	A0005691	10052995	Injection	PT	Therapeutic procedures NEC	Therapeutic procedures and supportive care NEC	Surgical and medical procedures	Percent	0	0	0	0	0	0	0	0	0.38023	0.23419	0.22272	0.29155	0.23364	0.21436	0.21436	0.2079	0.34217	0.32733	0.30098	0.24125	0.271	0.26969	0.25291	0.24237	0.45417	0.46278	0.46278	0.46278
healthunlocked.com	A1583731	10004797	Biopsy lymph gland	PT	Bone marrow and immune tissue histopathology procedures	Haematology investigations (incl blood groups)	Investigations	Count	0	0	0	0	0	0	0	0	0	0	0	1	1	1	1	1	1	1	1	1	1	1	1	1	1	1	1	1
healthunlocked.com	A1583731	10004797	Biopsy lymph gland	PT	Bone marrow and immune tissue histopathology procedures	Haematology investigations (incl blood groups)	Investigations	Percent	0	0	0	0	0	0	0	0	0	0	0	0.14577	0.11682	0.10718	0.10718	0.10395	0.08554	0.08183	0.07524	0.06031	0.0542	0.05394	0.05058	0.04847	0.04129	0.03857	0.03857	0.03857
healthunlocked.com	A2849243	10060800	Hot flush	PT	Peripheral vascular disorders NEC	Vascular disorders NEC	Vascular disorders	Count	0	0	0	0	0	0	0	0	0	0	0	1	1	1	1	1	1	1	1	1	2	2	2	2	4	4	4	4
healthunlocked.com	A2849243	10060800	Hot flush	PT	Peripheral vascular disorders NEC	Vascular disorders NEC	Vascular disorders	Percent	0	0	0	0	0	0	0	0	0	0	0	0.14577	0.11682	0.10718	0.10718	0.10395	0.08554	0.08183	0.07524	0.06031	0.1084	0.10787	0.10116	0.09695	0.16515	0.15426	0.15426	0.15426
healthunlocked.com	A0566048	10025377	Macrobiotic diet	PT	Dietary and nutritional issues	Lifestyle issues	Social circumstances	Count	0	0	0	0	0	0	0	0	0	0	0	1	1	1	1	1	1	1	1	1	1	1	1	1	1	1	1	1
healthunlocked.com	A0566048	10025377	Macrobiotic diet	PT	Dietary and nutritional issues	Lifestyle issues	Social circumstances	Percent	0	0	0	0	0	0	0	0	0	0	0	0.14577	0.11682	0.10718	0.10718	0.10395	0.08554	0.08183	0.07524	0.06031	0.0542	0.05394	0.05058	0.04847	0.04129	0.03857	0.03857	0.03857
healthunlocked.com	A1585379	10005811	Blood testosterone	PT	Reproductive hormone analyses	Endocrine investigations (incl sex hormones)	Investigations	Count	0	0	0	0	0	0	0	0	0	0	0	1	1	1	1	1	5	5	5	5	6	6	6	6	9	12	12	12
healthunlocked.com	A1585379	10005811	Blood testosterone	PT	Reproductive hormone analyses	Endocrine investigations (incl sex hormones)	Investigations	Percent	0	0	0	0	0	0	0	0	0	0	0	0.14577	0.11682	0.10718	0.10718	0.10395	0.42772	0.40917	0.37622	0.30157	0.3252	0.32362	0.30349	0.29084	0.37159	0.46278	0.46278	0.46278
healthunlocked.com	A2850764	10009944	Colon cancer	PT	Colorectal neoplasms malignant	Gastrointestinal neoplasms malignant and unspecified	Neoplasms benign, malignant and unspecified (incl cysts and polyps)	Count	0	0	0	0	0	0	0	0	0	0	0	1	1	1	1	1	1	1	2	2	2	2	2	2	2	2	2	2
healthunlocked.com	A2850764	10009944	Colon cancer	PT	Colorectal neoplasms malignant	Gastrointestinal neoplasms malignant and unspecified	Neoplasms benign, malignant and unspecified (incl cysts and polyps)	Percent	0	0	0	0	0	0	0	0	0	0	0	0.14577	0.11682	0.10718	0.10718	0.10395	0.08554	0.08183	0.15049	0.12063	0.1084	0.10787	0.10116	0.09695	0.08258	0.07713	0.07713	0.07713
healthunlocked.com	A0052117	10013950	Dysphagia	PT	Gastrointestinal signs and symptoms NEC	Gastrointestinal signs and symptoms	Gastrointestinal disorders	Count	0	0	0	0	0	0	0	0	0	0	0	0	0	0	0	0	0	0	0	0	0	0	0	1	1	1	1	1
healthunlocked.com	A0052117	10013950	Dysphagia	PT	Gastrointestinal signs and symptoms NEC	Gastrointestinal signs and symptoms	Gastrointestinal disorders	Percent	0	0	0	0	0	0	0	0	0	0	0	0	0	0	0	0	0	0	0	0	0	0	0	0.04847	0.04129	0.03857	0.03857	0.03857
healthunlocked.com	A2308345	10057248	Cell death	PT	Cell metabolism disorders NEC	Metabolism disorders NEC	Metabolism and nutrition disorders	Count	0	0	0	0	0	0	0	0	0	0	0	0	0	0	0	0	0	0	0	0	0	0	0	2	2	2	2	2
healthunlocked.com	A2308345	10057248	Cell death	PT	Cell metabolism disorders NEC	Metabolism disorders NEC	Metabolism and nutrition disorders	Percent	0	0	0	0	0	0	0	0	0	0	0	0	0	0	0	0	0	0	0	0	0	0	0	0.09695	0.08258	0.07713	0.07713	0.07713
healthunlocked.com	A1890836	10049238	Food aversion	PT	Eating disorder symptoms NEC	Eating disorders and disturbances	Psychiatric disorders	Count	0	0	0	0	0	0	0	0	0	0	0	0	0	0	0	0	0	0	0	0	0	0	1	3	3	3	3	3
healthunlocked.com	A1890836	10049238	Food aversion	PT	Eating disorder symptoms NEC	Eating disorders and disturbances	Psychiatric disorders	Percent	0	0	0	0	0	0	0	0	0	0	0	0	0	0	0	0	0	0	0	0	0	0	0.05058	0.14542	0.12386	0.1157	0.1157	0.1157
healthunlocked.com	A0027314	10003549	Asthenia	PT	Asthenic conditions	General system disorders NEC	General disorders and administration site conditions	Count	0	0	0	0	0	0	0	0	0	0	0	0	0	0	0	0	1	1	1	1	1	1	1	3	4	4	4	4
healthunlocked.com	A0027314	10003549	Asthenia	PT	Asthenic conditions	General system disorders NEC	General disorders and administration site conditions	Percent	0	0	0	0	0	0	0	0	0	0	0	0	0	0	0	0	0.08554	0.08183	0.07524	0.06031	0.0542	0.05394	0.05058	0.14542	0.16515	0.15426	0.15426	0.15426
healthunlocked.com	A0459785	10041349	Somnolence	PT	Dyssomnias	Sleep disorders and disturbances	Psychiatric disorders	Count	0	0	0	0	0	0	0	1	1	3	3	3	3	3	3	3	3	3	3	3	3	3	4	6	6	6	6	6
healthunlocked.com	A0459785	10041349	Somnolence	PT	Dyssomnias	Sleep disorders and disturbances	Psychiatric disorders	Percent	0	0	0	0	0	0	0	1.53846	0.38023	0.70258	0.66815	0.43732	0.35047	0.32154	0.32154	0.31185	0.25663	0.2455	0.22573	0.18094	0.1626	0.16181	0.20233	0.29084	0.24773	0.23139	0.23139	0.23139
healthunlocked.com	A0448362	10048727	Postictal state	PT	Confusion and disorientation	Deliria (incl confusion)	Psychiatric disorders	Count	0	0	0	0	0	0	0	0	0	0	0	0	0	0	0	0	0	0	0	0	0	0	0	1	1	1	1	1
healthunlocked.com	A0448362	10048727	Postictal state	PT	Confusion and disorientation	Deliria (incl confusion)	Psychiatric disorders	Percent	0	0	0	0	0	0	0	0	0	0	0	0	0	0	0	0	0	0	0	0	0	0	0	0.04847	0.04129	0.03857	0.03857	0.03857
healthunlocked.com	A24331000	10039906	Seizure	PT	Seizures and seizure disorders NEC	Seizures (incl subtypes)	Nervous system disorders	Count	0	0	0	0	0	0	0	0	0	0	0	0	0	0	0	0	0	0	0	0	0	0	0	2	2	2	2	2
healthunlocked.com	A24331000	10039906	Seizure	PT	Seizures and seizure disorders NEC	Seizures (incl subtypes)	Nervous system disorders	Percent	0	0	0	0	0	0	0	0	0	0	0	0	0	0	0	0	0	0	0	0	0	0	0	0.09695	0.08258	0.07713	0.07713	0.07713
healthunlocked.com	A9459372	10020364	Homicide	PT	Criminal activity	Legal issues	Social circumstances	Count	0	0	0	0	0	0	0	0	0	0	0	0	0	0	0	0	0	0	0	1	1	1	1	1	1	1	1	1
healthunlocked.com	A9459372	10020364	Homicide	PT	Criminal activity	Legal issues	Social circumstances	Percent	0	0	0	0	0	0	0	0	0	0	0	0	0	0	0	0	0	0	0	0.06031	0.0542	0.05394	0.05058	0.04847	0.04129	0.03857	0.03857	0.03857
healthunlocked.com	A9459665	10065646	Hormone therapy	PT	Hormonal therapeutic procedures NEC	Endocrine gland therapeutic procedures	Surgical and medical procedures	Count	0	0	0	0	0	0	0	0	0	0	0	0	0	0	0	0	0	0	0	1	1	1	1	1	1	1	1	1
healthunlocked.com	A9459665	10065646	Hormone therapy	PT	Hormonal therapeutic procedures NEC	Endocrine gland therapeutic procedures	Surgical and medical procedures	Percent	0	0	0	0	0	0	0	0	0	0	0	0	0	0	0	0	0	0	0	0.06031	0.0542	0.05394	0.05058	0.04847	0.04129	0.03857	0.03857	0.03857
healthunlocked.com	A2849387	10020642	Hyperhidrosis	PT	Apocrine and eccrine gland disorders	Skin appendage conditions	Skin and subcutaneous tissue disorders	Count	0	0	0	0	0	0	0	0	0	0	0	0	0	0	0	0	0	0	0	0	0	0	0	1	1	1	1	1
healthunlocked.com	A2849387	10020642	Hyperhidrosis	PT	Apocrine and eccrine gland disorders	Skin appendage conditions	Skin and subcutaneous tissue disorders	Percent	0	0	0	0	0	0	0	0	0	0	0	0	0	0	0	0	0	0	0	0	0	0	0	0.04847	0.04129	0.03857	0.03857	0.03857
healthunlocked.com	A1382780	10043431	Thinking abnormal	PT	Thinking disturbances	Disturbances in thinking and perception	Psychiatric disorders	Count	0	0	0	0	0	0	0	0	0	0	0	0	0	0	0	0	0	0	0	0	0	0	0	1	1	1	1	1
healthunlocked.com	A1382780	10043431	Thinking abnormal	PT	Thinking disturbances	Disturbances in thinking and perception	Psychiatric disorders	Percent	0	0	0	0	0	0	0	0	0	0	0	0	0	0	0	0	0	0	0	0	0	0	0	0.04847	0.04129	0.03857	0.03857	0.03857
healthunlocked.com	A0005329	10041056	Small cell carcinoma	PT	Neoplasms malignant site unspecified NEC	Miscellaneous and site unspecified neoplasms malignant and unspecified	Neoplasms benign, malignant and unspecified (incl cysts and polyps)	Count	0	0	0	0	0	0	0	0	0	0	0	0	0	0	0	0	0	0	0	0	0	0	0	1	1	1	1	1
healthunlocked.com	A0005329	10041056	Small cell carcinoma	PT	Neoplasms malignant site unspecified NEC	Miscellaneous and site unspecified neoplasms malignant and unspecified	Neoplasms benign, malignant and unspecified (incl cysts and polyps)	Percent	0	0	0	0	0	0	0	0	0	0	0	0	0	0	0	0	0	0	0	0	0	0	0	0.04847	0.04129	0.03857	0.03857	0.03857
healthunlocked.com	A2850094	10036898	Prophylaxis	PT	Prophylactic procedures NEC	Therapeutic procedures and supportive care NEC	Surgical and medical procedures	Count	0	0	0	0	0	0	0	0	0	0	0	0	0	0	0	0	2	2	2	2	2	2	2	2	2	2	2	2
healthunlocked.com	A2850094	10036898	Prophylaxis	PT	Prophylactic procedures NEC	Therapeutic procedures and supportive care NEC	Surgical and medical procedures	Percent	0	0	0	0	0	0	0	0	0	0	0	0	0	0	0	0	0.17109	0.16367	0.15049	0.12063	0.1084	0.10787	0.10116	0.09695	0.08258	0.07713	0.07713	0.07713
healthunlocked.com	A8253855	10042209	Stress	PT	Anxiety symptoms	Anxiety disorders and symptoms	Psychiatric disorders	Count	0	0	0	0	0	0	0	0	0	1	1	1	1	1	1	2	5	5	5	5	5	5	5	5	7	7	7	7
healthunlocked.com	A8253855	10042209	Stress	PT	Anxiety symptoms	Anxiety disorders and symptoms	Psychiatric disorders	Percent	0	0	0	0	0	0	0	0	0	0.23419	0.22272	0.14577	0.11682	0.10718	0.10718	0.2079	0.42772	0.40917	0.37622	0.30157	0.271	0.26969	0.25291	0.24237	0.28902	0.26996	0.26996	0.26996
healthunlocked.com	A2849183	10000369	Accident	PT	Non-site specific injuries NEC	Injuries NEC	Injury, poisoning and procedural complications	Count	0	0	0	0	0	0	0	0	0	0	0	0	0	0	0	0	1	1	1	1	2	2	2	2	2	2	2	2
healthunlocked.com	A2849183	10000369	Accident	PT	Non-site specific injuries NEC	Injuries NEC	Injury, poisoning and procedural complications	Percent	0	0	0	0	0	0	0	0	0	0	0	0	0	0	0	0	0.08554	0.08183	0.07524	0.06031	0.1084	0.10787	0.10116	0.09695	0.08258	0.07713	0.07713	0.07713
healthunlocked.com	A2310005	10057644	Testis cancer	PT	Testicular neoplasms malignant	Reproductive neoplasms male malignant and unspecified	Neoplasms benign, malignant and unspecified (incl cysts and polyps)	Count	0	0	0	0	0	0	0	0	0	0	0	0	0	0	0	0	1	1	1	1	1	1	1	1	1	1	1	1
healthunlocked.com	A2310005	10057644	Testis cancer	PT	Testicular neoplasms malignant	Reproductive neoplasms male malignant and unspecified	Neoplasms benign, malignant and unspecified (incl cysts and polyps)	Percent	0	0	0	0	0	0	0	0	0	0	0	0	0	0	0	0	0.08554	0.08183	0.07524	0.06031	0.0542	0.05394	0.05058	0.04847	0.04129	0.03857	0.03857	0.03857
healthunlocked.com	A24330050	10076301	Home care	PT	Therapeutic procedures NEC	Therapeutic procedures and supportive care NEC	Surgical and medical procedures	Count	0	0	0	0	0	0	0	0	0	0	0	0	0	0	0	0	1	1	1	1	1	1	1	1	1	1	1	1
healthunlocked.com	A24330050	10076301	Home care	PT	Therapeutic procedures NEC	Therapeutic procedures and supportive care NEC	Surgical and medical procedures	Percent	0	0	0	0	0	0	0	0	0	0	0	0	0	0	0	0	0.08554	0.08183	0.07524	0.06031	0.0542	0.05394	0.05058	0.04847	0.04129	0.03857	0.03857	0.03857
healthunlocked.com	A2850340	10041569	Spinal fracture	PT	Spinal column fractures	Fractures	Musculoskeletal and connective tissue disorders	Count	0	0	0	0	0	0	0	0	0	0	0	0	0	0	0	0	1	1	1	1	1	1	1	1	1	1	1	1
healthunlocked.com	A2850340	10041569	Spinal fracture	PT	Spinal column fractures	Fractures	Musculoskeletal and connective tissue disorders	Percent	0	0	0	0	0	0	0	0	0	0	0	0	0	0	0	0	0.08554	0.08183	0.07524	0.06031	0.0542	0.05394	0.05058	0.04847	0.04129	0.03857	0.03857	0.03857
healthunlocked.com	A2850278	10062297	Immunology test	PT	Immunology analyses NEC	Immunology and allergy investigations	Investigations	Count	0	0	0	0	0	0	0	0	0	2	2	2	3	3	3	3	8	9	9	9	9	9	9	9	9	11	11	11
healthunlocked.com	A2850278	10062297	Immunology test	PT	Immunology analyses NEC	Immunology and allergy investigations	Investigations	Percent	0	0	0	0	0	0	0	0	0	0.46838	0.44543	0.29155	0.35047	0.32154	0.32154	0.31185	0.68435	0.7365	0.6772	0.54282	0.4878	0.48544	0.45524	0.43626	0.37159	0.42422	0.42422	0.42422
healthunlocked.com	A25700052	10076581	Blood pressure measurement	PT	Vascular tests NEC (incl blood pressure)	Cardiac and vascular investigations (excl enzyme tests)	Investigations	Count	0	0	0	0	0	0	0	0	0	0	0	0	0	0	0	0	1	1	1	1	1	1	1	1	1	1	1	1
healthunlocked.com	A25700052	10076581	Blood pressure measurement	PT	Vascular tests NEC (incl blood pressure)	Cardiac and vascular investigations (excl enzyme tests)	Investigations	Percent	0	0	0	0	0	0	0	0	0	0	0	0	0	0	0	0	0.08554	0.08183	0.07524	0.06031	0.0542	0.05394	0.05058	0.04847	0.04129	0.03857	0.03857	0.03857
healthunlocked.com	A13074311	10067484	Adverse reaction	PT	Therapeutic and nontherapeutic responses	Therapeutic and nontherapeutic effects (excl toxicity)	General disorders and administration site conditions	Count	0	0	0	0	0	0	0	0	0	0	0	0	0	0	0	0	1	1	1	1	1	1	1	1	1	1	1	1
healthunlocked.com	A13074311	10067484	Adverse reaction	PT	Therapeutic and nontherapeutic responses	Therapeutic and nontherapeutic effects (excl toxicity)	General disorders and administration site conditions	Percent	0	0	0	0	0	0	0	0	0	0	0	0	0	0	0	0	0.08554	0.08183	0.07524	0.06031	0.0542	0.05394	0.05058	0.04847	0.04129	0.03857	0.03857	0.03857
healthunlocked.com	A0022932	10001949	Amnesia	PT	Amnestic symptoms	Dementia and amnestic conditions	Psychiatric disorders	Count	0	0	0	0	0	0	0	0	0	0	0	0	0	0	0	0	1	1	1	1	1	1	1	1	1	1	1	1
healthunlocked.com	A0022932	10001949	Amnesia	PT	Amnestic symptoms	Dementia and amnestic conditions	Psychiatric disorders	Percent	0	0	0	0	0	0	0	0	0	0	0	0	0	0	0	0	0.08554	0.08183	0.07524	0.06031	0.0542	0.05394	0.05058	0.04847	0.04129	0.03857	0.03857	0.03857
healthunlocked.com	A0001309	10039073	Rheumatoid arthritis	PT	Rheumatoid arthropathies	Joint disorders	Musculoskeletal and connective tissue disorders	Count	0	0	0	0	0	0	0	0	0	0	0	0	0	0	0	0	1	1	1	1	1	1	1	1	1	1	1	1
healthunlocked.com	A0001309	10039073	Rheumatoid arthritis	PT	Rheumatoid arthropathies	Joint disorders	Musculoskeletal and connective tissue disorders	Percent	0	0	0	0	0	0	0	0	0	0	0	0	0	0	0	0	0.08554	0.08183	0.07524	0.06031	0.0542	0.05394	0.05058	0.04847	0.04129	0.03857	0.03857	0.03857
healthunlocked.com	A1246234	10020096	Hip arthroplasty	PT	Joint therapeutic procedures	Bone and joint therapeutic procedures	Surgical and medical procedures	Count	0	0	0	0	0	0	0	0	0	0	0	0	0	0	0	0	1	1	1	1	1	1	2	2	2	2	2	2
healthunlocked.com	A1246234	10020096	Hip arthroplasty	PT	Joint therapeutic procedures	Bone and joint therapeutic procedures	Surgical and medical procedures	Percent	0	0	0	0	0	0	0	0	0	0	0	0	0	0	0	0	0.08554	0.08183	0.07524	0.06031	0.0542	0.05394	0.10116	0.09695	0.08258	0.07713	0.07713	0.07713
healthunlocked.com	A0026886	10003445	Ascites	PT	Hepatobiliary signs and symptoms	Hepatic and hepatobiliary disorders	Hepatobiliary disorders	Count	0	0	0	0	0	0	0	0	0	0	0	0	0	0	0	0	1	1	1	1	1	1	1	1	1	1	1	1
healthunlocked.com	A0026886	10003445	Ascites	PT	Hepatobiliary signs and symptoms	Hepatic and hepatobiliary disorders	Hepatobiliary disorders	Percent	0	0	0	0	0	0	0	0	0	0	0	0	0	0	0	0	0.08554	0.08183	0.07524	0.06031	0.0542	0.05394	0.05058	0.04847	0.04129	0.03857	0.03857	0.03857
healthunlocked.com	A2849713	10020206	Hodgkin's disease	PT	Hodgkin's disease NEC	Lymphomas Hodgkin's disease	Neoplasms benign, malignant and unspecified (incl cysts and polyps)	Count	0	0	0	0	0	0	0	0	0	0	0	0	0	0	0	0	2	2	2	2	2	2	2	2	2	2	2	2
healthunlocked.com	A2849713	10020206	Hodgkin's disease	PT	Hodgkin's disease NEC	Lymphomas Hodgkin's disease	Neoplasms benign, malignant and unspecified (incl cysts and polyps)	Percent	0	0	0	0	0	0	0	0	0	0	0	0	0	0	0	0	0.17109	0.16367	0.15049	0.12063	0.1084	0.10787	0.10116	0.09695	0.08258	0.07713	0.07713	0.07713
healthunlocked.com	A0676323	10009839	Coeliac disease	PT	Food malabsorption and intolerance syndromes (excl sugar intolerance)	Food intolerance syndromes	Metabolism and nutrition disorders	Count	0	0	0	0	0	0	0	0	0	0	0	0	0	0	0	0	2	2	2	2	2	2	2	2	2	2	2	2
healthunlocked.com	A0676323	10009839	Coeliac disease	PT	Food malabsorption and intolerance syndromes (excl sugar intolerance)	Food intolerance syndromes	Metabolism and nutrition disorders	Percent	0	0	0	0	0	0	0	0	0	0	0	0	0	0	0	0	0.17109	0.16367	0.15049	0.12063	0.1084	0.10787	0.10116	0.09695	0.08258	0.07713	0.07713	0.07713
healthunlocked.com	A2850448	10061289	Metastatic neoplasm	PT	Neoplasms malignant site unspecified NEC	Miscellaneous and site unspecified neoplasms malignant and unspecified	Neoplasms benign, malignant and unspecified (incl cysts and polyps)	Count	0	0	0	0	0	0	0	0	0	0	0	0	0	0	0	0	1	1	1	1	1	1	1	1	2	2	2	2
healthunlocked.com	A2850448	10061289	Metastatic neoplasm	PT	Neoplasms malignant site unspecified NEC	Miscellaneous and site unspecified neoplasms malignant and unspecified	Neoplasms benign, malignant and unspecified (incl cysts and polyps)	Percent	0	0	0	0	0	0	0	0	0	0	0	0	0	0	0	0	0.08554	0.08183	0.07524	0.06031	0.0542	0.05394	0.05058	0.04847	0.08258	0.07713	0.07713	0.07713
healthunlocked.com	A0947505	10017411	Full blood count	PT	Blood counts NEC	Haematology investigations (incl blood groups)	Investigations	Count	0	0	0	0	0	0	0	0	0	0	0	0	0	0	0	0	1	1	1	1	1	1	1	1	1	1	1	1
healthunlocked.com	A0947505	10017411	Full blood count	PT	Blood counts NEC	Haematology investigations (incl blood groups)	Investigations	Percent	0	0	0	0	0	0	0	0	0	0	0	0	0	0	0	0	0.08554	0.08183	0.07524	0.06031	0.0542	0.05394	0.05058	0.04847	0.04129	0.03857	0.03857	0.03857
healthunlocked.com	A2850078	10034263	Pelvic pain	PT	Urinary tract signs and symptoms NEC	Urinary tract signs and symptoms	Renal and urinary disorders	Count	0	0	0	0	0	0	0	0	0	0	0	0	0	0	0	0	1	1	1	1	1	1	1	1	1	1	1	1
healthunlocked.com	A2850078	10034263	Pelvic pain	PT	Urinary tract signs and symptoms NEC	Urinary tract signs and symptoms	Renal and urinary disorders	Percent	0	0	0	0	0	0	0	0	0	0	0	0	0	0	0	0	0.08554	0.08183	0.07524	0.06031	0.0542	0.05394	0.05058	0.04847	0.04129	0.03857	0.03857	0.03857
healthunlocked.com	A1891951	10049551	Shoulder arthroplasty	PT	Joint therapeutic procedures	Bone and joint therapeutic procedures	Surgical and medical procedures	Count	0	0	0	0	0	0	0	0	0	0	0	0	0	0	0	0	1	1	1	1	1	1	1	1	1	1	1	1
healthunlocked.com	A1891951	10049551	Shoulder arthroplasty	PT	Joint therapeutic procedures	Bone and joint therapeutic procedures	Surgical and medical procedures	Percent	0	0	0	0	0	0	0	0	0	0	0	0	0	0	0	0	0.08554	0.08183	0.07524	0.06031	0.0542	0.05394	0.05058	0.04847	0.04129	0.03857	0.03857	0.03857
healthunlocked.com	A2849364	10016275	Fear	PT	Fear symptoms and phobic disorders (incl social phobia)	Anxiety disorders and symptoms	Psychiatric disorders	Count	0	0	0	0	0	0	0	0	0	1	1	1	2	3	3	3	4	4	4	4	4	4	4	4	7	7	7	7
healthunlocked.com	A2849364	10016275	Fear	PT	Fear symptoms and phobic disorders (incl social phobia)	Anxiety disorders and symptoms	Psychiatric disorders	Percent	0	0	0	0	0	0	0	0	0	0.23419	0.22272	0.14577	0.23364	0.32154	0.32154	0.31185	0.34217	0.32733	0.30098	0.24125	0.2168	0.21575	0.20233	0.19389	0.28902	0.26996	0.26996	0.26996
healthunlocked.com	A2849466	10033713	Papilloma	PT	Neoplasms benign site unspecified NEC	Miscellaneous and site unspecified neoplasms benign	Neoplasms benign, malignant and unspecified (incl cysts and polyps)	Count	0	0	0	0	0	0	0	0	0	0	0	0	0	0	0	0	1	1	1	1	1	1	1	1	1	1	1	1
healthunlocked.com	A2849466	10033713	Papilloma	PT	Neoplasms benign site unspecified NEC	Miscellaneous and site unspecified neoplasms benign	Neoplasms benign, malignant and unspecified (incl cysts and polyps)	Percent	0	0	0	0	0	0	0	0	0	0	0	0	0	0	0	0	0.08554	0.08183	0.07524	0.06031	0.0542	0.05394	0.05058	0.04847	0.04129	0.03857	0.03857	0.03857
healthunlocked.com	A0031462	10005191	Blister	PT	Bullous conditions	Epidermal and dermal conditions	Skin and subcutaneous tissue disorders	Count	0	0	0	0	0	0	0	0	0	0	0	0	0	0	0	0	1	1	1	1	1	1	2	2	2	2	2	2
healthunlocked.com	A0031462	10005191	Blister	PT	Bullous conditions	Epidermal and dermal conditions	Skin and subcutaneous tissue disorders	Percent	0	0	0	0	0	0	0	0	0	0	0	0	0	0	0	0	0.08554	0.08183	0.07524	0.06031	0.0542	0.05394	0.10116	0.09695	0.08258	0.07713	0.07713	0.07713
healthunlocked.com	A17456777	10069754	Acquired gene mutation	PT	Gene mutations and other alterations NEC	Chromosomal abnormalities, gene alterations and gene variants	Congenital, familial and genetic disorders	Count	0	0	0	0	0	0	0	0	0	0	0	0	0	0	0	0	1	1	1	1	1	1	1	1	1	1	1	1
healthunlocked.com	A17456777	10069754	Acquired gene mutation	PT	Gene mutations and other alterations NEC	Chromosomal abnormalities, gene alterations and gene variants	Congenital, familial and genetic disorders	Percent	0	0	0	0	0	0	0	0	0	0	0	0	0	0	0	0	0.08554	0.08183	0.07524	0.06031	0.0542	0.05394	0.05058	0.04847	0.04129	0.03857	0.03857	0.03857
healthunlocked.com	A2294457	10053762	Off label use	PT	Off label uses	Off label uses and intentional product misuses/use issues	Injury, poisoning and procedural complications	Count	0	0	0	0	0	0	0	0	0	0	0	0	0	0	0	0	1	1	1	1	1	1	1	1	1	1	1	1
healthunlocked.com	A2294457	10053762	Off label use	PT	Off label uses	Off label uses and intentional product misuses/use issues	Injury, poisoning and procedural complications	Percent	0	0	0	0	0	0	0	0	0	0	0	0	0	0	0	0	0.08554	0.08183	0.07524	0.06031	0.0542	0.05394	0.05058	0.04847	0.04129	0.03857	0.03857	0.03857
healthunlocked.com	A2600826	10060090	Analgesic drug level	PT	Therapeutic drug monitoring analyses	Toxicology and therapeutic drug monitoring	Investigations	Count	0	0	0	0	0	0	0	0	0	0	0	0	0	0	0	0	1	1	1	1	1	1	1	1	1	1	1	1
healthunlocked.com	A2600826	10060090	Analgesic drug level	PT	Therapeutic drug monitoring analyses	Toxicology and therapeutic drug monitoring	Investigations	Percent	0	0	0	0	0	0	0	0	0	0	0	0	0	0	0	0	0.08554	0.08183	0.07524	0.06031	0.0542	0.05394	0.05058	0.04847	0.04129	0.03857	0.03857	0.03857
healthunlocked.com	A27346147	10078156	Insurance issue	PT	Economic circumstances	Economic and housing issues	Social circumstances	Count	0	0	0	0	0	0	0	0	0	0	0	0	0	0	0	0	2	2	2	2	2	2	2	2	2	2	2	2
healthunlocked.com	A27346147	10078156	Insurance issue	PT	Economic circumstances	Economic and housing issues	Social circumstances	Percent	0	0	0	0	0	0	0	0	0	0	0	0	0	0	0	0	0.17109	0.16367	0.15049	0.12063	0.1084	0.10787	0.10116	0.09695	0.08258	0.07713	0.07713	0.07713
healthunlocked.com	A0583213	10040070	Septic shock	PT	Sepsis, bacteraemia, viraemia and fungaemia NEC	Infections - pathogen unspecified	Infections and infestations	Count	0	0	0	0	0	0	0	0	0	0	0	0	0	0	0	0	1	1	1	1	1	1	1	1	1	1	1	1
healthunlocked.com	A0583213	10040070	Septic shock	PT	Sepsis, bacteraemia, viraemia and fungaemia NEC	Infections - pathogen unspecified	Infections and infestations	Percent	0	0	0	0	0	0	0	0	0	0	0	0	0	0	0	0	0.08554	0.08183	0.07524	0.06031	0.0542	0.05394	0.05058	0.04847	0.04129	0.03857	0.03857	0.03857
healthunlocked.com	A2602088	10059696	Scan with contrast	PT	Imaging procedures NEC	Investigations, imaging and histopathology procedures NEC	Investigations	Count	0	0	0	0	0	0	0	0	1	1	1	1	1	1	1	1	2	2	2	2	2	2	2	2	2	2	2	2
healthunlocked.com	A2602088	10059696	Scan with contrast	PT	Imaging procedures NEC	Investigations, imaging and histopathology procedures NEC	Investigations	Percent	0	0	0	0	0	0	0	0	0.38023	0.23419	0.22272	0.14577	0.11682	0.10718	0.10718	0.10395	0.17109	0.16367	0.15049	0.12063	0.1084	0.10787	0.10116	0.09695	0.08258	0.07713	0.07713	0.07713
healthunlocked.com	A2851129	10041103	Small intestinal perforation	PT	Intestinal ulcers and perforation NEC	Gastrointestinal ulceration and perforation	Gastrointestinal disorders	Count	0	0	0	0	0	0	0	0	0	0	0	0	0	0	0	0	1	1	1	1	1	1	1	1	1	1	1	1
healthunlocked.com	A2851129	10041103	Small intestinal perforation	PT	Intestinal ulcers and perforation NEC	Gastrointestinal ulceration and perforation	Gastrointestinal disorders	Percent	0	0	0	0	0	0	0	0	0	0	0	0	0	0	0	0	0.08554	0.08183	0.07524	0.06031	0.0542	0.05394	0.05058	0.04847	0.04129	0.03857	0.03857	0.03857
healthunlocked.com	A1597328	10014393	Electrocardiogram ST segment normal	PT	ECG investigations	Cardiac and vascular investigations (excl enzyme tests)	Investigations	Count	0	0	0	0	0	0	0	0	0	0	0	0	0	0	0	0	1	1	1	1	1	1	1	1	1	1	1	1
healthunlocked.com	A1597328	10014393	Electrocardiogram ST segment normal	PT	ECG investigations	Cardiac and vascular investigations (excl enzyme tests)	Investigations	Percent	0	0	0	0	0	0	0	0	0	0	0	0	0	0	0	0	0.08554	0.08183	0.07524	0.06031	0.0542	0.05394	0.05058	0.04847	0.04129	0.03857	0.03857	0.03857
healthunlocked.com	A0010952	10025482	Malaise	PT	Asthenic conditions	General system disorders NEC	General disorders and administration site conditions	Count	0	0	0	0	0	0	0	0	1	1	1	1	1	1	1	1	4	4	4	4	4	4	6	6	6	6	6	6
healthunlocked.com	A0010952	10025482	Malaise	PT	Asthenic conditions	General system disorders NEC	General disorders and administration site conditions	Percent	0	0	0	0	0	0	0	0	0.38023	0.23419	0.22272	0.14577	0.11682	0.10718	0.10718	0.10395	0.34217	0.32733	0.30098	0.24125	0.2168	0.21575	0.30349	0.29084	0.24773	0.23139	0.23139	0.23139
healthunlocked.com	A1024839	10053159	Organ failure	PT	General signs and symptoms NEC	General system disorders NEC	General disorders and administration site conditions	Count	0	0	0	0	0	0	0	0	0	0	0	0	0	0	0	0	1	1	1	1	1	1	1	1	1	1	1	1
healthunlocked.com	A1024839	10053159	Organ failure	PT	General signs and symptoms NEC	General system disorders NEC	General disorders and administration site conditions	Percent	0	0	0	0	0	0	0	0	0	0	0	0	0	0	0	0	0.08554	0.08183	0.07524	0.06031	0.0542	0.05394	0.05058	0.04847	0.04129	0.03857	0.03857	0.03857
healthunlocked.com	A2849760	10047939	White blood cell count	PT	White blood cell analyses	Haematology investigations (incl blood groups)	Investigations	Count	0	0	0	0	0	0	0	0	0	0	0	0	0	0	0	0	1	1	1	1	1	1	2	2	3	3	3	3
healthunlocked.com	A2849760	10047939	White blood cell count	PT	White blood cell analyses	Haematology investigations (incl blood groups)	Investigations	Percent	0	0	0	0	0	0	0	0	0	0	0	0	0	0	0	0	0.08554	0.08183	0.07524	0.06031	0.0542	0.05394	0.10116	0.09695	0.12386	0.1157	0.1157	0.1157
healthunlocked.com	A1584722	10005416	Blood chloride	PT	Mineral and electrolyte analyses	Water, electrolyte and mineral investigations	Investigations	Count	0	0	0	0	0	0	0	0	0	0	0	0	0	0	0	0	1	1	1	1	1	1	1	1	1	1	1	1
healthunlocked.com	A1584722	10005416	Blood chloride	PT	Mineral and electrolyte analyses	Water, electrolyte and mineral investigations	Investigations	Percent	0	0	0	0	0	0	0	0	0	0	0	0	0	0	0	0	0.08554	0.08183	0.07524	0.06031	0.0542	0.05394	0.05058	0.04847	0.04129	0.03857	0.03857	0.03857
healthunlocked.com	A0891005	10049248	Carbohydrate antigen 125	PT	Cell marker analyses	Cytogenetic investigations	Investigations	Count	0	0	0	0	0	0	0	1	1	1	1	1	1	2	2	2	3	5	5	5	5	5	5	5	5	5	5	5
healthunlocked.com	A0891005	10049248	Carbohydrate antigen 125	PT	Cell marker analyses	Cytogenetic investigations	Investigations	Percent	0	0	0	0	0	0	0	1.53846	0.38023	0.23419	0.22272	0.14577	0.11682	0.21436	0.21436	0.2079	0.25663	0.40917	0.37622	0.30157	0.271	0.26969	0.25291	0.24237	0.20644	0.19283	0.19283	0.19283
healthunlocked.com	A2293084	10055113	Breast cancer metastatic	PT	Breast and nipple neoplasms malignant	Breast neoplasms malignant and unspecified (incl nipple)	Neoplasms benign, malignant and unspecified (incl cysts and polyps)	Count	0	0	0	0	0	0	0	0	1	1	1	1	1	1	1	1	2	2	2	2	2	2	2	2	2	2	2	2
healthunlocked.com	A2293084	10055113	Breast cancer metastatic	PT	Breast and nipple neoplasms malignant	Breast neoplasms malignant and unspecified (incl nipple)	Neoplasms benign, malignant and unspecified (incl cysts and polyps)	Percent	0	0	0	0	0	0	0	0	0.38023	0.23419	0.22272	0.14577	0.11682	0.10718	0.10718	0.10395	0.17109	0.16367	0.15049	0.12063	0.1084	0.10787	0.10116	0.09695	0.08258	0.07713	0.07713	0.07713
healthunlocked.com	A14224493	10067821	Head and neck cancer	PT	Neoplasms malignant site unspecified NEC	Miscellaneous and site unspecified neoplasms malignant and unspecified	Neoplasms benign, malignant and unspecified (incl cysts and polyps)	Count	0	0	0	0	0	0	0	0	0	0	1	1	1	1	1	1	1	1	1	1	1	1	1	1	1	1	1	1
healthunlocked.com	A14224493	10067821	Head and neck cancer	PT	Neoplasms malignant site unspecified NEC	Miscellaneous and site unspecified neoplasms malignant and unspecified	Neoplasms benign, malignant and unspecified (incl cysts and polyps)	Percent	0	0	0	0	0	0	0	0	0	0	0.22272	0.14577	0.11682	0.10718	0.10718	0.10395	0.08554	0.08183	0.07524	0.06031	0.0542	0.05394	0.05058	0.04847	0.04129	0.03857	0.03857	0.03857
healthunlocked.com	A31207279	10082954	Robotic surgery	PT	Therapeutic procedures NEC	Therapeutic procedures and supportive care NEC	Surgical and medical procedures	Count	0	0	0	0	0	0	0	0	0	0	1	1	1	1	1	1	1	1	1	1	1	1	1	1	1	1	1	1
healthunlocked.com	A31207279	10082954	Robotic surgery	PT	Therapeutic procedures NEC	Therapeutic procedures and supportive care NEC	Surgical and medical procedures	Percent	0	0	0	0	0	0	0	0	0	0	0.22272	0.14577	0.11682	0.10718	0.10718	0.10395	0.08554	0.08183	0.07524	0.06031	0.0542	0.05394	0.05058	0.04847	0.04129	0.03857	0.03857	0.03857
healthunlocked.com	A4363413	10030227	Oestradiol	PT	Reproductive hormone analyses	Endocrine investigations (incl sex hormones)	Investigations	Count	0	0	0	0	0	0	0	0	0	0	1	1	1	1	1	1	1	1	1	1	2	2	2	2	3	3	3	3
healthunlocked.com	A4363413	10030227	Oestradiol	PT	Reproductive hormone analyses	Endocrine investigations (incl sex hormones)	Investigations	Percent	0	0	0	0	0	0	0	0	0	0	0.22272	0.14577	0.11682	0.10718	0.10718	0.10395	0.08554	0.08183	0.07524	0.06031	0.1084	0.10787	0.10116	0.09695	0.12386	0.1157	0.1157	0.1157
healthunlocked.com	A21209420	10041067	Small cell lung cancer	PT	Respiratory tract small cell carcinomas	Respiratory and mediastinal neoplasms malignant and unspecified	Neoplasms benign, malignant and unspecified (incl cysts and polyps)	Count	0	0	0	0	0	0	0	3	6	12	12	12	12	12	12	12	12	12	12	12	12	12	12	12	12	12	12	12
healthunlocked.com	A21209420	10041067	Small cell lung cancer	PT	Respiratory tract small cell carcinomas	Respiratory and mediastinal neoplasms malignant and unspecified	Neoplasms benign, malignant and unspecified (incl cysts and polyps)	Percent	0	0	0	0	0	0	0	4.61538	2.28137	2.8103	2.67261	1.74927	1.40187	1.28617	1.28617	1.2474	1.02652	0.982	0.90293	0.72376	0.65041	0.64725	0.60698	0.58168	0.49546	0.46278	0.46278	0.46278
healthunlocked.com	A1961020	10050537	Protein total	PT	Protein analyses NEC	Protein and chemistry analyses NEC	Investigations	Count	0	0	0	0	0	0	0	1	1	2	2	2	4	4	4	4	4	4	4	4	4	4	4	4	10	10	10	10
healthunlocked.com	A1961020	10050537	Protein total	PT	Protein analyses NEC	Protein and chemistry analyses NEC	Investigations	Percent	0	0	0	0	0	0	0	1.53846	0.38023	0.46838	0.44543	0.29155	0.46729	0.42872	0.42872	0.4158	0.34217	0.32733	0.30098	0.24125	0.2168	0.21575	0.20233	0.19389	0.41288	0.38565	0.38565	0.38565
healthunlocked.com	A8254145	10009033	Chronic obstructive pulmonary disease	PT	Bronchospasm and obstruction	Bronchial disorders (excl neoplasms)	Respiratory, thoracic and mediastinal disorders	Count	0	0	0	0	0	0	0	1	1	1	1	1	3	3	3	3	3	3	4	4	4	4	6	6	6	6	6	6
healthunlocked.com	A8254145	10009033	Chronic obstructive pulmonary disease	PT	Bronchospasm and obstruction	Bronchial disorders (excl neoplasms)	Respiratory, thoracic and mediastinal disorders	Percent	0	0	0	0	0	0	0	1.53846	0.38023	0.23419	0.22272	0.14577	0.35047	0.32154	0.32154	0.31185	0.25663	0.2455	0.30098	0.24125	0.2168	0.21575	0.30349	0.29084	0.24773	0.23139	0.23139	0.23139
healthunlocked.com	A0053804	10014561	Emphysema	PT	Parenchymal lung disorders NEC	Lower respiratory tract disorders (excl obstruction and infection)	Respiratory, thoracic and mediastinal disorders	Count	0	0	0	0	0	0	0	1	1	1	1	1	2	2	2	2	2	2	2	2	2	2	2	2	2	2	2	2
healthunlocked.com	A0053804	10014561	Emphysema	PT	Parenchymal lung disorders NEC	Lower respiratory tract disorders (excl obstruction and infection)	Respiratory, thoracic and mediastinal disorders	Percent	0	0	0	0	0	0	0	1.53846	0.38023	0.23419	0.22272	0.14577	0.23364	0.21436	0.21436	0.2079	0.17109	0.16367	0.15049	0.12063	0.1084	0.10787	0.10116	0.09695	0.08258	0.07713	0.07713	0.07713
healthunlocked.com	A2849435	10026878	Mastectomy	PT	Mastectomies	Breast therapeutic procedures	Surgical and medical procedures	Count	0	0	0	0	0	0	0	1	2	5	5	5	5	5	5	5	5	5	5	5	5	5	5	5	5	5	5	5
healthunlocked.com	A2849435	10026878	Mastectomy	PT	Mastectomies	Breast therapeutic procedures	Surgical and medical procedures	Percent	0	0	0	0	0	0	0	1.53846	0.76046	1.17096	1.11359	0.72886	0.58411	0.53591	0.53591	0.51975	0.42772	0.40917	0.37622	0.30157	0.271	0.26969	0.25291	0.24237	0.20644	0.19283	0.19283	0.19283
healthunlocked.com	A0079122	10024264	Lethargy	PT	Mood disorders NEC	Mood disorders and disturbances NEC	Psychiatric disorders	Count	0	0	0	0	0	0	0	1	1	3	3	3	3	3	3	3	3	3	3	3	3	3	3	3	3	3	3	3
healthunlocked.com	A0079122	10024264	Lethargy	PT	Mood disorders NEC	Mood disorders and disturbances NEC	Psychiatric disorders	Percent	0	0	0	0	0	0	0	1.53846	0.38023	0.70258	0.66815	0.43732	0.35047	0.32154	0.32154	0.31185	0.25663	0.2455	0.22573	0.18094	0.1626	0.16181	0.15175	0.14542	0.12386	0.1157	0.1157	0.1157
healthunlocked.com	A0059169	10048439	Fibromyalgia	PT	Muscle pains	Muscle disorders	Musculoskeletal and connective tissue disorders	Count	0	0	0	0	0	0	0	0	0	0	0	0	0	0	0	0	0	0	0	0	1	1	1	1	1	1	1	1
healthunlocked.com	A0059169	10048439	Fibromyalgia	PT	Muscle pains	Muscle disorders	Musculoskeletal and connective tissue disorders	Percent	0	0	0	0	0	0	0	0	0	0	0	0	0	0	0	0	0	0	0	0	0.0542	0.05394	0.05058	0.04847	0.04129	0.03857	0.03857	0.03857
healthunlocked.com	A12056680	10064263	Elective procedure	PT	Therapeutic procedures NEC	Therapeutic procedures and supportive care NEC	Surgical and medical procedures	Count	0	0	0	0	0	0	0	0	0	0	0	0	0	0	0	0	0	0	0	0	1	1	1	1	1	1	1	1
healthunlocked.com	A12056680	10064263	Elective procedure	PT	Therapeutic procedures NEC	Therapeutic procedures and supportive care NEC	Surgical and medical procedures	Percent	0	0	0	0	0	0	0	0	0	0	0	0	0	0	0	0	0	0	0	0	0.0542	0.05394	0.05058	0.04847	0.04129	0.03857	0.03857	0.03857
healthunlocked.com	A1604499	10033433	Pain in jaw	PT	Bone related signs and symptoms	Bone disorders (excl congenital and fractures)	Musculoskeletal and connective tissue disorders	Count	0	0	0	0	0	0	0	0	0	0	0	0	0	0	0	0	0	0	0	0	1	1	1	1	1	1	1	1
healthunlocked.com	A1604499	10033433	Pain in jaw	PT	Bone related signs and symptoms	Bone disorders (excl congenital and fractures)	Musculoskeletal and connective tissue disorders	Percent	0	0	0	0	0	0	0	0	0	0	0	0	0	0	0	0	0	0	0	0	0.0542	0.05394	0.05058	0.04847	0.04129	0.03857	0.03857	0.03857
healthunlocked.com	A1890947	10048775	Hand and foot syndrome secondary to sickle cell anaemia	PT	Skin and subcutaneous conditions NEC	Skin and subcutaneous tissue disorders NEC	Skin and subcutaneous tissue disorders	Count	0	0	0	0	0	0	0	0	0	0	0	0	0	0	0	0	0	0	0	0	1	1	1	1	1	1	1	1
healthunlocked.com	A1890947	10048775	Hand and foot syndrome secondary to sickle cell anaemia	PT	Skin and subcutaneous conditions NEC	Skin and subcutaneous tissue disorders NEC	Skin and subcutaneous tissue disorders	Percent	0	0	0	0	0	0	0	0	0	0	0	0	0	0	0	0	0	0	0	0	0.0542	0.05394	0.05058	0.04847	0.04129	0.03857	0.03857	0.03857
healthunlocked.com	A26715047	10077481	Human epidermal growth factor receptor negative	PT	Cell marker analyses	Cytogenetic investigations	Investigations	Count	0	0	0	0	0	0	0	0	0	0	0	0	0	0	0	0	0	0	0	0	1	1	1	1	1	1	1	1
healthunlocked.com	A26715047	10077481	Human epidermal growth factor receptor negative	PT	Cell marker analyses	Cytogenetic investigations	Investigations	Percent	0	0	0	0	0	0	0	0	0	0	0	0	0	0	0	0	0	0	0	0	0.0542	0.05394	0.05058	0.04847	0.04129	0.03857	0.03857	0.03857
healthunlocked.com	A0091445	10029216	Nervousness	PT	Anxiety symptoms	Anxiety disorders and symptoms	Psychiatric disorders	Count	0	0	0	0	0	0	0	0	0	0	0	0	0	0	0	0	0	0	0	0	2	2	2	2	2	2	2	2
healthunlocked.com	A0091445	10029216	Nervousness	PT	Anxiety symptoms	Anxiety disorders and symptoms	Psychiatric disorders	Percent	0	0	0	0	0	0	0	0	0	0	0	0	0	0	0	0	0	0	0	0	0.1084	0.10787	0.10116	0.09695	0.08258	0.07713	0.07713	0.07713
healthunlocked.com	A2397826	10058672	Negative thoughts	PT	Mood alterations with depressive symptoms	Depressed mood disorders and disturbances	Psychiatric disorders	Count	0	0	0	0	0	0	0	0	0	0	0	0	0	0	0	0	0	0	0	0	2	2	2	2	2	2	2	2
healthunlocked.com	A2397826	10058672	Negative thoughts	PT	Mood alterations with depressive symptoms	Depressed mood disorders and disturbances	Psychiatric disorders	Percent	0	0	0	0	0	0	0	0	0	0	0	0	0	0	0	0	0	0	0	0	0.1084	0.10787	0.10116	0.09695	0.08258	0.07713	0.07713	0.07713
healthunlocked.com	A2850426	10062352	Respiratory tract infection	PT	Infections NEC	Infections - pathogen unspecified	Infections and infestations	Count	0	0	0	0	0	0	0	0	0	0	0	0	0	0	0	0	0	0	0	0	2	2	2	2	2	2	2	2
healthunlocked.com	A2850426	10062352	Respiratory tract infection	PT	Infections NEC	Infections - pathogen unspecified	Infections and infestations	Percent	0	0	0	0	0	0	0	0	0	0	0	0	0	0	0	0	0	0	0	0	0.1084	0.10787	0.10116	0.09695	0.08258	0.07713	0.07713	0.07713
healthunlocked.com	A8255707	10064196	Blood count	PT	Blood counts NEC	Haematology investigations (incl blood groups)	Investigations	Count	0	0	0	0	0	0	0	0	0	0	0	0	0	0	0	0	0	0	0	0	2	2	2	2	2	2	2	2
healthunlocked.com	A8255707	10064196	Blood count	PT	Blood counts NEC	Haematology investigations (incl blood groups)	Investigations	Percent	0	0	0	0	0	0	0	0	0	0	0	0	0	0	0	0	0	0	0	0	0.1084	0.10787	0.10116	0.09695	0.08258	0.07713	0.07713	0.07713
healthunlocked.com	A0395526	10006002	Bone pain	PT	Bone related signs and symptoms	Bone disorders (excl congenital and fractures)	Musculoskeletal and connective tissue disorders	Count	0	0	0	0	0	0	0	0	0	0	0	0	0	0	0	0	0	0	0	0	2	2	2	2	5	5	5	5
healthunlocked.com	A0395526	10006002	Bone pain	PT	Bone related signs and symptoms	Bone disorders (excl congenital and fractures)	Musculoskeletal and connective tissue disorders	Percent	0	0	0	0	0	0	0	0	0	0	0	0	0	0	0	0	0	0	0	0	0.1084	0.10787	0.10116	0.09695	0.20644	0.19283	0.19283	0.19283
healthunlocked.com	A0712768	10018876	Haemoglobin	PT	Red blood cell analyses	Haematology investigations (incl blood groups)	Investigations	Count	0	0	0	0	0	0	0	0	0	0	0	0	0	0	0	0	0	0	0	0	2	2	3	3	3	3	3	3
healthunlocked.com	A0712768	10018876	Haemoglobin	PT	Red blood cell analyses	Haematology investigations (incl blood groups)	Investigations	Percent	0	0	0	0	0	0	0	0	0	0	0	0	0	0	0	0	0	0	0	0	0.1084	0.10787	0.15175	0.14542	0.12386	0.1157	0.1157	0.1157
healthunlocked.com	A0047118	10012378	Depression	PT	Depressive disorders	Depressed mood disorders and disturbances	Psychiatric disorders	Count	0	0	0	0	0	0	0	0	1	2	2	2	3	3	3	3	3	3	3	3	4	4	4	4	4	4	4	4
healthunlocked.com	A0047118	10012378	Depression	PT	Depressive disorders	Depressed mood disorders and disturbances	Psychiatric disorders	Percent	0	0	0	0	0	0	0	0	0.38023	0.46838	0.44543	0.29155	0.35047	0.32154	0.32154	0.31185	0.25663	0.2455	0.22573	0.18094	0.2168	0.21575	0.20233	0.19389	0.16515	0.15426	0.15426	0.15426
healthunlocked.com	A23771784	10074414	Catheter management	PT	Therapeutic procedures NEC	Therapeutic procedures and supportive care NEC	Surgical and medical procedures	Count	0	0	0	0	0	0	0	0	0	0	0	0	0	0	0	0	0	0	0	0	1	1	1	1	1	1	1	1
healthunlocked.com	A23771784	10074414	Catheter management	PT	Therapeutic procedures NEC	Therapeutic procedures and supportive care NEC	Surgical and medical procedures	Percent	0	0	0	0	0	0	0	0	0	0	0	0	0	0	0	0	0	0	0	0	0.0542	0.05394	0.05058	0.04847	0.04129	0.03857	0.03857	0.03857
healthunlocked.com	A7160841	10063339	Phytotherapy	PT	Therapeutic procedures NEC	Therapeutic procedures and supportive care NEC	Surgical and medical procedures	Count	0	0	0	0	0	0	0	0	0	0	0	0	0	0	0	0	0	0	0	0	1	1	1	1	1	1	1	1
healthunlocked.com	A7160841	10063339	Phytotherapy	PT	Therapeutic procedures NEC	Therapeutic procedures and supportive care NEC	Surgical and medical procedures	Percent	0	0	0	0	0	0	0	0	0	0	0	0	0	0	0	0	0	0	0	0	0.0542	0.05394	0.05058	0.04847	0.04129	0.03857	0.03857	0.03857
healthunlocked.com	A0060140	10016825	Flushing	PT	Skin vasomotor conditions	Skin vascular abnormalities	Skin and subcutaneous tissue disorders	Count	0	0	0	0	0	0	0	0	0	0	0	0	0	0	0	0	0	0	0	0	1	1	1	1	1	1	1	1
healthunlocked.com	A0060140	10016825	Flushing	PT	Skin vasomotor conditions	Skin vascular abnormalities	Skin and subcutaneous tissue disorders	Percent	0	0	0	0	0	0	0	0	0	0	0	0	0	0	0	0	0	0	0	0	0.0542	0.05394	0.05058	0.04847	0.04129	0.03857	0.03857	0.03857
healthunlocked.com	A1581275	10003402	Arthropod sting	PT	Non-site specific injuries NEC	Injuries NEC	Injury, poisoning and procedural complications	Count	0	0	0	0	0	0	0	0	0	0	0	0	0	0	0	0	0	0	0	0	1	1	1	1	1	1	1	1
healthunlocked.com	A1581275	10003402	Arthropod sting	PT	Non-site specific injuries NEC	Injuries NEC	Injury, poisoning and procedural complications	Percent	0	0	0	0	0	0	0	0	0	0	0	0	0	0	0	0	0	0	0	0	0.0542	0.05394	0.05058	0.04847	0.04129	0.03857	0.03857	0.03857
healthunlocked.com	A1579244	10002264	Androgen therapy	PT	Hormonal therapeutic procedures NEC	Endocrine gland therapeutic procedures	Surgical and medical procedures	Count	0	0	0	0	0	0	0	0	0	0	0	0	0	0	0	0	0	0	0	0	1	1	1	1	1	1	1	1
healthunlocked.com	A1579244	10002264	Androgen therapy	PT	Hormonal therapeutic procedures NEC	Endocrine gland therapeutic procedures	Surgical and medical procedures	Percent	0	0	0	0	0	0	0	0	0	0	0	0	0	0	0	0	0	0	0	0	0.0542	0.05394	0.05058	0.04847	0.04129	0.03857	0.03857	0.03857
healthunlocked.com	A1605234	10027457	Metastases to liver	PT	Metastases to specified sites	Metastases	Neoplasms benign, malignant and unspecified (incl cysts and polyps)	Count	0	0	0	0	0	0	0	0	0	0	0	0	0	0	0	0	0	0	0	0	2	2	2	2	2	2	2	2
healthunlocked.com	A1605234	10027457	Metastases to liver	PT	Metastases to specified sites	Metastases	Neoplasms benign, malignant and unspecified (incl cysts and polyps)	Percent	0	0	0	0	0	0	0	0	0	0	0	0	0	0	0	0	0	0	0	0	0.1084	0.10787	0.10116	0.09695	0.08258	0.07713	0.07713	0.07713
healthunlocked.com	A14224813	10067967	Brain injury	PT	Mental disorders due to a general medical condition NEC	Psychiatric disorders NEC	Psychiatric disorders	Count	0	0	0	0	0	0	0	0	0	0	0	0	0	0	0	0	0	0	0	0	1	1	1	1	1	1	1	1
healthunlocked.com	A14224813	10067967	Brain injury	PT	Mental disorders due to a general medical condition NEC	Psychiatric disorders NEC	Psychiatric disorders	Percent	0	0	0	0	0	0	0	0	0	0	0	0	0	0	0	0	0	0	0	0	0.0542	0.05394	0.05058	0.04847	0.04129	0.03857	0.03857	0.03857
healthunlocked.com	A0004436	10030970	Oral contraception	PT	Contraceptive methods female	Obstetric and gynaecological therapeutic procedures	Surgical and medical procedures	Count	0	0	0	0	0	0	0	0	0	0	0	0	0	0	0	0	0	0	0	0	1	1	1	1	1	1	1	1
healthunlocked.com	A0004436	10030970	Oral contraception	PT	Contraceptive methods female	Obstetric and gynaecological therapeutic procedures	Surgical and medical procedures	Percent	0	0	0	0	0	0	0	0	0	0	0	0	0	0	0	0	0	0	0	0	0.0542	0.05394	0.05058	0.04847	0.04129	0.03857	0.03857	0.03857
healthunlocked.com	A2849280	10061633	Androgens	PT	Reproductive hormone analyses	Endocrine investigations (incl sex hormones)	Investigations	Count	0	0	0	0	0	0	0	0	0	0	0	0	0	0	0	0	0	0	0	0	2	2	2	2	4	5	5	5
healthunlocked.com	A2849280	10061633	Androgens	PT	Reproductive hormone analyses	Endocrine investigations (incl sex hormones)	Investigations	Percent	0	0	0	0	0	0	0	0	0	0	0	0	0	0	0	0	0	0	0	0	0.1084	0.10787	0.10116	0.09695	0.16515	0.19283	0.19283	0.19283
healthunlocked.com	A0407800	10059866	Drug resistance	PT	Therapeutic and nontherapeutic responses	Therapeutic and nontherapeutic effects (excl toxicity)	General disorders and administration site conditions	Count	0	0	0	0	0	0	0	0	0	0	0	0	0	0	0	0	0	0	0	0	2	2	2	2	2	2	2	2
healthunlocked.com	A0407800	10059866	Drug resistance	PT	Therapeutic and nontherapeutic responses	Therapeutic and nontherapeutic effects (excl toxicity)	General disorders and administration site conditions	Percent	0	0	0	0	0	0	0	0	0	0	0	0	0	0	0	0	0	0	0	0	0.1084	0.10787	0.10116	0.09695	0.08258	0.07713	0.07713	0.07713
healthunlocked.com	A0773930	10035598	Pleural effusion	PT	Pneumothorax and pleural effusions NEC	Pleural disorders	Respiratory, thoracic and mediastinal disorders	Count	0	0	0	0	0	0	0	0	0	0	0	0	2	2	2	2	2	2	2	2	3	3	3	3	4	5	5	5
healthunlocked.com	A0773930	10035598	Pleural effusion	PT	Pneumothorax and pleural effusions NEC	Pleural disorders	Respiratory, thoracic and mediastinal disorders	Percent	0	0	0	0	0	0	0	0	0	0	0	0	0.23364	0.21436	0.21436	0.2079	0.17109	0.16367	0.15049	0.12063	0.1626	0.16181	0.15175	0.14542	0.16515	0.19283	0.19283	0.19283
healthunlocked.com	A1583625	10004735	Biopsy bone	PT	Musculoskeletal and soft tissue histopathology procedures	Musculoskeletal and soft tissue investigations (excl enzyme tests)	Investigations	Count	0	0	0	0	0	0	0	0	0	0	0	0	0	0	0	0	0	0	0	0	1	1	1	1	1	1	1	1
healthunlocked.com	A1583625	10004735	Biopsy bone	PT	Musculoskeletal and soft tissue histopathology procedures	Musculoskeletal and soft tissue investigations (excl enzyme tests)	Investigations	Percent	0	0	0	0	0	0	0	0	0	0	0	0	0	0	0	0	0	0	0	0	0.0542	0.05394	0.05058	0.04847	0.04129	0.03857	0.03857	0.03857
healthunlocked.com	A0421203	10019974	Herpes zoster	PT	Skin and subcutaneous tissue viral infections	Skin and subcutaneous tissue infections and infestations	Skin and subcutaneous tissue disorders	Count	0	0	0	0	0	0	0	0	0	0	0	0	0	0	0	0	0	0	0	0	1	1	1	1	2	2	2	2
healthunlocked.com	A0421203	10019974	Herpes zoster	PT	Skin and subcutaneous tissue viral infections	Skin and subcutaneous tissue infections and infestations	Skin and subcutaneous tissue disorders	Percent	0	0	0	0	0	0	0	0	0	0	0	0	0	0	0	0	0	0	0	0	0.0542	0.05394	0.05058	0.04847	0.08258	0.07713	0.07713	0.07713
healthunlocked.com	A0102509	10035618	Pleurisy	PT	Pleural infections and inflammations	Pleural disorders	Respiratory, thoracic and mediastinal disorders	Count	0	0	0	0	0	0	0	0	0	0	0	0	0	0	0	0	0	0	0	0	1	1	1	1	1	1	1	1
healthunlocked.com	A0102509	10035618	Pleurisy	PT	Pleural infections and inflammations	Pleural disorders	Respiratory, thoracic and mediastinal disorders	Percent	0	0	0	0	0	0	0	0	0	0	0	0	0	0	0	0	0	0	0	0	0.0542	0.05394	0.05058	0.04847	0.04129	0.03857	0.03857	0.03857
healthunlocked.com	A2849333	10011781	Cystitis	PT	Urinary tract infections	Infections - pathogen unspecified	Infections and infestations	Count	0	0	0	0	0	0	0	0	0	0	0	0	2	2	2	2	2	2	2	2	2	2	2	2	2	2	2	2
healthunlocked.com	A2849333	10011781	Cystitis	PT	Urinary tract infections	Infections - pathogen unspecified	Infections and infestations	Percent	0	0	0	0	0	0	0	0	0	0	0	0	0.23364	0.21436	0.21436	0.2079	0.17109	0.16367	0.15049	0.12063	0.1084	0.10787	0.10116	0.09695	0.08258	0.07713	0.07713	0.07713
healthunlocked.com	A30277201	10082329	Catastrophic reaction	PT	Stress disorders	Anxiety disorders and symptoms	Psychiatric disorders	Count	0	0	0	0	0	0	0	0	0	0	0	0	1	1	1	1	1	1	1	1	1	1	1	1	1	1	1	1
healthunlocked.com	A30277201	10082329	Catastrophic reaction	PT	Stress disorders	Anxiety disorders and symptoms	Psychiatric disorders	Percent	0	0	0	0	0	0	0	0	0	0	0	0	0.11682	0.10718	0.10718	0.10395	0.08554	0.08183	0.07524	0.06031	0.0542	0.05394	0.05058	0.04847	0.04129	0.03857	0.03857	0.03857
healthunlocked.com	A7160848	10038435	Renal failure	PT	Renal failure and impairment	Renal disorders (excl nephropathies)	Renal and urinary disorders	Count	0	0	0	0	0	0	0	0	0	0	0	0	1	1	1	1	1	1	1	1	1	1	1	1	1	1	1	1
healthunlocked.com	A7160848	10038435	Renal failure	PT	Renal failure and impairment	Renal disorders (excl nephropathies)	Renal and urinary disorders	Percent	0	0	0	0	0	0	0	0	0	0	0	0	0.11682	0.10718	0.10718	0.10395	0.08554	0.08183	0.07524	0.06031	0.0542	0.05394	0.05058	0.04847	0.04129	0.03857	0.03857	0.03857
healthunlocked.com	A1265047	10010305	Confusional state	PT	Confusion and disorientation	Deliria (incl confusion)	Psychiatric disorders	Count	0	0	0	0	0	0	0	0	0	0	0	0	1	1	1	2	2	3	3	3	3	3	3	3	6	6	6	6
healthunlocked.com	A1265047	10010305	Confusional state	PT	Confusion and disorientation	Deliria (incl confusion)	Psychiatric disorders	Percent	0	0	0	0	0	0	0	0	0	0	0	0	0.11682	0.10718	0.10718	0.2079	0.17109	0.2455	0.22573	0.18094	0.1626	0.16181	0.15175	0.14542	0.24773	0.23139	0.23139	0.23139
healthunlocked.com	A1091096	10041953	Staring	PT	Abnormal behaviour NEC	Psychiatric and behavioural symptoms NEC	Psychiatric disorders	Count	0	0	0	0	0	0	0	0	0	0	0	0	1	1	1	1	1	1	1	1	1	1	1	1	1	1	1	1
healthunlocked.com	A1091096	10041953	Staring	PT	Abnormal behaviour NEC	Psychiatric and behavioural symptoms NEC	Psychiatric disorders	Percent	0	0	0	0	0	0	0	0	0	0	0	0	0.11682	0.10718	0.10718	0.10395	0.08554	0.08183	0.07524	0.06031	0.0542	0.05394	0.05058	0.04847	0.04129	0.03857	0.03857	0.03857
healthunlocked.com	A0004619	10054107	Nodule	PT	Mass conditions NEC	Tissue disorders NEC	General disorders and administration site conditions	Count	0	0	0	0	0	0	0	0	1	3	3	3	5	14	14	14	14	14	14	14	14	14	15	15	16	16	16	16
healthunlocked.com	A0004619	10054107	Nodule	PT	Mass conditions NEC	Tissue disorders NEC	General disorders and administration site conditions	Percent	0	0	0	0	0	0	0	0	0.38023	0.70258	0.66815	0.43732	0.58411	1.50054	1.50054	1.4553	1.1976	1.14566	1.05342	0.84439	0.75881	0.75512	0.75873	0.7271	0.66061	0.61705	0.61705	0.61705
healthunlocked.com	A1580354	10036975	Prostatic specific antigen increased	PT	Cell marker analyses	Cytogenetic investigations	Investigations	Count	0	0	0	0	0	0	0	0	0	0	0	0	2	2	2	2	2	2	2	2	2	2	2	2	2	2	2	2
healthunlocked.com	A1580354	10036975	Prostatic specific antigen increased	PT	Cell marker analyses	Cytogenetic investigations	Investigations	Percent	0	0	0	0	0	0	0	0	0	0	0	0	0.23364	0.21436	0.21436	0.2079	0.17109	0.16367	0.15049	0.12063	0.1084	0.10787	0.10116	0.09695	0.08258	0.07713	0.07713	0.07713
healthunlocked.com	A2849480	10061916	Prostatectomy	PT	Prostatic therapeutic procedures	Male genital tract therapeutic procedures	Surgical and medical procedures	Count	0	0	0	0	0	0	0	0	0	0	0	0	1	1	1	1	1	1	1	1	1	1	1	1	3	3	3	3
healthunlocked.com	A2849480	10061916	Prostatectomy	PT	Prostatic therapeutic procedures	Male genital tract therapeutic procedures	Surgical and medical procedures	Percent	0	0	0	0	0	0	0	0	0	0	0	0	0.11682	0.10718	0.10718	0.10395	0.08554	0.08183	0.07524	0.06031	0.0542	0.05394	0.05058	0.04847	0.12386	0.1157	0.1157	0.1157
healthunlocked.com	A2398050	10058563	Pulmonary hilum mass	PT	Mediastinal disorders	Thoracic disorders (excl lung and pleura)	Respiratory, thoracic and mediastinal disorders	Count	0	0	0	0	0	0	0	0	0	0	0	0	1	1	1	1	1	1	1	1	1	1	1	1	1	1	1	1
healthunlocked.com	A2398050	10058563	Pulmonary hilum mass	PT	Mediastinal disorders	Thoracic disorders (excl lung and pleura)	Respiratory, thoracic and mediastinal disorders	Percent	0	0	0	0	0	0	0	0	0	0	0	0	0.11682	0.10718	0.10718	0.10395	0.08554	0.08183	0.07524	0.06031	0.0542	0.05394	0.05058	0.04847	0.04129	0.03857	0.03857	0.03857
healthunlocked.com	A2309728	10056342	Pulmonary mass	PT	Respiratory tract disorders NEC	Respiratory disorders NEC	Respiratory, thoracic and mediastinal disorders	Count	0	0	0	0	0	0	0	0	0	2	2	2	4	4	4	4	4	4	4	4	4	4	4	4	4	5	5	5
healthunlocked.com	A2309728	10056342	Pulmonary mass	PT	Respiratory tract disorders NEC	Respiratory disorders NEC	Respiratory, thoracic and mediastinal disorders	Percent	0	0	0	0	0	0	0	0	0	0.46838	0.44543	0.29155	0.46729	0.42872	0.42872	0.4158	0.34217	0.32733	0.30098	0.24125	0.2168	0.21575	0.20233	0.19389	0.16515	0.19283	0.19283	0.19283
healthunlocked.com	A2850601	10025031	Lung adenocarcinoma	PT	Non-small cell neoplasms malignant of the respiratory tract cell type specified	Respiratory and mediastinal neoplasms malignant and unspecified	Neoplasms benign, malignant and unspecified (incl cysts and polyps)	Count	0	0	0	0	0	0	0	0	0	0	0	0	1	1	1	1	1	1	1	1	1	1	1	1	1	1	1	1
healthunlocked.com	A2850601	10025031	Lung adenocarcinoma	PT	Non-small cell neoplasms malignant of the respiratory tract cell type specified	Respiratory and mediastinal neoplasms malignant and unspecified	Neoplasms benign, malignant and unspecified (incl cysts and polyps)	Percent	0	0	0	0	0	0	0	0	0	0	0	0	0.11682	0.10718	0.10718	0.10395	0.08554	0.08183	0.07524	0.06031	0.0542	0.05394	0.05058	0.04847	0.04129	0.03857	0.03857	0.03857
healthunlocked.com	A28943578	10081101	Hanging	PT	Death and sudden death	Fatal outcomes	General disorders and administration site conditions	Count	0	0	0	0	0	0	0	0	0	0	0	0	1	2	2	2	2	2	2	2	2	2	2	2	2	2	2	2
healthunlocked.com	A28943578	10081101	Hanging	PT	Death and sudden death	Fatal outcomes	General disorders and administration site conditions	Percent	0	0	0	0	0	0	0	0	0	0	0	0	0.11682	0.21436	0.21436	0.2079	0.17109	0.16367	0.15049	0.12063	0.1084	0.10787	0.10116	0.09695	0.08258	0.07713	0.07713	0.07713
healthunlocked.com	A0011962	10022116	Injury	PT	Non-site specific injuries NEC	Injuries NEC	Injury, poisoning and procedural complications	Count	0	0	0	0	0	0	0	0	0	0	0	0	1	1	1	1	1	1	1	1	1	1	1	1	1	1	1	1
healthunlocked.com	A0011962	10022116	Injury	PT	Non-site specific injuries NEC	Injuries NEC	Injury, poisoning and procedural complications	Percent	0	0	0	0	0	0	0	0	0	0	0	0	0.11682	0.10718	0.10718	0.10395	0.08554	0.08183	0.07524	0.06031	0.0542	0.05394	0.05058	0.04847	0.04129	0.03857	0.03857	0.03857
healthunlocked.com	A14225113	10067908	Neurosurgery	PT	Nervous system therapeutic procedures NEC	Nervous system, skull and spine therapeutic procedures	Surgical and medical procedures	Count	0	0	0	0	0	0	0	0	0	0	0	0	0	0	0	2	2	2	2	2	2	2	2	2	2	2	2	2
healthunlocked.com	A14225113	10067908	Neurosurgery	PT	Nervous system therapeutic procedures NEC	Nervous system, skull and spine therapeutic procedures	Surgical and medical procedures	Percent	0	0	0	0	0	0	0	0	0	0	0	0	0	0	0	0.2079	0.17109	0.16367	0.15049	0.12063	0.1084	0.10787	0.10116	0.09695	0.08258	0.07713	0.07713	0.07713
healthunlocked.com	A0558960	10020937	Hypoaesthesia	PT	Dermal and epidermal conditions NEC	Epidermal and dermal conditions	Skin and subcutaneous tissue disorders	Count	0	0	0	0	0	0	0	0	0	0	0	0	0	0	0	1	1	1	1	1	1	1	1	1	2	2	2	2
healthunlocked.com	A0558960	10020937	Hypoaesthesia	PT	Dermal and epidermal conditions NEC	Epidermal and dermal conditions	Skin and subcutaneous tissue disorders	Percent	0	0	0	0	0	0	0	0	0	0	0	0	0	0	0	0.10395	0.08554	0.08183	0.07524	0.06031	0.0542	0.05394	0.05058	0.04847	0.08258	0.07713	0.07713	0.07713
healthunlocked.com	A2849877	10005003	Bladder cancer	PT	Bladder neoplasms malignant	Renal and urinary tract neoplasms malignant and unspecified	Neoplasms benign, malignant and unspecified (incl cysts and polyps)	Count	0	0	0	0	0	0	0	0	0	0	0	0	0	0	0	5	5	5	5	5	5	5	5	5	5	5	5	5
healthunlocked.com	A2849877	10005003	Bladder cancer	PT	Bladder neoplasms malignant	Renal and urinary tract neoplasms malignant and unspecified	Neoplasms benign, malignant and unspecified (incl cysts and polyps)	Percent	0	0	0	0	0	0	0	0	0	0	0	0	0	0	0	0.51975	0.42772	0.40917	0.37622	0.30157	0.271	0.26969	0.25291	0.24237	0.20644	0.19283	0.19283	0.19283
healthunlocked.com	A0071020	10020850	Hyperthyroidism	PT	Metabolic disorders NEC	Metabolism disorders NEC	Metabolism and nutrition disorders	Count	0	0	0	0	0	0	0	0	0	0	0	0	0	0	0	1	1	1	1	1	1	1	1	1	1	1	1	1
healthunlocked.com	A0071020	10020850	Hyperthyroidism	PT	Metabolic disorders NEC	Metabolism disorders NEC	Metabolism and nutrition disorders	Percent	0	0	0	0	0	0	0	0	0	0	0	0	0	0	0	0.10395	0.08554	0.08183	0.07524	0.06031	0.0542	0.05394	0.05058	0.04847	0.04129	0.03857	0.03857	0.03857
healthunlocked.com	A0420020	10019133	Hangover	PT	Feelings and sensations NEC	General system disorders NEC	General disorders and administration site conditions	Count	0	0	0	0	0	0	0	0	0	0	0	0	0	0	0	0	0	0	1	1	1	1	1	1	1	1	1	1
healthunlocked.com	A0420020	10019133	Hangover	PT	Feelings and sensations NEC	General system disorders NEC	General disorders and administration site conditions	Percent	0	0	0	0	0	0	0	0	0	0	0	0	0	0	0	0	0	0	0.07524	0.06031	0.0542	0.05394	0.05058	0.04847	0.04129	0.03857	0.03857	0.03857
healthunlocked.com	A2850064	10030095	Oedema	PT	Total fluid volume increased	Electrolyte and fluid balance conditions	Metabolism and nutrition disorders	Count	0	0	0	0	0	0	0	0	0	0	0	0	0	0	0	0	0	0	2	2	2	2	3	3	3	3	3	3
healthunlocked.com	A2850064	10030095	Oedema	PT	Total fluid volume increased	Electrolyte and fluid balance conditions	Metabolism and nutrition disorders	Percent	0	0	0	0	0	0	0	0	0	0	0	0	0	0	0	0	0	0	0.15049	0.12063	0.1084	0.10787	0.15175	0.14542	0.12386	0.1157	0.1157	0.1157
healthunlocked.com	A1120465	10047899	Weight increased	PT	Physical examination procedures and organ system status	Physical examination and organ system status topics	Investigations	Count	0	0	0	0	0	0	0	0	1	1	1	1	1	1	1	1	1	1	3	3	3	3	3	3	3	3	3	3
healthunlocked.com	A1120465	10047899	Weight increased	PT	Physical examination procedures and organ system status	Physical examination and organ system status topics	Investigations	Percent	0	0	0	0	0	0	0	0	0.38023	0.23419	0.22272	0.14577	0.11682	0.10718	0.10718	0.10395	0.08554	0.08183	0.22573	0.18094	0.1626	0.16181	0.15175	0.14542	0.12386	0.1157	0.1157	0.1157
healthunlocked.com	A1583786	10004791	Biopsy liver	PT	Hepatobiliary histopathology procedures	Hepatobiliary investigations	Investigations	Count	0	0	0	0	0	0	0	0	0	0	0	0	0	0	0	0	0	0	2	2	2	2	2	2	2	3	3	3
healthunlocked.com	A1583786	10004791	Biopsy liver	PT	Hepatobiliary histopathology procedures	Hepatobiliary investigations	Investigations	Percent	0	0	0	0	0	0	0	0	0	0	0	0	0	0	0	0	0	0	0.15049	0.12063	0.1084	0.10787	0.10116	0.09695	0.08258	0.1157	0.1157	0.1157
healthunlocked.com	A1583510	10005362	Blood bilirubin	PT	Liver function analyses	Hepatobiliary investigations	Investigations	Count	0	0	0	0	0	0	0	0	1	1	1	1	1	1	1	1	1	1	3	3	3	3	3	3	3	3	3	3
healthunlocked.com	A1583510	10005362	Blood bilirubin	PT	Liver function analyses	Hepatobiliary investigations	Investigations	Percent	0	0	0	0	0	0	0	0	0.38023	0.23419	0.22272	0.14577	0.11682	0.10718	0.10718	0.10395	0.08554	0.08183	0.22573	0.18094	0.1626	0.16181	0.15175	0.14542	0.12386	0.1157	0.1157	0.1157
healthunlocked.com	A1591693	10009900	Colitis ulcerative	PT	Immune and associated conditions NEC	Immune disorders NEC	Immune system disorders	Count	0	0	0	0	0	0	0	0	0	0	0	0	0	0	0	0	0	0	1	1	1	1	1	1	1	1	1	1
healthunlocked.com	A1591693	10009900	Colitis ulcerative	PT	Immune and associated conditions NEC	Immune disorders NEC	Immune system disorders	Percent	0	0	0	0	0	0	0	0	0	0	0	0	0	0	0	0	0	0	0.07524	0.06031	0.0542	0.05394	0.05058	0.04847	0.04129	0.03857	0.03857	0.03857
healthunlocked.com	A2853124	10061664	Autoimmune disorder	PT	Autoimmune disorders NEC	Autoimmune disorders	Immune system disorders	Count	0	0	0	0	0	0	0	0	0	0	0	0	0	0	0	0	0	0	1	1	1	1	1	1	1	1	1	1
healthunlocked.com	A2853124	10061664	Autoimmune disorder	PT	Autoimmune disorders NEC	Autoimmune disorders	Immune system disorders	Percent	0	0	0	0	0	0	0	0	0	0	0	0	0	0	0	0	0	0	0.07524	0.06031	0.0542	0.05394	0.05058	0.04847	0.04129	0.03857	0.03857	0.03857
healthunlocked.com	A0400630	10008479	Chest pain	PT	Respiratory signs and symptoms NEC	Respiratory tract signs and symptoms	Respiratory, thoracic and mediastinal disorders	Count	0	0	0	0	0	0	1	1	1	1	1	1	1	1	1	1	1	1	2	2	2	2	2	2	2	2	2	2
healthunlocked.com	A0400630	10008479	Chest pain	PT	Respiratory signs and symptoms NEC	Respiratory tract signs and symptoms	Respiratory, thoracic and mediastinal disorders	Percent	0	0	0	0	0	0	3.22581	1.53846	0.38023	0.23419	0.22272	0.14577	0.11682	0.10718	0.10718	0.10395	0.08554	0.08183	0.15049	0.12063	0.1084	0.10787	0.10116	0.09695	0.08258	0.07713	0.07713	0.07713
healthunlocked.com	A2849295	10003553	Asthma	PT	Bronchospasm and obstruction	Bronchial disorders (excl neoplasms)	Respiratory, thoracic and mediastinal disorders	Count	0	0	0	0	0	0	0	0	1	1	1	1	1	1	1	1	1	1	3	3	3	3	3	3	3	3	3	3
healthunlocked.com	A2849295	10003553	Asthma	PT	Bronchospasm and obstruction	Bronchial disorders (excl neoplasms)	Respiratory, thoracic and mediastinal disorders	Percent	0	0	0	0	0	0	0	0	0.38023	0.23419	0.22272	0.14577	0.11682	0.10718	0.10718	0.10395	0.08554	0.08183	0.22573	0.18094	0.1626	0.16181	0.15175	0.14542	0.12386	0.1157	0.1157	0.1157
healthunlocked.com	A20921852	10064127	Solar lentigo	PT	Hyperpigmentation disorders	Pigmentation disorders	Skin and subcutaneous tissue disorders	Count	0	0	0	0	0	0	0	0	0	0	0	0	0	0	0	0	0	0	1	1	1	1	1	1	1	1	1	1
healthunlocked.com	A20921852	10064127	Solar lentigo	PT	Hyperpigmentation disorders	Pigmentation disorders	Skin and subcutaneous tissue disorders	Percent	0	0	0	0	0	0	0	0	0	0	0	0	0	0	0	0	0	0	0.07524	0.06031	0.0542	0.05394	0.05058	0.04847	0.04129	0.03857	0.03857	0.03857
healthunlocked.com	A0879874	10005553	Blood glucose	PT	Carbohydrate tolerance analyses (incl diabetes)	Metabolic, nutritional and blood gas investigations	Investigations	Count	0	0	0	0	0	0	0	0	0	0	0	0	0	0	0	0	0	1	1	1	1	1	1	1	1	1	1	1
healthunlocked.com	A0879874	10005553	Blood glucose	PT	Carbohydrate tolerance analyses (incl diabetes)	Metabolic, nutritional and blood gas investigations	Investigations	Percent	0	0	0	0	0	0	0	0	0	0	0	0	0	0	0	0	0	0.08183	0.07524	0.06031	0.0542	0.05394	0.05058	0.04847	0.04129	0.03857	0.03857	0.03857
healthunlocked.com	A0077150	10023391	Ketosis	PT	Metabolic acidoses (excl diabetic acidoses)	Acid-base disorders	Metabolism and nutrition disorders	Count	0	0	0	0	0	0	0	0	0	0	0	0	0	0	0	0	0	1	1	1	1	1	1	1	1	1	1	1
healthunlocked.com	A0077150	10023391	Ketosis	PT	Metabolic acidoses (excl diabetic acidoses)	Acid-base disorders	Metabolism and nutrition disorders	Percent	0	0	0	0	0	0	0	0	0	0	0	0	0	0	0	0	0	0.08183	0.07524	0.06031	0.0542	0.05394	0.05058	0.04847	0.04129	0.03857	0.03857	0.03857
healthunlocked.com	A1598396	10015650	Exercise lack of	PT	Social issues NEC	Lifestyle issues	Social circumstances	Count	0	0	0	0	0	0	0	0	0	0	0	0	0	0	0	0	0	1	1	1	1	1	1	1	1	1	1	1
healthunlocked.com	A1598396	10015650	Exercise lack of	PT	Social issues NEC	Lifestyle issues	Social circumstances	Percent	0	0	0	0	0	0	0	0	0	0	0	0	0	0	0	0	0	0.08183	0.07524	0.06031	0.0542	0.05394	0.05058	0.04847	0.04129	0.03857	0.03857	0.03857
healthunlocked.com	A23065513	10073855	Ketogenic diet	PT	Dietary and nutritional therapies	Therapeutic procedures and supportive care NEC	Surgical and medical procedures	Count	0	0	0	0	0	0	0	0	0	0	0	0	0	0	0	0	0	1	1	1	1	1	1	1	1	1	1	1
healthunlocked.com	A23065513	10073855	Ketogenic diet	PT	Dietary and nutritional therapies	Therapeutic procedures and supportive care NEC	Surgical and medical procedures	Percent	0	0	0	0	0	0	0	0	0	0	0	0	0	0	0	0	0	0.08183	0.07524	0.06031	0.0542	0.05394	0.05058	0.04847	0.04129	0.03857	0.03857	0.03857
healthunlocked.com	A2849192	10011732	Cyst	PT	Neoplasms benign site unspecified NEC	Miscellaneous and site unspecified neoplasms benign	Neoplasms benign, malignant and unspecified (incl cysts and polyps)	Count	0	0	0	0	0	0	0	0	0	0	0	0	0	0	0	0	0	1	1	1	1	1	1	1	1	2	2	2
healthunlocked.com	A2849192	10011732	Cyst	PT	Neoplasms benign site unspecified NEC	Miscellaneous and site unspecified neoplasms benign	Neoplasms benign, malignant and unspecified (incl cysts and polyps)	Percent	0	0	0	0	0	0	0	0	0	0	0	0	0	0	0	0	0	0.08183	0.07524	0.06031	0.0542	0.05394	0.05058	0.04847	0.04129	0.07713	0.07713	0.07713
healthunlocked.com	A0031449	10005169	Blindness	PT	Neurologic visual problems NEC	Neurological disorders of the eye	Nervous system disorders	Count	0	0	0	0	0	0	0	0	0	0	0	0	0	0	0	0	0	1	1	1	1	1	3	3	5	5	5	5
healthunlocked.com	A0031449	10005169	Blindness	PT	Neurologic visual problems NEC	Neurological disorders of the eye	Nervous system disorders	Percent	0	0	0	0	0	0	0	0	0	0	0	0	0	0	0	0	0	0.08183	0.07524	0.06031	0.0542	0.05394	0.15175	0.14542	0.20644	0.19283	0.19283	0.19283
healthunlocked.com	A0011698	10024855	Loss of consciousness	PT	Disturbances in consciousness NEC	Neurological disorders NEC	Nervous system disorders	Count	0	0	0	0	0	0	0	0	0	0	0	0	0	0	0	0	0	2	2	2	2	2	2	2	2	2	2	2
healthunlocked.com	A0011698	10024855	Loss of consciousness	PT	Disturbances in consciousness NEC	Neurological disorders NEC	Nervous system disorders	Percent	0	0	0	0	0	0	0	0	0	0	0	0	0	0	0	0	0	0.16367	0.15049	0.12063	0.1084	0.10787	0.10116	0.09695	0.08258	0.07713	0.07713	0.07713
healthunlocked.com	A2849856	10001367	Adrenal insufficiency	PT	Metabolic disorders NEC	Metabolism disorders NEC	Metabolism and nutrition disorders	Count	0	0	0	0	0	0	0	0	0	0	0	0	0	0	0	0	0	0	0	0	0	0	0	0	1	3	3	3
healthunlocked.com	A2849856	10001367	Adrenal insufficiency	PT	Metabolic disorders NEC	Metabolism disorders NEC	Metabolism and nutrition disorders	Percent	0	0	0	0	0	0	0	0	0	0	0	0	0	0	0	0	0	0	0	0	0	0	0	0	0.04129	0.1157	0.1157	0.1157
healthunlocked.com	A2850110	10062237	Renal impairment	PT	Renal failure and impairment	Renal disorders (excl nephropathies)	Renal and urinary disorders	Count	0	0	0	0	0	0	0	0	0	0	0	0	0	0	0	0	0	0	0	0	0	0	0	0	1	3	3	3
healthunlocked.com	A2850110	10062237	Renal impairment	PT	Renal failure and impairment	Renal disorders (excl nephropathies)	Renal and urinary disorders	Percent	0	0	0	0	0	0	0	0	0	0	0	0	0	0	0	0	0	0	0	0	0	0	0	0	0.04129	0.1157	0.1157	0.1157
healthunlocked.com	A1604628	10023435	Kidney small	PT	Renal structural abnormalities and trauma	Renal disorders (excl nephropathies)	Renal and urinary disorders	Count	0	0	0	0	0	0	0	0	0	0	0	0	0	0	0	0	0	0	0	0	0	0	0	0	0	1	1	1
healthunlocked.com	A1604628	10023435	Kidney small	PT	Renal structural abnormalities and trauma	Renal disorders (excl nephropathies)	Renal and urinary disorders	Percent	0	0	0	0	0	0	0	0	0	0	0	0	0	0	0	0	0	0	0	0	0	0	0	0	0	0.03857	0.03857	0.03857
healthunlocked.com	A0070245	10020524	Hydronephrosis	PT	Renal obstructive disorders	Renal disorders (excl nephropathies)	Renal and urinary disorders	Count	0	0	0	0	0	0	0	0	0	0	0	0	0	0	0	0	0	0	0	0	0	0	0	0	0	1	1	1
healthunlocked.com	A0070245	10020524	Hydronephrosis	PT	Renal obstructive disorders	Renal disorders (excl nephropathies)	Renal and urinary disorders	Percent	0	0	0	0	0	0	0	0	0	0	0	0	0	0	0	0	0	0	0	0	0	0	0	0	0	0.03857	0.03857	0.03857
healthunlocked.com	A0716324	10020028	Hiatus hernia	PT	Diaphragmatic disorders	Thoracic disorders (excl lung and pleura)	Respiratory, thoracic and mediastinal disorders	Count	0	0	0	0	0	0	0	0	0	0	0	0	0	0	0	0	0	0	0	0	0	0	0	0	0	1	1	1
healthunlocked.com	A0716324	10020028	Hiatus hernia	PT	Diaphragmatic disorders	Thoracic disorders (excl lung and pleura)	Respiratory, thoracic and mediastinal disorders	Percent	0	0	0	0	0	0	0	0	0	0	0	0	0	0	0	0	0	0	0	0	0	0	0	0	0	0.03857	0.03857	0.03857
healthunlocked.com	A2849717	10022016	Inguinal hernia	PT	Inguinal hernias	Abdominal hernias and other abdominal wall conditions	Gastrointestinal disorders	Count	0	0	0	0	0	0	0	0	0	0	0	0	0	0	0	0	0	0	0	0	0	0	0	0	0	1	1	1
healthunlocked.com	A2849717	10022016	Inguinal hernia	PT	Inguinal hernias	Abdominal hernias and other abdominal wall conditions	Gastrointestinal disorders	Percent	0	0	0	0	0	0	0	0	0	0	0	0	0	0	0	0	0	0	0	0	0	0	0	0	0	0.03857	0.03857	0.03857
healthunlocked.com	A2853079	10061482	Renal neoplasm	PT	Urinary tract neoplasms unspecified malignancy NEC	Renal and urinary tract neoplasms malignant and unspecified	Neoplasms benign, malignant and unspecified (incl cysts and polyps)	Count	0	0	0	0	0	0	0	0	0	0	0	0	0	0	0	0	0	0	0	0	0	0	0	0	2	3	3	3
healthunlocked.com	A2853079	10061482	Renal neoplasm	PT	Urinary tract neoplasms unspecified malignancy NEC	Renal and urinary tract neoplasms malignant and unspecified	Neoplasms benign, malignant and unspecified (incl cysts and polyps)	Percent	0	0	0	0	0	0	0	0	0	0	0	0	0	0	0	0	0	0	0	0	0	0	0	0	0.08258	0.1157	0.1157	0.1157
healthunlocked.com	A1581972	10041243	Social avoidant behaviour	PT	Behaviour and socialisation disturbances	Personality disorders and disturbances in behaviour	Psychiatric disorders	Count	0	0	0	0	0	0	0	0	0	0	0	0	0	0	0	0	0	0	0	0	0	0	0	0	0	1	1	1
healthunlocked.com	A1581972	10041243	Social avoidant behaviour	PT	Behaviour and socialisation disturbances	Personality disorders and disturbances in behaviour	Psychiatric disorders	Percent	0	0	0	0	0	0	0	0	0	0	0	0	0	0	0	0	0	0	0	0	0	0	0	0	0	0.03857	0.03857	0.03857
healthunlocked.com	A9461294	10065096	Urogram	PT	Urinary tract imaging procedures	Renal and urinary tract investigations and urinalyses	Investigations	Count	0	0	0	0	0	0	0	0	0	0	0	0	0	0	0	0	0	0	0	0	0	0	0	0	0	1	1	1
healthunlocked.com	A9461294	10065096	Urogram	PT	Urinary tract imaging procedures	Renal and urinary tract investigations and urinalyses	Investigations	Percent	0	0	0	0	0	0	0	0	0	0	0	0	0	0	0	0	0	0	0	0	0	0	0	0	0	0.03857	0.03857	0.03857
healthunlocked.com	A4363268	10018767	Guillain-Barre syndrome	PT	Inflammatory disorders following infection	Ancillary infectious topics	Infections and infestations	Count	0	0	0	0	0	0	0	0	0	0	0	0	0	0	0	0	0	0	0	0	0	0	0	0	1	2	2	2
healthunlocked.com	A4363268	10018767	Guillain-Barre syndrome	PT	Inflammatory disorders following infection	Ancillary infectious topics	Infections and infestations	Percent	0	0	0	0	0	0	0	0	0	0	0	0	0	0	0	0	0	0	0	0	0	0	0	0	0.04129	0.07713	0.07713	0.07713
healthunlocked.com	A1585349	10005684	Blood oestrogen	PT	Reproductive hormone analyses	Endocrine investigations (incl sex hormones)	Investigations	Count	0	0	0	0	0	0	0	0	0	0	0	0	0	0	0	0	0	0	0	0	0	0	0	0	1	2	2	2
healthunlocked.com	A1585349	10005684	Blood oestrogen	PT	Reproductive hormone analyses	Endocrine investigations (incl sex hormones)	Investigations	Percent	0	0	0	0	0	0	0	0	0	0	0	0	0	0	0	0	0	0	0	0	0	0	0	0	0.04129	0.07713	0.07713	0.07713
healthunlocked.com	A2849329	10011483	Cryotherapy	PT	Therapeutic procedures NEC	Therapeutic procedures and supportive care NEC	Surgical and medical procedures	Count	0	0	0	0	0	0	0	0	0	0	0	0	0	0	0	0	0	0	0	0	0	0	0	0	0	6	6	6
healthunlocked.com	A2849329	10011483	Cryotherapy	PT	Therapeutic procedures NEC	Therapeutic procedures and supportive care NEC	Surgical and medical procedures	Percent	0	0	0	0	0	0	0	0	0	0	0	0	0	0	0	0	0	0	0	0	0	0	0	0	0	0.23139	0.23139	0.23139
healthunlocked.com	A1585094	10005531	Blood follicle stimulating hormone	PT	Pituitary analyses anterior	Endocrine investigations (incl sex hormones)	Investigations	Count	0	0	0	0	0	0	0	0	0	0	0	0	0	0	0	0	0	0	0	0	0	0	0	0	0	1	1	1
healthunlocked.com	A1585094	10005531	Blood follicle stimulating hormone	PT	Pituitary analyses anterior	Endocrine investigations (incl sex hormones)	Investigations	Percent	0	0	0	0	0	0	0	0	0	0	0	0	0	0	0	0	0	0	0	0	0	0	0	0	0	0.03857	0.03857	0.03857
healthunlocked.com	A2849405	10021926	Infertility	PT	Sexual function and fertility disorders NEC	Sexual function and fertility disorders	Reproductive system and breast disorders	Count	0	0	0	0	0	0	0	0	0	0	0	0	0	0	0	0	0	0	0	0	0	0	0	0	0	1	1	1
healthunlocked.com	A2849405	10021926	Infertility	PT	Sexual function and fertility disorders NEC	Sexual function and fertility disorders	Reproductive system and breast disorders	Percent	0	0	0	0	0	0	0	0	0	0	0	0	0	0	0	0	0	0	0	0	0	0	0	0	0	0.03857	0.03857	0.03857
healthunlocked.com	A0061762	10017655	Gambling	PT	Social issues NEC	Lifestyle issues	Social circumstances	Count	0	0	0	0	0	0	0	0	0	0	0	0	0	0	0	0	0	0	0	0	0	0	0	0	0	1	1	1
healthunlocked.com	A0061762	10017655	Gambling	PT	Social issues NEC	Lifestyle issues	Social circumstances	Percent	0	0	0	0	0	0	0	0	0	0	0	0	0	0	0	0	0	0	0	0	0	0	0	0	0	0.03857	0.03857	0.03857
healthunlocked.com	A0071259	10058359	Hypogonadism	PT	Endocrine abnormalities of gonadal function NEC	Endocrine disorders of gonadal function	Endocrine disorders	Count	0	0	0	0	0	0	0	0	0	0	0	0	0	0	0	0	0	0	0	0	0	0	0	0	0	1	1	1
healthunlocked.com	A0071259	10058359	Hypogonadism	PT	Endocrine abnormalities of gonadal function NEC	Endocrine disorders of gonadal function	Endocrine disorders	Percent	0	0	0	0	0	0	0	0	0	0	0	0	0	0	0	0	0	0	0	0	0	0	0	0	0	0.03857	0.03857	0.03857
healthunlocked.com	A2018998	10052920	Spinal support	PT	Spine and spinal cord therapeutic procedures	Nervous system, skull and spine therapeutic procedures	Surgical and medical procedures	Count	0	0	0	0	0	0	0	0	0	0	0	0	0	0	0	0	0	0	0	0	0	0	0	0	0	1	1	1
healthunlocked.com	A2018998	10052920	Spinal support	PT	Spine and spinal cord therapeutic procedures	Nervous system, skull and spine therapeutic procedures	Surgical and medical procedures	Percent	0	0	0	0	0	0	0	0	0	0	0	0	0	0	0	0	0	0	0	0	0	0	0	0	0	0.03857	0.03857	0.03857
healthunlocked.com	A0069854	10020466	Hunger	PT	General nutritional disorders NEC	Appetite and general nutritional disorders	Metabolism and nutrition disorders	Count	0	0	0	0	0	0	0	0	0	0	0	0	0	0	0	0	0	0	0	0	0	0	0	0	0	1	1	1
healthunlocked.com	A0069854	10020466	Hunger	PT	General nutritional disorders NEC	Appetite and general nutritional disorders	Metabolism and nutrition disorders	Percent	0	0	0	0	0	0	0	0	0	0	0	0	0	0	0	0	0	0	0	0	0	0	0	0	0	0.03857	0.03857	0.03857
healthunlocked.com	A2849467	10033799	Paralysis	PT	Paralysis and paresis (excl cranial nerve)	Movement disorders (incl parkinsonism)	Nervous system disorders	Count	0	0	0	0	0	0	0	0	0	0	0	0	0	0	0	0	0	0	0	0	0	0	0	0	1	1	1	1
healthunlocked.com	A2849467	10033799	Paralysis	PT	Paralysis and paresis (excl cranial nerve)	Movement disorders (incl parkinsonism)	Nervous system disorders	Percent	0	0	0	0	0	0	0	0	0	0	0	0	0	0	0	0	0	0	0	0	0	0	0	0	0.04129	0.03857	0.03857	0.03857
healthunlocked.com	A1604358	10040880	Skin irritation	PT	Dermatitis and eczema	Epidermal and dermal conditions	Skin and subcutaneous tissue disorders	Count	0	0	0	0	0	0	0	0	0	0	0	0	0	0	0	0	0	0	0	0	0	0	0	0	2	2	2	2
healthunlocked.com	A1604358	10040880	Skin irritation	PT	Dermatitis and eczema	Epidermal and dermal conditions	Skin and subcutaneous tissue disorders	Percent	0	0	0	0	0	0	0	0	0	0	0	0	0	0	0	0	0	0	0	0	0	0	0	0	0.08258	0.07713	0.07713	0.07713
healthunlocked.com	A14224663	10068056	Pathology test	PT	Histopathology procedures NEC	Investigations, imaging and histopathology procedures NEC	Investigations	Count	0	0	0	0	0	0	0	0	0	0	0	0	0	0	0	0	0	0	0	0	0	0	0	0	1	1	1	1
healthunlocked.com	A14224663	10068056	Pathology test	PT	Histopathology procedures NEC	Investigations, imaging and histopathology procedures NEC	Investigations	Percent	0	0	0	0	0	0	0	0	0	0	0	0	0	0	0	0	0	0	0	0	0	0	0	0	0.04129	0.03857	0.03857	0.03857
healthunlocked.com	A0005341	10041823	Squamous cell carcinoma	PT	Neoplasms malignant site unspecified NEC	Miscellaneous and site unspecified neoplasms malignant and unspecified	Neoplasms benign, malignant and unspecified (incl cysts and polyps)	Count	0	0	0	0	0	0	0	0	0	0	0	0	0	0	0	0	0	0	0	0	0	0	0	0	2	2	2	2
healthunlocked.com	A0005341	10041823	Squamous cell carcinoma	PT	Neoplasms malignant site unspecified NEC	Miscellaneous and site unspecified neoplasms malignant and unspecified	Neoplasms benign, malignant and unspecified (incl cysts and polyps)	Percent	0	0	0	0	0	0	0	0	0	0	0	0	0	0	0	0	0	0	0	0	0	0	0	0	0.08258	0.07713	0.07713	0.07713
healthunlocked.com	A21209720	10005949	Bone cancer	PT	Bone neoplasms malignant (excl sarcomas)	Skeletal neoplasms malignant and unspecified	Neoplasms benign, malignant and unspecified (incl cysts and polyps)	Count	0	0	0	0	0	0	0	0	0	0	0	0	0	0	0	0	0	0	0	0	0	0	1	1	3	3	3	3
healthunlocked.com	A21209720	10005949	Bone cancer	PT	Bone neoplasms malignant (excl sarcomas)	Skeletal neoplasms malignant and unspecified	Neoplasms benign, malignant and unspecified (incl cysts and polyps)	Percent	0	0	0	0	0	0	0	0	0	0	0	0	0	0	0	0	0	0	0	0	0	0	0.05058	0.04847	0.12386	0.1157	0.1157	0.1157
healthunlocked.com	A2018034	10052904	Musculoskeletal stiffness	PT	Musculoskeletal and connective tissue conditions NEC	Musculoskeletal and connective tissue disorders NEC	Musculoskeletal and connective tissue disorders	Count	0	0	0	0	0	0	0	0	0	0	0	0	0	0	0	0	0	0	0	0	0	0	0	0	1	1	1	1
healthunlocked.com	A2018034	10052904	Musculoskeletal stiffness	PT	Musculoskeletal and connective tissue conditions NEC	Musculoskeletal and connective tissue disorders NEC	Musculoskeletal and connective tissue disorders	Percent	0	0	0	0	0	0	0	0	0	0	0	0	0	0	0	0	0	0	0	0	0	0	0	0	0.04129	0.03857	0.03857	0.03857
healthunlocked.com	A1593079	10035528	Platelet count decreased	PT	Platelet analyses	Haematology investigations (incl blood groups)	Investigations	Count	0	0	0	0	0	0	0	0	0	0	0	0	0	0	0	0	0	0	0	0	0	0	0	0	1	1	1	1
healthunlocked.com	A1593079	10035528	Platelet count decreased	PT	Platelet analyses	Haematology investigations (incl blood groups)	Investigations	Percent	0	0	0	0	0	0	0	0	0	0	0	0	0	0	0	0	0	0	0	0	0	0	0	0	0.04129	0.03857	0.03857	0.03857
healthunlocked.com	A2310156	10057304	Uterine dilation and curettage	PT	Uterine therapeutic procedures	Obstetric and gynaecological therapeutic procedures	Surgical and medical procedures	Count	0	0	0	0	0	0	0	0	0	0	0	0	0	0	0	0	0	0	0	0	0	0	0	0	1	1	1	1
healthunlocked.com	A2310156	10057304	Uterine dilation and curettage	PT	Uterine therapeutic procedures	Obstetric and gynaecological therapeutic procedures	Surgical and medical procedures	Percent	0	0	0	0	0	0	0	0	0	0	0	0	0	0	0	0	0	0	0	0	0	0	0	0	0.04129	0.03857	0.03857	0.03857
healthunlocked.com	A0071589	10021151	Hysterectomy	PT	Uterine therapeutic procedures	Obstetric and gynaecological therapeutic procedures	Surgical and medical procedures	Count	0	0	0	0	0	0	0	0	0	0	0	0	0	0	0	0	0	0	0	0	0	0	0	0	1	1	1	1
healthunlocked.com	A0071589	10021151	Hysterectomy	PT	Uterine therapeutic procedures	Obstetric and gynaecological therapeutic procedures	Surgical and medical procedures	Percent	0	0	0	0	0	0	0	0	0	0	0	0	0	0	0	0	0	0	0	0	0	0	0	0	0.04129	0.03857	0.03857	0.03857
healthunlocked.com	A2849894	10008498	Chest X-ray	PT	Respiratory tract and thoracic imaging procedures	Respiratory and pulmonary investigations (excl blood gases)	Investigations	Count	0	0	0	0	0	0	0	0	3	5	5	5	5	5	5	5	5	5	5	5	5	5	5	5	6	6	6	6
healthunlocked.com	A2849894	10008498	Chest X-ray	PT	Respiratory tract and thoracic imaging procedures	Respiratory and pulmonary investigations (excl blood gases)	Investigations	Percent	0	0	0	0	0	0	0	0	1.14068	1.17096	1.11359	0.72886	0.58411	0.53591	0.53591	0.51975	0.42772	0.40917	0.37622	0.30157	0.271	0.26969	0.25291	0.24237	0.24773	0.23139	0.23139	0.23139
healthunlocked.com	A2849266	10000269	Abscess	PT	Infections NEC	Infections - pathogen unspecified	Infections and infestations	Count	0	0	0	0	0	0	0	0	0	0	0	0	0	0	0	0	0	0	0	0	0	0	0	0	1	1	1	1
healthunlocked.com	A2849266	10000269	Abscess	PT	Infections NEC	Infections - pathogen unspecified	Infections and infestations	Percent	0	0	0	0	0	0	0	0	0	0	0	0	0	0	0	0	0	0	0	0	0	0	0	0	0.04129	0.03857	0.03857	0.03857
healthunlocked.com	A12057376	10066901	Treatment failure	PT	Therapeutic and nontherapeutic responses	Therapeutic and nontherapeutic effects (excl toxicity)	General disorders and administration site conditions	Count	0	0	0	0	0	0	0	0	0	0	0	0	0	2	2	2	2	2	2	2	2	2	2	2	3	3	3	3
healthunlocked.com	A12057376	10066901	Treatment failure	PT	Therapeutic and nontherapeutic responses	Therapeutic and nontherapeutic effects (excl toxicity)	General disorders and administration site conditions	Percent	0	0	0	0	0	0	0	0	0	0	0	0	0	0.21436	0.21436	0.2079	0.17109	0.16367	0.15049	0.12063	0.1084	0.10787	0.10116	0.09695	0.12386	0.1157	0.1157	0.1157
healthunlocked.com	A0004293	10029412	Nightmare	PT	Parasomnias	Sleep disorders and disturbances	Psychiatric disorders	Count	0	0	0	0	0	0	0	0	1	1	1	1	1	1	1	1	1	1	1	1	1	1	1	1	2	2	2	2
healthunlocked.com	A0004293	10029412	Nightmare	PT	Parasomnias	Sleep disorders and disturbances	Psychiatric disorders	Percent	0	0	0	0	0	0	0	0	0.38023	0.23419	0.22272	0.14577	0.11682	0.10718	0.10718	0.10395	0.08554	0.08183	0.07524	0.06031	0.0542	0.05394	0.05058	0.04847	0.08258	0.07713	0.07713	0.07713
healthunlocked.com	A2308839	10051922	Hereditary non-polyposis colorectal cancer syndrome	PT	Colorectal and anal neoplasms malignancy unspecified	Gastrointestinal neoplasms malignant and unspecified	Neoplasms benign, malignant and unspecified (incl cysts and polyps)	Count	0	0	0	0	0	0	0	0	0	0	0	0	0	0	0	0	0	0	0	0	0	0	0	0	4	4	4	4
healthunlocked.com	A2308839	10051922	Hereditary non-polyposis colorectal cancer syndrome	PT	Colorectal and anal neoplasms malignancy unspecified	Gastrointestinal neoplasms malignant and unspecified	Neoplasms benign, malignant and unspecified (incl cysts and polyps)	Percent	0	0	0	0	0	0	0	0	0	0	0	0	0	0	0	0	0	0	0	0	0	0	0	0	0.16515	0.15426	0.15426	0.15426
healthunlocked.com	A2850105	10038038	Rectal cancer	PT	Colorectal neoplasms malignant	Gastrointestinal neoplasms malignant and unspecified	Neoplasms benign, malignant and unspecified (incl cysts and polyps)	Count	0	0	0	0	0	0	0	0	0	0	0	0	0	0	0	0	0	0	0	0	0	0	0	0	4	4	4	4
healthunlocked.com	A2850105	10038038	Rectal cancer	PT	Colorectal neoplasms malignant	Gastrointestinal neoplasms malignant and unspecified	Neoplasms benign, malignant and unspecified (incl cysts and polyps)	Percent	0	0	0	0	0	0	0	0	0	0	0	0	0	0	0	0	0	0	0	0	0	0	0	0	0.16515	0.15426	0.15426	0.15426
healthunlocked.com	A0133134	10050713	Vitamin D	PT	Vitamin analyses	Metabolic, nutritional and blood gas investigations	Investigations	Count	0	0	0	0	0	0	0	0	0	0	0	0	0	0	0	0	0	0	0	0	0	0	1	1	2	2	2	2
healthunlocked.com	A0133134	10050713	Vitamin D	PT	Vitamin analyses	Metabolic, nutritional and blood gas investigations	Investigations	Percent	0	0	0	0	0	0	0	0	0	0	0	0	0	0	0	0	0	0	0	0	0	0	0.05058	0.04847	0.08258	0.07713	0.07713	0.07713
healthunlocked.com	A0809310	10044445	Transurethral prostatectomy	PT	Prostatic therapeutic procedures	Male genital tract therapeutic procedures	Surgical and medical procedures	Count	0	0	0	0	0	0	0	0	0	0	0	0	0	0	0	0	0	0	0	0	0	0	0	0	1	1	1	1
healthunlocked.com	A0809310	10044445	Transurethral prostatectomy	PT	Prostatic therapeutic procedures	Male genital tract therapeutic procedures	Surgical and medical procedures	Percent	0	0	0	0	0	0	0	0	0	0	0	0	0	0	0	0	0	0	0	0	0	0	0	0	0.04129	0.03857	0.03857	0.03857
healthunlocked.com	A0043896	10011469	Crying	PT	Vaccination related complications	Procedural related injuries and complications NEC	Injury, poisoning and procedural complications	Count	0	0	0	0	0	0	0	0	0	1	1	1	1	1	1	1	1	1	1	1	1	1	3	3	4	4	4	4
healthunlocked.com	A0043896	10011469	Crying	PT	Vaccination related complications	Procedural related injuries and complications NEC	Injury, poisoning and procedural complications	Percent	0	0	0	0	0	0	0	0	0	0.23419	0.22272	0.14577	0.11682	0.10718	0.10718	0.10395	0.08554	0.08183	0.07524	0.06031	0.0542	0.05394	0.15175	0.14542	0.16515	0.15426	0.15426	0.15426
healthunlocked.com	A0879809	10005422	Blood cholesterol	PT	Cholesterol analyses	Lipid analyses	Investigations	Count	0	0	0	0	0	0	0	0	0	0	0	0	0	0	0	0	0	0	0	0	0	0	0	0	1	1	1	1
healthunlocked.com	A0879809	10005422	Blood cholesterol	PT	Cholesterol analyses	Lipid analyses	Investigations	Percent	0	0	0	0	0	0	0	0	0	0	0	0	0	0	0	0	0	0	0	0	0	0	0	0	0.04129	0.03857	0.03857	0.03857
healthunlocked.com	A0121925	10042772	Syncope	PT	Circulatory collapse and shock	Decreased and nonspecific blood pressure disorders and shock	Vascular disorders	Count	0	0	0	0	0	0	0	0	0	0	0	0	0	0	0	0	0	0	0	0	0	0	0	0	1	1	1	1
healthunlocked.com	A0121925	10042772	Syncope	PT	Circulatory collapse and shock	Decreased and nonspecific blood pressure disorders and shock	Vascular disorders	Percent	0	0	0	0	0	0	0	0	0	0	0	0	0	0	0	0	0	0	0	0	0	0	0	0	0.04129	0.03857	0.03857	0.03857
healthunlocked.com	A0679354	10010811	Contraceptive diaphragm	PT	Contraceptive methods female	Obstetric and gynaecological therapeutic procedures	Surgical and medical procedures	Count	0	0	0	0	0	0	0	0	0	0	0	0	0	0	0	0	0	0	0	0	0	0	0	0	1	1	1	1
healthunlocked.com	A0679354	10010811	Contraceptive diaphragm	PT	Contraceptive methods female	Obstetric and gynaecological therapeutic procedures	Surgical and medical procedures	Percent	0	0	0	0	0	0	0	0	0	0	0	0	0	0	0	0	0	0	0	0	0	0	0	0	0.04129	0.03857	0.03857	0.03857
healthunlocked.com	A0767426	10056350	Pain management	PT	Analgesia supportive care	Therapeutic procedures and supportive care NEC	Surgical and medical procedures	Count	0	0	0	0	0	0	0	0	0	0	0	0	0	0	0	0	0	0	0	0	0	0	0	0	1	1	1	1
healthunlocked.com	A0767426	10056350	Pain management	PT	Analgesia supportive care	Therapeutic procedures and supportive care NEC	Surgical and medical procedures	Percent	0	0	0	0	0	0	0	0	0	0	0	0	0	0	0	0	0	0	0	0	0	0	0	0	0.04129	0.03857	0.03857	0.03857
healthunlocked.com	A2849237	10046571	Urinary tract infection	PT	Urinary tract infections	Infections - pathogen unspecified	Infections and infestations	Count	0	0	0	0	0	0	0	0	0	0	0	0	0	0	0	0	0	0	0	0	0	0	0	0	1	1	1	1
healthunlocked.com	A2849237	10046571	Urinary tract infection	PT	Urinary tract infections	Infections - pathogen unspecified	Infections and infestations	Percent	0	0	0	0	0	0	0	0	0	0	0	0	0	0	0	0	0	0	0	0	0	0	0	0	0.04129	0.03857	0.03857	0.03857
healthunlocked.com	A0074408	10022437	Insomnia	PT	Disturbances in initiating and maintaining sleep	Sleep disorders and disturbances	Psychiatric disorders	Count	0	0	0	0	0	0	0	0	0	0	0	0	0	0	0	0	0	0	0	0	0	0	1	1	2	2	2	2
healthunlocked.com	A0074408	10022437	Insomnia	PT	Disturbances in initiating and maintaining sleep	Sleep disorders and disturbances	Psychiatric disorders	Percent	0	0	0	0	0	0	0	0	0	0	0	0	0	0	0	0	0	0	0	0	0	0	0.05058	0.04847	0.08258	0.07713	0.07713	0.07713
healthunlocked.com	A0747844	10056720	Muscle mass	PT	Muscle related signs and symptoms NEC	Muscle disorders	Musculoskeletal and connective tissue disorders	Count	0	0	0	0	0	0	0	0	0	0	0	0	0	0	0	0	0	0	0	0	0	0	0	0	1	1	1	1
healthunlocked.com	A0747844	10056720	Muscle mass	PT	Muscle related signs and symptoms NEC	Muscle disorders	Musculoskeletal and connective tissue disorders	Percent	0	0	0	0	0	0	0	0	0	0	0	0	0	0	0	0	0	0	0	0	0	0	0	0	0.04129	0.03857	0.03857	0.03857
healthunlocked.com	A2849499	10040753	Sinusitis	PT	Upper respiratory tract infections	Infections - pathogen unspecified	Infections and infestations	Count	0	0	0	0	0	0	0	0	0	0	0	0	0	0	0	0	0	0	0	0	0	0	0	0	1	1	1	1
healthunlocked.com	A2849499	10040753	Sinusitis	PT	Upper respiratory tract infections	Infections - pathogen unspecified	Infections and infestations	Percent	0	0	0	0	0	0	0	0	0	0	0	0	0	0	0	0	0	0	0	0	0	0	0	0	0.04129	0.03857	0.03857	0.03857
healthunlocked.com	A2849695	10012601	Diabetes mellitus	PT	Diabetes mellitus (incl subtypes)	Glucose metabolism disorders (incl diabetes mellitus)	Metabolism and nutrition disorders	Count	0	0	0	0	0	0	0	0	0	0	0	0	0	0	0	0	0	0	0	0	0	0	0	0	1	1	1	1
healthunlocked.com	A2849695	10012601	Diabetes mellitus	PT	Diabetes mellitus (incl subtypes)	Glucose metabolism disorders (incl diabetes mellitus)	Metabolism and nutrition disorders	Percent	0	0	0	0	0	0	0	0	0	0	0	0	0	0	0	0	0	0	0	0	0	0	0	0	0.04129	0.03857	0.03857	0.03857
healthunlocked.com	A0706969	10017658	Gamete intrafallopian transfer	PT	Fertility and fertilisation interventions female	Obstetric and gynaecological therapeutic procedures	Surgical and medical procedures	Count	0	0	0	0	0	0	0	0	0	0	0	0	0	0	0	0	0	0	0	0	0	0	0	0	1	1	1	1
healthunlocked.com	A0706969	10017658	Gamete intrafallopian transfer	PT	Fertility and fertilisation interventions female	Obstetric and gynaecological therapeutic procedures	Surgical and medical procedures	Percent	0	0	0	0	0	0	0	0	0	0	0	0	0	0	0	0	0	0	0	0	0	0	0	0	0.04129	0.03857	0.03857	0.03857
healthunlocked.com	A1598754	10019771	Hepatitis F	PT	Hepatic viral infections	Hepatic and hepatobiliary disorders	Hepatobiliary disorders	Count	0	0	0	0	0	0	0	0	0	0	0	0	0	0	0	0	0	0	0	0	0	0	0	0	1	1	1	1
healthunlocked.com	A1598754	10019771	Hepatitis F	PT	Hepatic viral infections	Hepatic and hepatobiliary disorders	Hepatobiliary disorders	Percent	0	0	0	0	0	0	0	0	0	0	0	0	0	0	0	0	0	0	0	0	0	0	0	0	0.04129	0.03857	0.03857	0.03857
healthunlocked.com	A0071507	10021114	Hypothyroidism	PT	Metabolic disorders NEC	Metabolism disorders NEC	Metabolism and nutrition disorders	Count	0	0	0	0	0	0	0	0	0	0	0	0	0	0	0	0	0	0	0	0	0	0	0	0	1	1	1	1
healthunlocked.com	A0071507	10021114	Hypothyroidism	PT	Metabolic disorders NEC	Metabolism disorders NEC	Metabolism and nutrition disorders	Percent	0	0	0	0	0	0	0	0	0	0	0	0	0	0	0	0	0	0	0	0	0	0	0	0	0.04129	0.03857	0.03857	0.03857
healthunlocked.com	A0052140	10013952	Dysphonia	PT	Speech articulation and rhythm disturbances	Communication disorders and disturbances	Psychiatric disorders	Count	0	0	0	0	0	0	0	0	0	0	0	0	0	0	0	0	0	0	0	0	0	0	0	0	2	2	2	2
healthunlocked.com	A0052140	10013952	Dysphonia	PT	Speech articulation and rhythm disturbances	Communication disorders and disturbances	Psychiatric disorders	Percent	0	0	0	0	0	0	0	0	0	0	0	0	0	0	0	0	0	0	0	0	0	0	0	0	0.08258	0.07713	0.07713	0.07713
healthunlocked.com	A21210482	10072960	Chest wall tumour	PT	Soft tissue neoplasms malignant and unspecified NEC (excl sarcomas)	Soft tissue neoplasms malignant and unspecified	Neoplasms benign, malignant and unspecified (incl cysts and polyps)	Count	0	0	0	0	0	0	0	0	0	0	0	0	0	0	0	0	0	0	0	0	0	0	0	0	1	1	1	1
healthunlocked.com	A21210482	10072960	Chest wall tumour	PT	Soft tissue neoplasms malignant and unspecified NEC (excl sarcomas)	Soft tissue neoplasms malignant and unspecified	Neoplasms benign, malignant and unspecified (incl cysts and polyps)	Percent	0	0	0	0	0	0	0	0	0	0	0	0	0	0	0	0	0	0	0	0	0	0	0	0	0.04129	0.03857	0.03857	0.03857
healthunlocked.com	A0005503	10018336	Glioblastoma	PT	Glial tumours malignant	Nervous system neoplasms malignant and unspecified NEC	Neoplasms benign, malignant and unspecified (incl cysts and polyps)	Count	0	0	0	0	0	0	0	0	0	0	0	0	0	0	0	0	0	0	0	0	0	0	0	0	1	1	1	1
healthunlocked.com	A0005503	10018336	Glioblastoma	PT	Glial tumours malignant	Nervous system neoplasms malignant and unspecified NEC	Neoplasms benign, malignant and unspecified (incl cysts and polyps)	Percent	0	0	0	0	0	0	0	0	0	0	0	0	0	0	0	0	0	0	0	0	0	0	0	0	0.04129	0.03857	0.03857	0.03857
healthunlocked.com	A30278099	10028299	Muscle discomfort	PT	Muscle related signs and symptoms NEC	Muscle disorders	Musculoskeletal and connective tissue disorders	Count	0	0	0	0	0	0	0	0	0	0	0	0	0	0	0	0	0	0	0	0	0	0	0	0	2	2	2	2
healthunlocked.com	A30278099	10028299	Muscle discomfort	PT	Muscle related signs and symptoms NEC	Muscle disorders	Musculoskeletal and connective tissue disorders	Percent	0	0	0	0	0	0	0	0	0	0	0	0	0	0	0	0	0	0	0	0	0	0	0	0	0.08258	0.07713	0.07713	0.07713
healthunlocked.com	A10926528	10066152	Transfusion	PT	Blood and blood product treatment	Haematological and lymphoid tissue therapeutic procedures	Surgical and medical procedures	Count	0	0	0	0	0	0	1	1	1	1	1	1	1	1	1	1	1	1	1	1	1	1	1	1	2	2	2	2
healthunlocked.com	A10926528	10066152	Transfusion	PT	Blood and blood product treatment	Haematological and lymphoid tissue therapeutic procedures	Surgical and medical procedures	Percent	0	0	0	0	0	0	3.22581	1.53846	0.38023	0.23419	0.22272	0.14577	0.11682	0.10718	0.10718	0.10395	0.08554	0.08183	0.07524	0.06031	0.0542	0.05394	0.05058	0.04847	0.08258	0.07713	0.07713	0.07713
healthunlocked.com	A1960153	10050685	Cytokine storm	PT	Immune and associated conditions NEC	Immune disorders NEC	Immune system disorders	Count	0	0	0	0	0	0	0	0	0	0	0	0	0	0	0	0	0	0	0	0	0	0	0	0	2	2	2	2
healthunlocked.com	A1960153	10050685	Cytokine storm	PT	Immune and associated conditions NEC	Immune disorders NEC	Immune system disorders	Percent	0	0	0	0	0	0	0	0	0	0	0	0	0	0	0	0	0	0	0	0	0	0	0	0	0.08258	0.07713	0.07713	0.07713
healthunlocked.com	A1584794	10005455	Blood cortisol	PT	Adrenal cortex tests	Endocrine investigations (incl sex hormones)	Investigations	Count	0	0	0	0	0	0	0	0	0	0	0	0	0	0	0	0	0	0	0	0	0	0	0	0	1	1	1	1
healthunlocked.com	A1584794	10005455	Blood cortisol	PT	Adrenal cortex tests	Endocrine investigations (incl sex hormones)	Investigations	Percent	0	0	0	0	0	0	0	0	0	0	0	0	0	0	0	0	0	0	0	0	0	0	0	0	0.04129	0.03857	0.03857	0.03857
healthunlocked.com	A0966515	10021430	Immunisation	PT	Immunisations	Therapeutic procedures and supportive care NEC	Surgical and medical procedures	Count	0	0	0	0	0	0	0	0	0	0	0	0	0	0	0	0	0	0	0	0	0	0	0	0	2	2	2	2
healthunlocked.com	A0966515	10021430	Immunisation	PT	Immunisations	Therapeutic procedures and supportive care NEC	Surgical and medical procedures	Percent	0	0	0	0	0	0	0	0	0	0	0	0	0	0	0	0	0	0	0	0	0	0	0	0	0.08258	0.07713	0.07713	0.07713
healthunlocked.com	A4712735	10059656	Immunohistochemistry	PT	Histopathology procedures NEC	Investigations, imaging and histopathology procedures NEC	Investigations	Count	0	0	0	0	0	0	0	0	0	0	0	0	0	0	0	0	0	0	0	0	0	0	0	0	2	2	2	2
healthunlocked.com	A4712735	10059656	Immunohistochemistry	PT	Histopathology procedures NEC	Investigations, imaging and histopathology procedures NEC	Investigations	Percent	0	0	0	0	0	0	0	0	0	0	0	0	0	0	0	0	0	0	0	0	0	0	0	0	0.08258	0.07713	0.07713	0.07713
healthunlocked.com	A13075390	10067579	Childhood	PT	Age related issues	Age related factors	Social circumstances	Count	0	0	0	0	0	0	0	0	0	0	0	0	0	0	0	0	0	0	0	0	0	0	0	0	1	1	1	1
healthunlocked.com	A13075390	10067579	Childhood	PT	Age related issues	Age related factors	Social circumstances	Percent	0	0	0	0	0	0	0	0	0	0	0	0	0	0	0	0	0	0	0	0	0	0	0	0	0.04129	0.03857	0.03857	0.03857
healthunlocked.com	A1592711	10010888	Convalescent	PT	Social issues NEC	Lifestyle issues	Social circumstances	Count	0	0	0	0	0	0	0	0	0	0	0	0	0	0	0	0	0	0	0	0	0	0	0	0	1	1	1	1
healthunlocked.com	A1592711	10010888	Convalescent	PT	Social issues NEC	Lifestyle issues	Social circumstances	Percent	0	0	0	0	0	0	0	0	0	0	0	0	0	0	0	0	0	0	0	0	0	0	0	0	0.04129	0.03857	0.03857	0.03857
healthunlocked.com	A2853216	10061982	Severe acute respiratory syndrome	PT	Coronavirus infections	Viral infectious disorders	Infections and infestations	Count	0	0	0	0	0	0	0	0	0	0	0	0	0	0	0	0	0	0	0	0	0	0	0	0	1	1	1	1
healthunlocked.com	A2853216	10061982	Severe acute respiratory syndrome	PT	Coronavirus infections	Viral infectious disorders	Infections and infestations	Percent	0	0	0	0	0	0	0	0	0	0	0	0	0	0	0	0	0	0	0	0	0	0	0	0	0.04129	0.03857	0.03857	0.03857
healthunlocked.com	A0055767	10015150	Erythema	PT	Erythemas	Epidermal and dermal conditions	Skin and subcutaneous tissue disorders	Count	0	0	0	0	0	0	0	0	0	0	0	0	0	0	0	0	0	0	0	0	0	0	0	0	1	1	1	1
healthunlocked.com	A0055767	10015150	Erythema	PT	Erythemas	Epidermal and dermal conditions	Skin and subcutaneous tissue disorders	Percent	0	0	0	0	0	0	0	0	0	0	0	0	0	0	0	0	0	0	0	0	0	0	0	0	0.04129	0.03857	0.03857	0.03857
healthunlocked.com	A0033845	10006895	Cachexia	PT	Oncologic complications and emergencies	Neoplasm related morbidities	Neoplasms benign, malignant and unspecified (incl cysts and polyps)	Count	0	0	0	0	0	0	3	3	3	3	3	3	3	3	3	3	3	3	3	3	3	3	3	3	3	3	3	3
healthunlocked.com	A0033845	10006895	Cachexia	PT	Oncologic complications and emergencies	Neoplasm related morbidities	Neoplasms benign, malignant and unspecified (incl cysts and polyps)	Percent	0	0	0	0	0	0	9.67742	4.61538	1.14068	0.70258	0.66815	0.43732	0.35047	0.32154	0.32154	0.31185	0.25663	0.2455	0.22573	0.18094	0.1626	0.16181	0.15175	0.14542	0.12386	0.1157	0.1157	0.1157
healthunlocked.com	A2849474	10061355	Poisoning	PT	Poisoning and toxicity	Exposures, chemical injuries and poisoning	Injury, poisoning and procedural complications	Count	0	0	0	0	0	0	1	1	1	1	1	1	1	1	1	1	1	1	1	1	1	1	1	1	1	1	1	1
healthunlocked.com	A2849474	10061355	Poisoning	PT	Poisoning and toxicity	Exposures, chemical injuries and poisoning	Injury, poisoning and procedural complications	Percent	0	0	0	0	0	0	3.22581	1.53846	0.38023	0.23419	0.22272	0.14577	0.11682	0.10718	0.10718	0.10395	0.08554	0.08183	0.07524	0.06031	0.0542	0.05394	0.05058	0.04847	0.04129	0.03857	0.03857	0.03857
healthunlocked.com	A23772235	10074431	Cancer surgery	PT	Therapeutic procedures NEC	Therapeutic procedures and supportive care NEC	Surgical and medical procedures	Count	0	0	0	0	0	0	0	0	0	0	0	0	0	0	0	0	0	0	0	0	0	1	1	1	1	1	1	1
healthunlocked.com	A23772235	10074431	Cancer surgery	PT	Therapeutic procedures NEC	Therapeutic procedures and supportive care NEC	Surgical and medical procedures	Percent	0	0	0	0	0	0	0	0	0	0	0	0	0	0	0	0	0	0	0	0	0	0.05394	0.05058	0.04847	0.04129	0.03857	0.03857	0.03857
healthunlocked.com	A2850793	10030155	Oesophageal carcinoma	PT	Oesophageal neoplasms malignant	Gastrointestinal neoplasms malignant and unspecified	Neoplasms benign, malignant and unspecified (incl cysts and polyps)	Count	0	0	0	0	0	0	0	0	0	0	0	0	0	0	0	0	0	0	0	0	0	0	2	2	2	2	2	2
healthunlocked.com	A2850793	10030155	Oesophageal carcinoma	PT	Oesophageal neoplasms malignant	Gastrointestinal neoplasms malignant and unspecified	Neoplasms benign, malignant and unspecified (incl cysts and polyps)	Percent	0	0	0	0	0	0	0	0	0	0	0	0	0	0	0	0	0	0	0	0	0	0	0.10116	0.09695	0.08258	0.07713	0.07713	0.07713
healthunlocked.com	A2292772	10053469	Analgesic therapy	PT	Analgesia supportive care	Therapeutic procedures and supportive care NEC	Surgical and medical procedures	Count	0	0	0	0	0	0	0	0	0	0	0	0	0	0	0	0	0	0	0	0	0	0	1	1	1	1	1	1
healthunlocked.com	A2292772	10053469	Analgesic therapy	PT	Analgesia supportive care	Therapeutic procedures and supportive care NEC	Surgical and medical procedures	Percent	0	0	0	0	0	0	0	0	0	0	0	0	0	0	0	0	0	0	0	0	0	0	0.05058	0.04847	0.04129	0.03857	0.03857	0.03857
healthunlocked.com	A1584836	10005480	Blood creatinine	PT	Renal function analyses	Renal and urinary tract investigations and urinalyses	Investigations	Count	0	0	0	0	0	0	0	0	0	0	0	0	0	0	0	0	0	0	0	0	0	0	1	1	1	1	1	1
healthunlocked.com	A1584836	10005480	Blood creatinine	PT	Renal function analyses	Renal and urinary tract investigations and urinalyses	Investigations	Percent	0	0	0	0	0	0	0	0	0	0	0	0	0	0	0	0	0	0	0	0	0	0	0.05058	0.04847	0.04129	0.03857	0.03857	0.03857
healthunlocked.com	A0059634	10016766	Flatulence	PT	Flatulence, bloating and distension	Gastrointestinal signs and symptoms	Gastrointestinal disorders	Count	0	0	0	0	0	0	0	0	0	0	0	0	0	0	0	0	0	0	0	0	0	0	1	1	1	1	1	1
healthunlocked.com	A0059634	10016766	Flatulence	PT	Flatulence, bloating and distension	Gastrointestinal signs and symptoms	Gastrointestinal disorders	Percent	0	0	0	0	0	0	0	0	0	0	0	0	0	0	0	0	0	0	0	0	0	0	0.05058	0.04847	0.04129	0.03857	0.03857	0.03857
healthunlocked.com	A0053229	10014348	Elderly	PT	Age related issues	Age related factors	Social circumstances	Count	0	0	0	0	0	0	0	0	0	0	0	0	0	0	0	0	0	0	0	0	0	0	2	2	2	2	2	2
healthunlocked.com	A0053229	10014348	Elderly	PT	Age related issues	Age related factors	Social circumstances	Percent	0	0	0	0	0	0	0	0	0	0	0	0	0	0	0	0	0	0	0	0	0	0	0.10116	0.09695	0.08258	0.07713	0.07713	0.07713
healthunlocked.com	A2849338	10012267	Dementia	PT	Dementia NEC	Dementia and amnestic conditions	Psychiatric disorders	Count	0	0	0	0	0	0	0	0	0	0	0	0	0	0	0	0	0	0	0	0	0	0	2	2	2	2	2	2
healthunlocked.com	A2849338	10012267	Dementia	PT	Dementia NEC	Dementia and amnestic conditions	Psychiatric disorders	Percent	0	0	0	0	0	0	0	0	0	0	0	0	0	0	0	0	0	0	0	0	0	0	0.10116	0.09695	0.08258	0.07713	0.07713	0.07713
healthunlocked.com	A0747808	10028289	Muscle atrophy	PT	Muscle related signs and symptoms NEC	Muscle disorders	Musculoskeletal and connective tissue disorders	Count	0	0	0	0	0	0	0	0	0	0	0	0	0	0	0	0	0	0	0	0	0	0	2	2	2	2	2	2
healthunlocked.com	A0747808	10028289	Muscle atrophy	PT	Muscle related signs and symptoms NEC	Muscle disorders	Musculoskeletal and connective tissue disorders	Percent	0	0	0	0	0	0	0	0	0	0	0	0	0	0	0	0	0	0	0	0	0	0	0.10116	0.09695	0.08258	0.07713	0.07713	0.07713
healthunlocked.com	A19382363	10065687	Bone loss	PT	Bone disorders NEC	Bone disorders (excl congenital and fractures)	Musculoskeletal and connective tissue disorders	Count	0	0	0	0	0	0	0	0	0	0	0	0	0	0	0	0	0	0	0	0	0	0	2	2	2	2	2	2
healthunlocked.com	A19382363	10065687	Bone loss	PT	Bone disorders NEC	Bone disorders (excl congenital and fractures)	Musculoskeletal and connective tissue disorders	Percent	0	0	0	0	0	0	0	0	0	0	0	0	0	0	0	0	0	0	0	0	0	0	0.10116	0.09695	0.08258	0.07713	0.07713	0.07713
healthunlocked.com	A2852538	10061287	Metastases to nervous system	PT	Metastases to specified sites	Metastases	Neoplasms benign, malignant and unspecified (incl cysts and polyps)	Count	0	0	0	0	0	0	0	0	0	0	0	0	0	0	0	0	0	0	0	0	0	0	1	1	1	1	1	1
healthunlocked.com	A2852538	10061287	Metastases to nervous system	PT	Metastases to specified sites	Metastases	Neoplasms benign, malignant and unspecified (incl cysts and polyps)	Percent	0	0	0	0	0	0	0	0	0	0	0	0	0	0	0	0	0	0	0	0	0	0	0.05058	0.04847	0.04129	0.03857	0.03857	0.03857
healthunlocked.com	A1959962	10050973	Bone densitometry	PT	Musculoskeletal and soft tissue imaging procedures	Musculoskeletal and soft tissue investigations (excl enzyme tests)	Investigations	Count	0	0	0	0	0	0	0	0	0	0	0	0	0	0	0	0	0	0	0	0	0	0	1	1	1	1	1	1
healthunlocked.com	A1959962	10050973	Bone densitometry	PT	Musculoskeletal and soft tissue imaging procedures	Musculoskeletal and soft tissue investigations (excl enzyme tests)	Investigations	Percent	0	0	0	0	0	0	0	0	0	0	0	0	0	0	0	0	0	0	0	0	0	0	0.05058	0.04847	0.04129	0.03857	0.03857	0.03857
healthunlocked.com	A1584571	10005392	Blood calcium	PT	Mineral and electrolyte analyses	Water, electrolyte and mineral investigations	Investigations	Count	0	0	0	0	0	0	0	0	0	0	0	0	0	0	0	0	0	0	0	0	0	0	1	1	1	1	1	1
healthunlocked.com	A1584571	10005392	Blood calcium	PT	Mineral and electrolyte analyses	Water, electrolyte and mineral investigations	Investigations	Percent	0	0	0	0	0	0	0	0	0	0	0	0	0	0	0	0	0	0	0	0	0	0	0.05058	0.04847	0.04129	0.03857	0.03857	0.03857
healthunlocked.com	A0125739	10043554	Thrombocytopenia	PT	Thrombocytopenias	Platelet disorders	Blood and lymphatic system disorders	Count	0	0	0	0	0	0	0	0	2	2	2	2	2	2	2	2	2	2	2	2	2	2	2	2	2	2	2	2
healthunlocked.com	A0125739	10043554	Thrombocytopenia	PT	Thrombocytopenias	Platelet disorders	Blood and lymphatic system disorders	Percent	0	0	0	0	0	0	0	0	0.76046	0.46838	0.44543	0.29155	0.23364	0.21436	0.21436	0.2079	0.17109	0.16367	0.15049	0.12063	0.1084	0.10787	0.10116	0.09695	0.08258	0.07713	0.07713	0.07713
healthunlocked.com	A2849429	10025310	Lymphoma	PT	Lymphomas unspecified NEC	Lymphomas NEC	Neoplasms benign, malignant and unspecified (incl cysts and polyps)	Count	0	0	1	1	1	1	1	1	3	3	3	3	3	3	3	3	3	3	3	3	3	3	3	3	3	3	3	3
healthunlocked.com	A2849429	10025310	Lymphoma	PT	Lymphomas unspecified NEC	Lymphomas NEC	Neoplasms benign, malignant and unspecified (incl cysts and polyps)	Percent	0	0	100	100	100	11.1111	3.22581	1.53846	1.14068	0.70258	0.66815	0.43732	0.35047	0.32154	0.32154	0.31185	0.25663	0.2455	0.22573	0.18094	0.1626	0.16181	0.15175	0.14542	0.12386	0.1157	0.1157	0.1157
healthunlocked.com	A0037567	10008442	Chemotherapies	HT	Chemotherapies	Therapeutic procedures and supportive care NEC	Surgical and medical procedures	Count	0	0	0	0	0	0	0	0	1	1	1	1	1	1	1	1	1	1	1	1	1	1	1	1	1	1	1	1
healthunlocked.com	A0037567	10008442	Chemotherapies	HT	Chemotherapies	Therapeutic procedures and supportive care NEC	Surgical and medical procedures	Percent	0	0	0	0	0	0	0	0	0.38023	0.23419	0.22272	0.14577	0.11682	0.10718	0.10718	0.10395	0.08554	0.08183	0.07524	0.06031	0.0542	0.05394	0.05058	0.04847	0.04129	0.03857	0.03857	0.03857
healthunlocked.com	A0387312	10000059	Abdominal discomfort	PT	Gastrointestinal signs and symptoms NEC	Gastrointestinal signs and symptoms	Gastrointestinal disorders	Count	0	0	0	0	0	0	0	0	1	1	1	1	1	1	1	1	1	1	1	1	1	1	1	1	1	1	1	1
healthunlocked.com	A0387312	10000059	Abdominal discomfort	PT	Gastrointestinal signs and symptoms NEC	Gastrointestinal signs and symptoms	Gastrointestinal disorders	Percent	0	0	0	0	0	0	0	0	0.38023	0.23419	0.22272	0.14577	0.11682	0.10718	0.10718	0.10395	0.08554	0.08183	0.07524	0.06031	0.0542	0.05394	0.05058	0.04847	0.04129	0.03857	0.03857	0.03857
healthunlocked.com	A31207292	10083128	Magnetic resonance imaging brain	PT	Central nervous system imaging procedures	Neurological, special senses and psychiatric investigations	Investigations	Count	0	0	0	0	0	0	0	0	1	1	1	1	1	1	1	1	1	1	1	1	1	1	1	1	1	1	1	1
healthunlocked.com	A31207292	10083128	Magnetic resonance imaging brain	PT	Central nervous system imaging procedures	Neurological, special senses and psychiatric investigations	Investigations	Percent	0	0	0	0	0	0	0	0	0.38023	0.23419	0.22272	0.14577	0.11682	0.10718	0.10718	0.10395	0.08554	0.08183	0.07524	0.06031	0.0542	0.05394	0.05058	0.04847	0.04129	0.03857	0.03857	0.03857
healthunlocked.com	A1573335	10000087	Abdominal pain upper	PT	Gastrointestinal and abdominal pains (excl oral and throat)	Gastrointestinal signs and symptoms	Gastrointestinal disorders	Count	0	0	0	0	0	0	0	0	1	1	1	1	1	1	1	1	1	1	1	1	1	1	1	1	1	1	1	1
healthunlocked.com	A1573335	10000087	Abdominal pain upper	PT	Gastrointestinal and abdominal pains (excl oral and throat)	Gastrointestinal signs and symptoms	Gastrointestinal disorders	Percent	0	0	0	0	0	0	0	0	0.38023	0.23419	0.22272	0.14577	0.11682	0.10718	0.10718	0.10395	0.08554	0.08183	0.07524	0.06031	0.0542	0.05394	0.05058	0.04847	0.04129	0.03857	0.03857	0.03857
healthunlocked.com	A19382533	10071224	Breast scan	PT	Reproductive organ and breast imaging procedures	Reproductive organ and breast investigations (excl hormone analyses)	Investigations	Count	0	0	0	0	0	0	0	0	1	1	1	1	1	1	1	1	1	1	1	1	1	1	1	1	1	1	1	1
healthunlocked.com	A19382533	10071224	Breast scan	PT	Reproductive organ and breast imaging procedures	Reproductive organ and breast investigations (excl hormone analyses)	Investigations	Percent	0	0	0	0	0	0	0	0	0.38023	0.23419	0.22272	0.14577	0.11682	0.10718	0.10718	0.10395	0.08554	0.08183	0.07524	0.06031	0.0542	0.05394	0.05058	0.04847	0.04129	0.03857	0.03857	0.03857
healthunlocked.com	A0041014	10010007	Colonoscopy	PT	Gastrointestinal and abdominal imaging procedures	Gastrointestinal investigations	Investigations	Count	0	0	0	0	0	0	0	0	1	1	1	1	1	1	1	1	1	1	1	1	1	1	1	1	1	1	1	1
healthunlocked.com	A0041014	10010007	Colonoscopy	PT	Gastrointestinal and abdominal imaging procedures	Gastrointestinal investigations	Investigations	Percent	0	0	0	0	0	0	0	0	0.38023	0.23419	0.22272	0.14577	0.11682	0.10718	0.10718	0.10395	0.08554	0.08183	0.07524	0.06031	0.0542	0.05394	0.05058	0.04847	0.04129	0.03857	0.03857	0.03857
healthunlocked.com	A0409996	10014404	Electroconvulsive therapy	PT	Psychiatric therapies	Psychiatric therapeutic procedures	Surgical and medical procedures	Count	0	0	0	0	0	0	0	0	1	1	1	1	1	1	1	1	1	1	1	1	1	1	1	1	1	1	1	1
healthunlocked.com	A0409996	10014404	Electroconvulsive therapy	PT	Psychiatric therapies	Psychiatric therapeutic procedures	Surgical and medical procedures	Percent	0	0	0	0	0	0	0	0	0.38023	0.23419	0.22272	0.14577	0.11682	0.10718	0.10718	0.10395	0.08554	0.08183	0.07524	0.06031	0.0542	0.05394	0.05058	0.04847	0.04129	0.03857	0.03857	0.03857
healthunlocked.com	A2851776	10061936	Abdomen scan	PT	Gastrointestinal and abdominal imaging procedures	Gastrointestinal investigations	Investigations	Count	0	0	0	0	0	0	0	0	1	1	1	1	1	1	1	1	1	1	1	1	1	1	1	1	1	1	1	1
healthunlocked.com	A2851776	10061936	Abdomen scan	PT	Gastrointestinal and abdominal imaging procedures	Gastrointestinal investigations	Investigations	Percent	0	0	0	0	0	0	0	0	0.38023	0.23419	0.22272	0.14577	0.11682	0.10718	0.10718	0.10395	0.08554	0.08183	0.07524	0.06031	0.0542	0.05394	0.05058	0.04847	0.04129	0.03857	0.03857	0.03857
healthunlocked.com	A10926543	10066474	Thyroid cancer	PT	Thyroid neoplasms malignant	Endocrine neoplasms malignant and unspecified	Neoplasms benign, malignant and unspecified (incl cysts and polyps)	Count	0	0	0	0	0	0	0	0	1	1	1	1	1	1	1	1	1	1	1	1	1	1	1	1	1	1	1	1
healthunlocked.com	A10926543	10066474	Thyroid cancer	PT	Thyroid neoplasms malignant	Endocrine neoplasms malignant and unspecified	Neoplasms benign, malignant and unspecified (incl cysts and polyps)	Percent	0	0	0	0	0	0	0	0	0.38023	0.23419	0.22272	0.14577	0.11682	0.10718	0.10718	0.10395	0.08554	0.08183	0.07524	0.06031	0.0542	0.05394	0.05058	0.04847	0.04129	0.03857	0.03857	0.03857
healthunlocked.com	A31207428	10082913	Habit cough	PT	Somatic symptom disorders	Somatic symptom and related disorders	Psychiatric disorders	Count	0	0	0	0	0	0	0	0	14	14	14	14	14	14	14	14	14	14	14	14	14	14	14	14	14	14	14	14
healthunlocked.com	A31207428	10082913	Habit cough	PT	Somatic symptom disorders	Somatic symptom and related disorders	Psychiatric disorders	Percent	0	0	0	0	0	0	0	0	5.32319	3.27869	3.11804	2.04082	1.63551	1.50054	1.50054	1.4553	1.1976	1.14566	1.05342	0.84439	0.75881	0.75512	0.70814	0.67862	0.57803	0.53992	0.53992	0.53992
healthunlocked.com	A0451598	10037765	Radiation pneumonitis	PT	Radiation injuries	Injuries by physical agents	Injury, poisoning and procedural complications	Count	0	0	0	0	0	0	0	0	1	1	1	1	1	1	1	1	1	1	1	1	1	1	1	1	1	1	1	1
healthunlocked.com	A0451598	10037765	Radiation pneumonitis	PT	Radiation injuries	Injuries by physical agents	Injury, poisoning and procedural complications	Percent	0	0	0	0	0	0	0	0	0.38023	0.23419	0.22272	0.14577	0.11682	0.10718	0.10718	0.10395	0.08554	0.08183	0.07524	0.06031	0.0542	0.05394	0.05058	0.04847	0.04129	0.03857	0.03857	0.03857
healthunlocked.com	A24330933	10075566	Triple negative breast cancer	PT	Breast and nipple neoplasms malignant	Breast neoplasms malignant and unspecified (incl nipple)	Neoplasms benign, malignant and unspecified (incl cysts and polyps)	Count	0	0	0	0	0	0	0	0	2	2	2	2	2	2	2	2	2	2	2	2	2	2	2	2	2	2	2	2
healthunlocked.com	A24330933	10075566	Triple negative breast cancer	PT	Breast and nipple neoplasms malignant	Breast neoplasms malignant and unspecified (incl nipple)	Neoplasms benign, malignant and unspecified (incl cysts and polyps)	Percent	0	0	0	0	0	0	0	0	0.76046	0.46838	0.44543	0.29155	0.23364	0.21436	0.21436	0.2079	0.17109	0.16367	0.15049	0.12063	0.1084	0.10787	0.10116	0.09695	0.08258	0.07713	0.07713	0.07713
healthunlocked.com	A2849306	10006451	Bronchitis	PT	Lower respiratory tract and lung infections	Infections - pathogen unspecified	Infections and infestations	Count	0	0	0	0	0	0	0	0	0	1	1	1	1	1	1	1	1	1	1	1	1	1	1	1	1	1	1	1
healthunlocked.com	A2849306	10006451	Bronchitis	PT	Lower respiratory tract and lung infections	Infections - pathogen unspecified	Infections and infestations	Percent	0	0	0	0	0	0	0	0	0	0.23419	0.22272	0.14577	0.11682	0.10718	0.10718	0.10395	0.08554	0.08183	0.07524	0.06031	0.0542	0.05394	0.05058	0.04847	0.04129	0.03857	0.03857	0.03857
healthunlocked.com	A28579811	10080202	Double hit lymphoma	PT	B-cell lymphomas NEC	Lymphomas non-Hodgkin's B-cell	Neoplasms benign, malignant and unspecified (incl cysts and polyps)	Count	0	0	0	0	0	0	0	0	0	2	2	2	2	2	2	2	2	2	2	2	2	2	2	2	2	2	2	2
healthunlocked.com	A28579811	10080202	Double hit lymphoma	PT	B-cell lymphomas NEC	Lymphomas non-Hodgkin's B-cell	Neoplasms benign, malignant and unspecified (incl cysts and polyps)	Percent	0	0	0	0	0	0	0	0	0	0.46838	0.44543	0.29155	0.23364	0.21436	0.21436	0.2079	0.17109	0.16367	0.15049	0.12063	0.1084	0.10787	0.10116	0.09695	0.08258	0.07713	0.07713	0.07713
healthunlocked.com	A2849269	10000496	Acne	PT	Acnes	Skin appendage conditions	Skin and subcutaneous tissue disorders	Count	0	0	0	0	0	0	0	0	0	1	1	1	1	1	1	1	1	1	1	1	1	1	1	1	1	1	1	1
healthunlocked.com	A2849269	10000496	Acne	PT	Acnes	Skin appendage conditions	Skin and subcutaneous tissue disorders	Percent	0	0	0	0	0	0	0	0	0	0.23419	0.22272	0.14577	0.11682	0.10718	0.10718	0.10395	0.08554	0.08183	0.07524	0.06031	0.0542	0.05394	0.05058	0.04847	0.04129	0.03857	0.03857	0.03857
healthunlocked.com	A2851232	10061478	Radioisotope scan	PT	Imaging procedures NEC	Investigations, imaging and histopathology procedures NEC	Investigations	Count	0	0	0	0	0	0	0	0	0	2	2	2	2	2	2	2	2	2	2	2	2	2	2	2	2	2	2	2
healthunlocked.com	A2851232	10061478	Radioisotope scan	PT	Imaging procedures NEC	Investigations, imaging and histopathology procedures NEC	Investigations	Percent	0	0	0	0	0	0	0	0	0	0.46838	0.44543	0.29155	0.23364	0.21436	0.21436	0.2079	0.17109	0.16367	0.15049	0.12063	0.1084	0.10787	0.10116	0.09695	0.08258	0.07713	0.07713	0.07713
healthunlocked.com	A8254550	10040844	Skin exfoliation	PT	Exfoliative conditions	Epidermal and dermal conditions	Skin and subcutaneous tissue disorders	Count	0	0	0	0	0	0	0	0	0	4	4	4	4	4	4	4	4	4	4	4	4	4	4	4	4	4	4	4
healthunlocked.com	A8254550	10040844	Skin exfoliation	PT	Exfoliative conditions	Epidermal and dermal conditions	Skin and subcutaneous tissue disorders	Percent	0	0	0	0	0	0	0	0	0	0.93677	0.89087	0.58309	0.46729	0.42872	0.42872	0.4158	0.34217	0.32733	0.30098	0.24125	0.2168	0.21575	0.20233	0.19389	0.16515	0.15426	0.15426	0.15426
healthunlocked.com	A21208136	10029488	Nodular melanoma	PT	Skin melanomas (excl ocular)	Skin neoplasms malignant and unspecified	Skin and subcutaneous tissue disorders	Count	0	0	0	0	0	0	0	0	0	2	2	2	2	2	2	2	2	2	2	2	2	2	2	2	2	2	2	2
healthunlocked.com	A21208136	10029488	Nodular melanoma	PT	Skin melanomas (excl ocular)	Skin neoplasms malignant and unspecified	Skin and subcutaneous tissue disorders	Percent	0	0	0	0	0	0	0	0	0	0.46838	0.44543	0.29155	0.23364	0.21436	0.21436	0.2079	0.17109	0.16367	0.15049	0.12063	0.1084	0.10787	0.10116	0.09695	0.08258	0.07713	0.07713	0.07713
healthunlocked.com	A29786568	10081204	Neck dissection	PT	Head, neck and oral cavity therapeutic procedures NEC	Head and neck therapeutic procedures	Surgical and medical procedures	Count	0	0	0	0	0	0	0	0	0	2	2	2	2	2	2	2	2	2	2	2	2	2	2	2	2	2	2	2
healthunlocked.com	A29786568	10081204	Neck dissection	PT	Head, neck and oral cavity therapeutic procedures NEC	Head and neck therapeutic procedures	Surgical and medical procedures	Percent	0	0	0	0	0	0	0	0	0	0.46838	0.44543	0.29155	0.23364	0.21436	0.21436	0.2079	0.17109	0.16367	0.15049	0.12063	0.1084	0.10787	0.10116	0.09695	0.08258	0.07713	0.07713	0.07713
healthunlocked.com	A1180656	10006305	Breast reconstruction	PT	Breast therapeutic procedures NEC	Breast therapeutic procedures	Surgical and medical procedures	Count	0	0	0	0	0	0	0	0	0	2	2	2	2	2	2	2	2	2	2	2	2	2	2	2	2	2	2	2
healthunlocked.com	A1180656	10006305	Breast reconstruction	PT	Breast therapeutic procedures NEC	Breast therapeutic procedures	Surgical and medical procedures	Percent	0	0	0	0	0	0	0	0	0	0.46838	0.44543	0.29155	0.23364	0.21436	0.21436	0.2079	0.17109	0.16367	0.15049	0.12063	0.1084	0.10787	0.10116	0.09695	0.08258	0.07713	0.07713	0.07713
healthunlocked.com	A0056872	10015548	Euthanasia	PT	Death and sudden death	Fatal outcomes	General disorders and administration site conditions	Count	0	0	0	0	0	0	0	0	0	1	1	1	1	1	1	1	1	1	1	1	1	1	1	1	1	1	1	1
healthunlocked.com	A0056872	10015548	Euthanasia	PT	Death and sudden death	Fatal outcomes	General disorders and administration site conditions	Percent	0	0	0	0	0	0	0	0	0	0.23419	0.22272	0.14577	0.11682	0.10718	0.10718	0.10395	0.08554	0.08183	0.07524	0.06031	0.0542	0.05394	0.05058	0.04847	0.04129	0.03857	0.03857	0.03857
healthunlocked.com	A2850786	10008342	Cervix carcinoma	PT	Cervix neoplasms malignant	Reproductive neoplasms female malignant and unspecified	Neoplasms benign, malignant and unspecified (incl cysts and polyps)	Count	0	0	0	0	0	0	0	0	0	0	0	0	0	2	2	2	2	2	2	2	2	2	2	2	2	2	2	2
healthunlocked.com	A2850786	10008342	Cervix carcinoma	PT	Cervix neoplasms malignant	Reproductive neoplasms female malignant and unspecified	Neoplasms benign, malignant and unspecified (incl cysts and polyps)	Percent	0	0	0	0	0	0	0	0	0	0	0	0	0	0.21436	0.21436	0.2079	0.17109	0.16367	0.15049	0.12063	0.1084	0.10787	0.10116	0.09695	0.08258	0.07713	0.07713	0.07713
healthunlocked.com	A2849718	10022687	Intestinal obstruction	PT	Gastrointestinal stenosis and obstruction NEC	Gastrointestinal stenosis and obstruction	Gastrointestinal disorders	Count	0	0	0	0	0	0	0	0	0	0	0	0	0	1	1	1	1	1	1	1	1	1	1	1	1	1	1	1
healthunlocked.com	A2849718	10022687	Intestinal obstruction	PT	Gastrointestinal stenosis and obstruction NEC	Gastrointestinal stenosis and obstruction	Gastrointestinal disorders	Percent	0	0	0	0	0	0	0	0	0	0	0	0	0	0.10718	0.10718	0.10395	0.08554	0.08183	0.07524	0.06031	0.0542	0.05394	0.05058	0.04847	0.04129	0.03857	0.03857	0.03857
healthunlocked.com	A0019556	10000646	Acupuncture	PT	Therapeutic procedures NEC	Therapeutic procedures and supportive care NEC	Surgical and medical procedures	Count	0	0	0	0	0	0	0	0	0	0	0	0	0	1	1	1	1	1	1	1	1	1	1	1	1	1	1	1
healthunlocked.com	A0019556	10000646	Acupuncture	PT	Therapeutic procedures NEC	Therapeutic procedures and supportive care NEC	Surgical and medical procedures	Percent	0	0	0	0	0	0	0	0	0	0	0	0	0	0.10718	0.10718	0.10395	0.08554	0.08183	0.07524	0.06031	0.0542	0.05394	0.05058	0.04847	0.04129	0.03857	0.03857	0.03857
healthunlocked.com	A1606317	10028334	Muscle spasms	PT	Muscle related signs and symptoms NEC	Muscle disorders	Musculoskeletal and connective tissue disorders	Count	0	0	0	0	0	0	0	0	0	0	0	0	0	1	1	1	1	1	1	1	1	1	1	1	1	1	1	1
healthunlocked.com	A1606317	10028334	Muscle spasms	PT	Muscle related signs and symptoms NEC	Muscle disorders	Musculoskeletal and connective tissue disorders	Percent	0	0	0	0	0	0	0	0	0	0	0	0	0	0.10718	0.10718	0.10395	0.08554	0.08183	0.07524	0.06031	0.0542	0.05394	0.05058	0.04847	0.04129	0.03857	0.03857	0.03857

## Sheet: inspire
Source	UMLS_AUI	MEDDRA_CODE	MEDDRA_TERM	MEDDRA_TTY	HLT	HLGT	SOC	Count or Percent	2014Q1	2014Q2	2014Q3	2014Q4	2015Q1	2015Q2	2015Q3	2015Q4	2016Q1	2016Q2	2016Q3	2016Q4	2017Q1	2017Q2	2017Q3	2017Q4	2018Q1	2018Q2	2018Q3	2018Q4	2019Q1	2019Q2	2019Q3	2019Q4	2020Q1	2020Q2	2020Q3	2020Q4	2021Q1	2021Q2	2021Q3	2021Q4
inspire	A2849301	10004720	Biopsy	PT	Histopathology procedures NEC	Investigations, imaging and histopathology procedures NEC	Investigations	Count	0	0	0	2	5	7	17	28	39	59	71	97	122	157	161	162	162	162	163	163	163	163	164	165	165	165	165	165	166	166	166	166
inspire	A2849301	10004720	Biopsy	PT	Histopathology procedures NEC	Investigations, imaging and histopathology procedures NEC	Investigations	Percent	0	0	0	1.08108	1.3587	1.07527	1.60985	1.72308	1.78408	1.94527	1.83985	1.95722	1.96584	2.09949	1.99036	1.99606	1.99557	1.99507	2.00591	2.00591	2.00591	2.00492	2.00514	2.01269	2.01269	2.0117	2.0117	2.0117	2.01922	2.01922	2.01922	2.01922
inspire	A0758467	10030963	Oral candidiasis	PT	Candida infections	Fungal infectious disorders	Infections and infestations	Count	0	0	0	0	0	0	0	1	1	1	1	5	5	5	5	5	5	5	5	5	5	5	5	5	5	5	5	5	5	5	5	5
inspire	A0758467	10030963	Oral candidiasis	PT	Candida infections	Fungal infectious disorders	Infections and infestations	Percent	0	0	0	0	0	0	0	0.06154	0.04575	0.03297	0.02591	0.10089	0.08057	0.06686	0.06181	0.06161	0.06159	0.06158	0.06153	0.06153	0.06153	0.0615	0.06113	0.06099	0.06099	0.06096	0.06096	0.06096	0.06082	0.06082	0.06082	0.06082
inspire	A2851163	10028997	Neoplasm malignant	PT	Neoplasms malignant site unspecified NEC	Miscellaneous and site unspecified neoplasms malignant and unspecified	Neoplasms benign, malignant and unspecified (incl cysts and polyps)	Count	0	0	1	6	15	37	66	119	194	267	340	428	527	639	690	693	693	693	693	693	693	694	694	695	695	695	695	695	695	695	695	695
inspire	A2851163	10028997	Neoplasm malignant	PT	Neoplasms malignant site unspecified NEC	Miscellaneous and site unspecified neoplasms malignant and unspecified	Neoplasms benign, malignant and unspecified (incl cysts and polyps)	Percent	0	0	3.22581	3.24324	4.07609	5.68356	6.25	7.32308	8.87466	8.80317	8.81057	8.636	8.49178	8.54507	8.5301	8.53869	8.53659	8.53448	8.52818	8.52818	8.52818	8.53629	8.48514	8.47768	8.47768	8.47354	8.47354	8.47354	8.45396	8.45396	8.45396	8.45396
inspire	A2849326	10009887	Colitis	PT	Colitis (excl infective)	Gastrointestinal inflammatory conditions	Gastrointestinal disorders	Count	0	0	0	0	0	0	0	0	1	3	5	14	18	18	19	19	19	19	19	19	19	19	19	19	19	19	19	19	19	19	19	19
inspire	A2849326	10009887	Colitis	PT	Colitis (excl infective)	Gastrointestinal inflammatory conditions	Gastrointestinal disorders	Percent	0	0	0	0	0	0	0	0	0.04575	0.09891	0.12957	0.28249	0.29004	0.24071	0.23489	0.23411	0.23405	0.23399	0.23382	0.23382	0.23382	0.2337	0.2323	0.23176	0.23176	0.23165	0.23165	0.23165	0.23112	0.23112	0.23112	0.23112
inspire	A2849213	10035742	Pneumonitis	PT	Lower respiratory tract inflammatory and immunologic conditions	Lower respiratory tract disorders (excl obstruction and infection)	Respiratory, thoracic and mediastinal disorders	Count	0	0	0	1	3	10	15	16	20	25	27	51	99	136	143	143	143	143	143	143	143	143	143	143	143	143	143	143	143	143	143	143
inspire	A2849213	10035742	Pneumonitis	PT	Lower respiratory tract inflammatory and immunologic conditions	Lower respiratory tract disorders (excl obstruction and infection)	Respiratory, thoracic and mediastinal disorders	Percent	0	0	0	0.54054	0.81522	1.5361	1.42045	0.98462	0.91491	0.82427	0.69966	1.02906	1.59523	1.81867	1.76783	1.76195	1.76152	1.76108	1.75978	1.75978	1.75978	1.75892	1.74838	1.74433	1.74433	1.74348	1.74348	1.74348	1.73945	1.73945	1.73945	1.73945
inspire	A2849257	10028980	Neoplasm	PT	Neoplasms unspecified malignancy and site unspecified NEC	Miscellaneous and site unspecified neoplasms malignant and unspecified	Neoplasms benign, malignant and unspecified (incl cysts and polyps)	Count	0	0	2	10	24	44	66	106	165	240	305	396	516	636	668	670	670	670	670	670	670	670	673	674	674	674	674	674	676	676	676	676
inspire	A2849257	10028980	Neoplasm	PT	Neoplasms unspecified malignancy and site unspecified NEC	Miscellaneous and site unspecified neoplasms malignant and unspecified	Neoplasms benign, malignant and unspecified (incl cysts and polyps)	Percent	0	0	6.45161	5.40541	6.52174	6.75883	6.25	6.52308	7.54803	7.91296	7.9036	7.99031	8.31453	8.50495	8.25813	8.2553	8.25326	8.25123	8.24514	8.24514	8.24514	8.24108	8.22839	8.22152	8.22152	8.21751	8.21751	8.21751	8.22284	8.22284	8.22284	8.22284
inspire	A0116129	10040560	Shock	PT	Circulatory collapse and shock	Decreased and nonspecific blood pressure disorders and shock	Vascular disorders	Count	0	0	0	0	0	0	0	1	3	5	6	11	13	15	18	18	18	18	18	18	18	18	18	18	18	18	18	18	18	18	18	18
inspire	A0116129	10040560	Shock	PT	Circulatory collapse and shock	Decreased and nonspecific blood pressure disorders and shock	Vascular disorders	Percent	0	0	0	0	0	0	0	0.06154	0.13724	0.16485	0.15548	0.22195	0.20947	0.20059	0.22252	0.22178	0.22173	0.22167	0.22151	0.22151	0.22151	0.2214	0.22008	0.21957	0.21957	0.21946	0.21946	0.21946	0.21895	0.21895	0.21895	0.21895
inspire	A0773930	10035598	Pleural effusion	PT	Pneumothorax and pleural effusions NEC	Pleural disorders	Respiratory, thoracic and mediastinal disorders	Count	0	0	1	2	5	5	7	10	14	17	23	25	30	39	43	43	43	43	43	43	43	43	43	43	43	43	43	43	43	43	43	43
inspire	A0773930	10035598	Pleural effusion	PT	Pneumothorax and pleural effusions NEC	Pleural disorders	Respiratory, thoracic and mediastinal disorders	Percent	0	0	3.22581	1.08108	1.3587	0.76805	0.66288	0.61538	0.64044	0.5605	0.59601	0.50444	0.4834	0.52153	0.53159	0.52982	0.52969	0.52956	0.52917	0.52917	0.52917	0.52891	0.52574	0.52452	0.52452	0.52426	0.52426	0.52426	0.52305	0.52305	0.52305	0.52305
inspire	A1597476	10036220	Positron emission tomogram	PT	Imaging procedures NEC	Investigations, imaging and histopathology procedures NEC	Investigations	Count	0	0	0	0	0	1	4	8	14	26	36	48	61	83	93	94	94	94	95	95	95	95	95	96	96	96	96	96	96	96	96	96
inspire	A1597476	10036220	Positron emission tomogram	PT	Imaging procedures NEC	Investigations, imaging and histopathology procedures NEC	Investigations	Percent	0	0	0	0	0	0.15361	0.37879	0.49231	0.64044	0.85724	0.93288	0.96852	0.98292	1.10992	1.14971	1.15821	1.15792	1.15764	1.16909	1.16909	1.16909	1.16851	1.16151	1.17102	1.17102	1.17045	1.17045	1.17045	1.16774	1.16774	1.16774	1.16774
inspire	A0043308	10011224	Cough	PT	Coughing and associated symptoms	Respiratory disorders NEC	Respiratory, thoracic and mediastinal disorders	Count	0	0	0	1	1	4	8	12	16	22	25	33	37	55	60	60	60	60	60	60	60	60	60	60	60	60	60	60	60	60	60	60
inspire	A0043308	10011224	Cough	PT	Coughing and associated symptoms	Respiratory disorders NEC	Respiratory, thoracic and mediastinal disorders	Percent	0	0	0	0.54054	0.27174	0.61444	0.75758	0.73846	0.73193	0.72535	0.64784	0.66586	0.5962	0.73549	0.74175	0.73928	0.7391	0.73892	0.73837	0.73837	0.73837	0.73801	0.73359	0.73189	0.73189	0.73153	0.73153	0.73153	0.72984	0.72984	0.72984	0.72984
inspire	A0058330	10016256	Fatigue	PT	Asthenic conditions	General system disorders NEC	General disorders and administration site conditions	Count	0	0	0	2	4	4	12	29	41	58	76	99	128	164	185	185	185	185	185	185	185	185	186	186	186	186	186	186	186	186	186	186
inspire	A0058330	10016256	Fatigue	PT	Asthenic conditions	General system disorders NEC	General disorders and administration site conditions	Percent	0	0	0	1.08108	1.08696	0.61444	1.13636	1.78462	1.87557	1.9123	1.96942	1.99758	2.06252	2.1931	2.28706	2.27945	2.27889	2.27833	2.27664	2.27664	2.27664	2.27552	2.27412	2.26885	2.26885	2.26774	2.26774	2.26774	2.2625	2.2625	2.2625	2.2625
inspire	A1585052	10015867	Extravasation blood	PT	Haemorrhages NEC	Vascular haemorrhagic disorders	Vascular disorders	Count	0	0	0	0	0	0	0	2	4	4	7	10	13	14	15	15	15	15	15	15	15	15	15	15	15	15	15	15	15	15	15	15
inspire	A1585052	10015867	Extravasation blood	PT	Haemorrhages NEC	Vascular haemorrhagic disorders	Vascular disorders	Percent	0	0	0	0	0	0	0	0.12308	0.18298	0.13188	0.18139	0.20178	0.20947	0.18722	0.18544	0.18482	0.18477	0.18473	0.18459	0.18459	0.18459	0.1845	0.1834	0.18297	0.18297	0.18288	0.18288	0.18288	0.18246	0.18246	0.18246	0.18246
inspire	A1583792	10004794	Biopsy lung	PT	Respiratory tract and thoracic histopathology procedures	Respiratory and pulmonary investigations (excl blood gases)	Investigations	Count	0	0	0	0	1	1	1	1	3	3	3	3	5	6	6	6	6	6	6	6	6	6	6	6	6	6	6	6	6	6	6	6
inspire	A1583792	10004794	Biopsy lung	PT	Respiratory tract and thoracic histopathology procedures	Respiratory and pulmonary investigations (excl blood gases)	Investigations	Percent	0	0	0	0	0.27174	0.15361	0.0947	0.06154	0.13724	0.09891	0.07774	0.06053	0.08057	0.08024	0.07417	0.07393	0.07391	0.07389	0.07384	0.07384	0.07384	0.0738	0.07336	0.07319	0.07319	0.07315	0.07315	0.07315	0.07298	0.07298	0.07298	0.07298
inspire	A0090270	10028810	Nasopharyngitis	PT	Upper respiratory tract infections	Infections - pathogen unspecified	Infections and infestations	Count	0	0	0	0	1	1	1	2	3	4	4	11	18	20	24	24	24	24	24	24	24	24	24	25	25	25	25	25	25	25	25	25
inspire	A0090270	10028810	Nasopharyngitis	PT	Upper respiratory tract infections	Infections - pathogen unspecified	Infections and infestations	Percent	0	0	0	0	0.27174	0.15361	0.0947	0.12308	0.13724	0.13188	0.10365	0.22195	0.29004	0.26745	0.2967	0.29571	0.29564	0.29557	0.29535	0.29535	0.29535	0.2952	0.29343	0.30495	0.30495	0.3048	0.3048	0.3048	0.3041	0.3041	0.3041	0.3041
inspire	A1578936	10018060	General anaesthesia	PT	Anaesthesia and allied procedures	Therapeutic procedures and supportive care NEC	Surgical and medical procedures	Count	0	0	0	0	0	0	0	0	1	1	1	1	1	2	2	2	2	2	2	2	2	2	2	2	2	2	2	2	2	2	2	2
inspire	A1578936	10018060	General anaesthesia	PT	Anaesthesia and allied procedures	Therapeutic procedures and supportive care NEC	Surgical and medical procedures	Percent	0	0	0	0	0	0	0	0	0.04575	0.03297	0.02591	0.02018	0.01611	0.02675	0.02472	0.02464	0.02464	0.02463	0.02461	0.02461	0.02461	0.0246	0.02445	0.0244	0.0244	0.02438	0.02438	0.02438	0.02433	0.02433	0.02433	0.02433
inspire	A2849495	10039491	Sarcoma	PT	Soft tissue sarcomas histology unspecified	Soft tissue neoplasms malignant and unspecified	Neoplasms benign, malignant and unspecified (incl cysts and polyps)	Count	0	0	0	1	3	3	3	3	3	4	6	6	7	9	9	9	9	9	9	9	9	9	9	9	9	9	9	9	9	9	9	9
inspire	A2849495	10039491	Sarcoma	PT	Soft tissue sarcomas histology unspecified	Soft tissue neoplasms malignant and unspecified	Neoplasms benign, malignant and unspecified (incl cysts and polyps)	Percent	0	0	0	0.54054	0.81522	0.46083	0.28409	0.18462	0.13724	0.13188	0.15548	0.12107	0.11279	0.12035	0.11126	0.11089	0.11086	0.11084	0.11076	0.11076	0.11076	0.1107	0.11004	0.10978	0.10978	0.10973	0.10973	0.10973	0.10948	0.10948	0.10948	0.10948
inspire	A0314835	10060345	Infusion	PT	Therapeutic procedures NEC	Therapeutic procedures and supportive care NEC	Surgical and medical procedures	Count	0	0	0	2	6	14	27	48	70	100	135	169	212	246	280	281	281	281	281	281	281	281	281	281	281	281	281	281	281	281	281	281
inspire	A0314835	10060345	Infusion	PT	Therapeutic procedures NEC	Therapeutic procedures and supportive care NEC	Surgical and medical procedures	Percent	0	0	0	1.08108	1.63043	2.15054	2.55682	2.95385	3.2022	3.29707	3.49832	3.41001	3.41605	3.28965	3.46149	3.4623	3.46144	3.46059	3.45804	3.45804	3.45804	3.45633	3.43563	3.42767	3.42767	3.42599	3.42599	3.42599	3.41808	3.41808	3.41808	3.41808
inspire	A2853177	10061498	Scan	PT	Imaging procedures NEC	Investigations, imaging and histopathology procedures NEC	Investigations	Count	0	0	1	2	6	13	26	41	60	78	105	141	196	249	262	263	263	263	264	264	264	264	264	264	264	264	264	264	264	264	264	264
inspire	A2853177	10061498	Scan	PT	Imaging procedures NEC	Investigations, imaging and histopathology procedures NEC	Investigations	Percent	0	0	3.22581	1.08108	1.63043	1.99693	2.46212	2.52308	2.74474	2.57171	2.72091	2.84504	3.15823	3.32977	3.23897	3.24051	3.23971	3.23892	3.24883	3.24883	3.24883	3.24723	3.22778	3.2203	3.2203	3.21873	3.21873	3.21873	3.21129	3.21129	3.21129	3.21129
inspire	A0433609	10025650	Malignant melanoma	PT	Skin melanomas (excl ocular)	Skin neoplasms malignant and unspecified	Skin and subcutaneous tissue disorders	Count	0	0	2	13	30	46	61	81	103	123	137	158	182	197	202	202	202	202	202	202	202	202	202	202	202	202	202	202	202	202	202	202
inspire	A0433609	10025650	Malignant melanoma	PT	Skin melanomas (excl ocular)	Skin neoplasms malignant and unspecified	Skin and subcutaneous tissue disorders	Percent	0	0	6.45161	7.02703	8.15217	7.06605	5.77652	4.98462	4.7118	4.05539	3.55014	3.18805	2.93265	2.63439	2.49722	2.48891	2.4883	2.48768	2.48585	2.48585	2.48585	2.48462	2.46974	2.46402	2.46402	2.46281	2.46281	2.46281	2.45712	2.45712	2.45712	2.45712
inspire	A1961020	10050537	Protein total	PT	Protein analyses NEC	Protein and chemistry analyses NEC	Investigations	Count	0	0	1	3	3	10	11	15	21	29	36	45	54	63	65	65	65	65	65	65	65	65	65	65	65	65	65	65	65	65	65	65
inspire	A1961020	10050537	Protein total	PT	Protein analyses NEC	Protein and chemistry analyses NEC	Investigations	Percent	0	0	3.22581	1.62162	0.81522	1.5361	1.04167	0.92308	0.96066	0.95615	0.93288	0.90799	0.87013	0.84247	0.80356	0.80089	0.80069	0.80049	0.7999	0.7999	0.7999	0.79951	0.79472	0.79288	0.79288	0.79249	0.79249	0.79249	0.79066	0.79066	0.79066	0.79066
inspire	A26715600	10077753	Frustration tolerance decreased	PT	Emotional and mood disturbances NEC	Mood disorders and disturbances NEC	Psychiatric disorders	Count	0	0	0	1	1	1	1	3	3	4	4	4	4	5	7	7	7	7	7	7	7	7	7	7	7	7	7	7	7	7	7	7
inspire	A26715600	10077753	Frustration tolerance decreased	PT	Emotional and mood disturbances NEC	Mood disorders and disturbances NEC	Psychiatric disorders	Percent	0	0	0	0.54054	0.27174	0.15361	0.0947	0.18462	0.13724	0.13188	0.10365	0.08071	0.06445	0.06686	0.08654	0.08625	0.08623	0.08621	0.08614	0.08614	0.08614	0.0861	0.08559	0.08539	0.08539	0.08535	0.08535	0.08535	0.08515	0.08515	0.08515	0.08515
inspire	A1265047	10010305	Confusional state	PT	Confusion and disorientation	Deliria (incl confusion)	Psychiatric disorders	Count	0	0	0	1	4	5	7	11	13	18	24	30	36	42	43	43	43	43	43	43	43	43	43	43	43	43	43	43	43	43	43	43
inspire	A1265047	10010305	Confusional state	PT	Confusion and disorientation	Deliria (incl confusion)	Psychiatric disorders	Percent	0	0	0	0.54054	1.08696	0.76805	0.66288	0.67692	0.59469	0.59347	0.62192	0.60533	0.58008	0.56165	0.53159	0.52982	0.52969	0.52956	0.52917	0.52917	0.52917	0.52891	0.52574	0.52452	0.52452	0.52426	0.52426	0.52426	0.52305	0.52305	0.52305	0.52305
inspire	A31790347	10083622	Attention deficit hyperactivity disorder	PT	Attention deficit and disruptive behaviour disorders	Cognitive and attention disorders and disturbances	Psychiatric disorders	Count	0	0	0	0	4	8	11	14	20	31	38	51	63	76	84	84	84	84	84	84	84	84	84	84	84	84	84	84	84	84	84	84
inspire	A31790347	10083622	Attention deficit hyperactivity disorder	PT	Attention deficit and disruptive behaviour disorders	Cognitive and attention disorders and disturbances	Psychiatric disorders	Percent	0	0	0	0	1.08696	1.22888	1.04167	0.86154	0.91491	1.02209	0.98471	1.02906	1.01515	1.01631	1.03845	1.03499	1.03474	1.03448	1.03372	1.03372	1.03372	1.03321	1.02702	1.02464	1.02464	1.02414	1.02414	1.02414	1.02177	1.02177	1.02177	1.02177
inspire	A0125895	10043661	Thymectomy	PT	Lymphoid tissue therapeutic procedures	Haematological and lymphoid tissue therapeutic procedures	Surgical and medical procedures	Count	0	0	0	0	0	0	0	0	0	1	1	1	1	1	1	1	1	1	1	1	1	1	1	1	1	1	1	1	1	1	1	1
inspire	A0125895	10043661	Thymectomy	PT	Lymphoid tissue therapeutic procedures	Haematological and lymphoid tissue therapeutic procedures	Surgical and medical procedures	Percent	0	0	0	0	0	0	0	0	0	0.03297	0.02591	0.02018	0.01611	0.01337	0.01236	0.01232	0.01232	0.01232	0.01231	0.01231	0.01231	0.0123	0.01223	0.0122	0.0122	0.01219	0.01219	0.01219	0.01216	0.01216	0.01216	0.01216
inspire	A2849885	10006187	Breast cancer	PT	Breast and nipple neoplasms malignant	Breast neoplasms malignant and unspecified (incl nipple)	Neoplasms benign, malignant and unspecified (incl cysts and polyps)	Count	0	0	0	2	4	7	10	11	21	30	35	41	48	60	62	62	62	62	62	62	62	62	67	67	67	67	67	67	69	69	69	69
inspire	A2849885	10006187	Breast cancer	PT	Breast and nipple neoplasms malignant	Breast neoplasms malignant and unspecified (incl nipple)	Neoplasms benign, malignant and unspecified (incl cysts and polyps)	Percent	0	0	0	1.08108	1.08696	1.07527	0.94697	0.67692	0.96066	0.98912	0.90697	0.82728	0.77345	0.80235	0.76647	0.76392	0.76373	0.76355	0.76298	0.76298	0.76298	0.76261	0.81917	0.81727	0.81727	0.81687	0.81687	0.81687	0.83931	0.83931	0.83931	0.83931
inspire	A0679354	10010811	Contraceptive diaphragm	PT	Contraceptive methods female	Obstetric and gynaecological therapeutic procedures	Surgical and medical procedures	Count	0	0	0	0	0	0	0	0	0	1	1	1	1	2	2	2	2	2	2	2	2	2	2	2	2	2	2	2	2	2	2	2
inspire	A0679354	10010811	Contraceptive diaphragm	PT	Contraceptive methods female	Obstetric and gynaecological therapeutic procedures	Surgical and medical procedures	Percent	0	0	0	0	0	0	0	0	0	0.03297	0.02591	0.02018	0.01611	0.02675	0.02472	0.02464	0.02464	0.02463	0.02461	0.02461	0.02461	0.0246	0.02445	0.0244	0.0244	0.02438	0.02438	0.02438	0.02433	0.02433	0.02433	0.02433
inspire	A0007161	10003239	Arthralgia	PT	Joint related signs and symptoms	Joint disorders	Musculoskeletal and connective tissue disorders	Count	0	0	0	0	0	1	1	1	2	6	6	6	8	9	14	14	14	14	14	14	14	14	14	14	14	14	14	14	14	14	14	14
inspire	A0007161	10003239	Arthralgia	PT	Joint related signs and symptoms	Joint disorders	Musculoskeletal and connective tissue disorders	Percent	0	0	0	0	0	0.15361	0.0947	0.06154	0.09149	0.19782	0.15548	0.12107	0.12891	0.12035	0.17307	0.1725	0.17246	0.17241	0.17229	0.17229	0.17229	0.1722	0.17117	0.17077	0.17077	0.17069	0.17069	0.17069	0.1703	0.1703	0.1703	0.1703
inspire	A2397706	10058467	Lung neoplasm malignant	PT	Respiratory tract and pleural neoplasms malignant cell type unspecified NEC	Respiratory and mediastinal neoplasms malignant and unspecified	Neoplasms benign, malignant and unspecified (incl cysts and polyps)	Count	0	0	5	12	28	42	52	71	91	125	159	204	245	281	295	295	295	295	295	295	295	295	295	295	295	295	295	295	295	295	295	295
inspire	A2397706	10058467	Lung neoplasm malignant	PT	Respiratory tract and pleural neoplasms malignant cell type unspecified NEC	Respiratory and mediastinal neoplasms malignant and unspecified	Neoplasms benign, malignant and unspecified (incl cysts and polyps)	Percent	0	0	16.129	6.48649	7.6087	6.45161	4.92424	4.36923	4.16285	4.12133	4.12024	4.11622	3.94779	3.75769	3.64693	3.6348	3.6339	3.633	3.63032	3.63032	3.63032	3.62854	3.6068	3.59844	3.59844	3.59668	3.59668	3.59668	3.58837	3.58837	3.58837	3.58837
inspire	A2852988	10060862	Prostate cancer	PT	Prostatic neoplasms malignant	Reproductive neoplasms male malignant and unspecified	Neoplasms benign, malignant and unspecified (incl cysts and polyps)	Count	0	0	0	1	1	2	2	2	2	4	9	11	14	16	19	20	20	20	20	20	20	20	20	20	20	20	20	20	20	20	20	20
inspire	A2852988	10060862	Prostate cancer	PT	Prostatic neoplasms malignant	Reproductive neoplasms male malignant and unspecified	Neoplasms benign, malignant and unspecified (incl cysts and polyps)	Percent	0	0	0	0.54054	0.27174	0.30722	0.18939	0.12308	0.09149	0.13188	0.23322	0.22195	0.22559	0.21396	0.23489	0.24643	0.24637	0.24631	0.24612	0.24612	0.24612	0.246	0.24453	0.24396	0.24396	0.24384	0.24384	0.24384	0.24328	0.24328	0.24328	0.24328
inspire	A2849438	10062194	Metastasis	PT	Metastases to unknown and unspecified sites	Metastases	Neoplasms benign, malignant and unspecified (incl cysts and polyps)	Count	0	0	0	1	2	3	5	13	15	17	22	31	35	43	49	49	49	49	49	49	49	50	50	50	50	50	50	50	50	50	50	50
inspire	A2849438	10062194	Metastasis	PT	Metastases to unknown and unspecified sites	Metastases	Neoplasms benign, malignant and unspecified (incl cysts and polyps)	Percent	0	0	0	0.54054	0.54348	0.46083	0.47348	0.8	0.68618	0.5605	0.5701	0.6255	0.56397	0.57502	0.60576	0.60375	0.6036	0.60345	0.603	0.603	0.603	0.61501	0.61132	0.6099	0.6099	0.60961	0.60961	0.60961	0.6082	0.6082	0.6082	0.6082
inspire	A2309728	10056342	Pulmonary mass	PT	Respiratory tract disorders NEC	Respiratory disorders NEC	Respiratory, thoracic and mediastinal disorders	Count	0	0	0	0	0	0	0	1	2	5	8	9	9	12	13	13	13	13	13	13	13	13	13	13	13	13	13	13	13	13	13	13
inspire	A2309728	10056342	Pulmonary mass	PT	Respiratory tract disorders NEC	Respiratory disorders NEC	Respiratory, thoracic and mediastinal disorders	Percent	0	0	0	0	0	0	0	0.06154	0.09149	0.16485	0.20731	0.1816	0.14502	0.16047	0.16071	0.16018	0.16014	0.1601	0.15998	0.15998	0.15998	0.1599	0.15894	0.15858	0.15858	0.1585	0.1585	0.1585	0.15813	0.15813	0.15813	0.15813
inspire	A2849511	10043670	Thymoma	PT	Mediastinal neoplasms malignancy unspecified NEC	Respiratory and mediastinal neoplasms malignant and unspecified	Neoplasms benign, malignant and unspecified (incl cysts and polyps)	Count	0	0	0	0	0	0	0	0	0	2	2	2	2	2	2	2	2	2	2	2	2	2	2	2	2	2	2	2	2	2	2	2
inspire	A2849511	10043670	Thymoma	PT	Mediastinal neoplasms malignancy unspecified NEC	Respiratory and mediastinal neoplasms malignant and unspecified	Neoplasms benign, malignant and unspecified (incl cysts and polyps)	Percent	0	0	0	0	0	0	0	0	0	0.06594	0.05183	0.04036	0.03223	0.02675	0.02472	0.02464	0.02464	0.02463	0.02461	0.02461	0.02461	0.0246	0.02445	0.0244	0.0244	0.02438	0.02438	0.02438	0.02433	0.02433	0.02433	0.02433
inspire	A2849505	10042609	Surgery	PT	Therapeutic procedures NEC	Therapeutic procedures and supportive care NEC	Surgical and medical procedures	Count	0	0	0	2	5	6	11	19	33	67	105	129	168	199	208	211	211	211	211	211	211	211	211	212	212	212	212	212	212	212	212	212
inspire	A2849505	10042609	Surgery	PT	Therapeutic procedures NEC	Therapeutic procedures and supportive care NEC	Surgical and medical procedures	Percent	0	0	0	1.08108	1.3587	0.92166	1.04167	1.16923	1.50961	2.20903	2.72091	2.60291	2.70706	2.66114	2.57139	2.5998	2.59916	2.59852	2.5966	2.5966	2.5966	2.59533	2.57978	2.586	2.586	2.58474	2.58474	2.58474	2.57876	2.57876	2.57876	2.57876
inspire	A0436590	10050031	Muscle strain	PT	Muscle injuries	Muscle disorders	Musculoskeletal and connective tissue disorders	Count	0	0	0	0	0	0	0	2	2	3	4	4	4	4	5	5	5	5	5	5	5	5	5	6	6	6	6	6	6	6	6	6
inspire	A0436590	10050031	Muscle strain	PT	Muscle injuries	Muscle disorders	Musculoskeletal and connective tissue disorders	Percent	0	0	0	0	0	0	0	0.12308	0.09149	0.09891	0.10365	0.08071	0.06445	0.05349	0.06181	0.06161	0.06159	0.06158	0.06153	0.06153	0.06153	0.0615	0.06113	0.07319	0.07319	0.07315	0.07315	0.07315	0.07298	0.07298	0.07298	0.07298
inspire	A0019556	10000646	Acupuncture	PT	Therapeutic procedures NEC	Therapeutic procedures and supportive care NEC	Surgical and medical procedures	Count	0	0	0	0	0	0	0	0	0	2	2	2	5	7	8	8	8	8	8	8	8	8	9	9	9	9	9	9	9	9	9	9
inspire	A0019556	10000646	Acupuncture	PT	Therapeutic procedures NEC	Therapeutic procedures and supportive care NEC	Surgical and medical procedures	Percent	0	0	0	0	0	0	0	0	0	0.06594	0.05183	0.04036	0.08057	0.09361	0.0989	0.09857	0.09855	0.09852	0.09845	0.09845	0.09845	0.0984	0.11004	0.10978	0.10978	0.10973	0.10973	0.10973	0.10948	0.10948	0.10948	0.10948
inspire	A0005691	10052995	Injection	PT	Therapeutic procedures NEC	Therapeutic procedures and supportive care NEC	Surgical and medical procedures	Count	0	0	0	0	0	1	2	3	3	6	7	9	12	13	14	14	14	15	15	15	15	15	16	16	16	16	16	16	16	16	16	16
inspire	A0005691	10052995	Injection	PT	Therapeutic procedures NEC	Therapeutic procedures and supportive care NEC	Surgical and medical procedures	Percent	0	0	0	0	0	0.15361	0.18939	0.18462	0.13724	0.19782	0.18139	0.1816	0.19336	0.17384	0.17307	0.1725	0.17246	0.18473	0.18459	0.18459	0.18459	0.1845	0.19562	0.19517	0.19517	0.19507	0.19507	0.19507	0.19462	0.19462	0.19462	0.19462
inspire	A0109180	10037794	Radiotherapy	PT	Radiotherapies site unspecified	Therapeutic procedures and supportive care NEC	Surgical and medical procedures	Count	0	0	1	2	2	4	5	8	12	17	19	23	33	36	37	37	37	37	37	37	37	37	37	37	37	37	37	37	37	37	37	37
inspire	A0109180	10037794	Radiotherapy	PT	Radiotherapies site unspecified	Therapeutic procedures and supportive care NEC	Surgical and medical procedures	Percent	0	0	3.22581	1.08108	0.54348	0.61444	0.47348	0.49231	0.54895	0.5605	0.49236	0.46408	0.53174	0.48141	0.45741	0.45589	0.45578	0.45567	0.45533	0.45533	0.45533	0.4551	0.45238	0.45133	0.45133	0.45111	0.45111	0.45111	0.45007	0.45007	0.45007	0.45007
inspire	A2849271	10001141	Adenocarcinoma	PT	Neoplasms malignant site unspecified NEC	Miscellaneous and site unspecified neoplasms malignant and unspecified	Neoplasms benign, malignant and unspecified (incl cysts and polyps)	Count	0	0	1	2	3	6	9	14	21	35	40	49	64	80	86	86	86	86	86	86	86	86	86	86	86	86	86	86	86	86	86	86
inspire	A2849271	10001141	Adenocarcinoma	PT	Neoplasms malignant site unspecified NEC	Miscellaneous and site unspecified neoplasms malignant and unspecified	Neoplasms benign, malignant and unspecified (incl cysts and polyps)	Percent	0	0	3.22581	1.08108	0.81522	0.92166	0.85227	0.86154	0.96066	1.15397	1.03654	0.9887	1.03126	1.0698	1.06317	1.05964	1.05937	1.05911	1.05833	1.05833	1.05833	1.05781	1.05147	1.04904	1.04904	1.04852	1.04852	1.04852	1.0461	1.0461	1.0461	1.0461
inspire	A2849316	10061758	Chemotherapy	PT	Chemotherapies	Therapeutic procedures and supportive care NEC	Surgical and medical procedures	Count	0	0	2	7	14	26	31	40	53	64	80	114	131	156	160	160	160	160	160	160	160	160	165	165	165	165	165	165	167	167	167	167
inspire	A2849316	10061758	Chemotherapy	PT	Chemotherapies	Therapeutic procedures and supportive care NEC	Surgical and medical procedures	Percent	0	0	6.45161	3.78378	3.80435	3.99386	2.93561	2.46154	2.42452	2.11012	2.07308	2.30024	2.11086	2.08612	1.97799	1.97141	1.97093	1.97044	1.96899	1.96899	1.96899	1.96802	2.01736	2.01269	2.01269	2.0117	2.0117	2.0117	2.03138	2.03138	2.03138	2.03138
inspire	A7160656	10008531	Chills	PT	Muscle related signs and symptoms NEC	Muscle disorders	Musculoskeletal and connective tissue disorders	Count	0	0	0	0	0	0	2	2	4	4	5	6	8	12	13	13	13	13	13	13	13	13	13	13	13	13	13	13	13	13	13	13
inspire	A7160656	10008531	Chills	PT	Muscle related signs and symptoms NEC	Muscle disorders	Musculoskeletal and connective tissue disorders	Percent	0	0	0	0	0	0	0.18939	0.12308	0.18298	0.13188	0.12957	0.12107	0.12891	0.16047	0.16071	0.16018	0.16014	0.1601	0.15998	0.15998	0.15998	0.1599	0.15894	0.15858	0.15858	0.1585	0.1585	0.1585	0.15813	0.15813	0.15813	0.15813
inspire	A1585528	10005911	Body temperature increased	PT	Physical examination procedures and organ system status	Physical examination and organ system status topics	Investigations	Count	0	0	0	1	1	6	18	19	20	22	23	25	27	28	35	35	35	35	35	35	35	35	35	35	35	35	35	35	35	35	35	35
inspire	A1585528	10005911	Body temperature increased	PT	Physical examination procedures and organ system status	Physical examination and organ system status topics	Investigations	Percent	0	0	0	0.54054	0.27174	0.92166	1.70455	1.16923	0.91491	0.72535	0.59601	0.50444	0.43506	0.37443	0.43269	0.43125	0.43114	0.43103	0.43072	0.43072	0.43072	0.4305	0.42793	0.42693	0.42693	0.42673	0.42673	0.42673	0.42574	0.42574	0.42574	0.42574
inspire	A2849387	10020642	Hyperhidrosis	PT	Apocrine and eccrine gland disorders	Skin appendage conditions	Skin and subcutaneous tissue disorders	Count	0	0	0	0	0	0	0	0	0	0	0	0	0	2	3	3	3	3	3	3	3	3	3	3	3	3	3	3	3	3	3	3
inspire	A2849387	10020642	Hyperhidrosis	PT	Apocrine and eccrine gland disorders	Skin appendage conditions	Skin and subcutaneous tissue disorders	Percent	0	0	0	0	0	0	0	0	0	0	0	0	0	0.02675	0.03709	0.03696	0.03695	0.03695	0.03692	0.03692	0.03692	0.0369	0.03668	0.03659	0.03659	0.03658	0.03658	0.03658	0.03649	0.03649	0.03649	0.03649
inspire	A0043896	10011469	Crying	PT	Vaccination related complications	Procedural related injuries and complications NEC	Injury, poisoning and procedural complications	Count	0	0	0	0	1	1	1	1	1	1	1	2	2	3	3	3	3	3	3	3	3	3	3	3	3	3	3	3	3	3	3	3
inspire	A0043896	10011469	Crying	PT	Vaccination related complications	Procedural related injuries and complications NEC	Injury, poisoning and procedural complications	Percent	0	0	0	0	0.27174	0.15361	0.0947	0.06154	0.04575	0.03297	0.02591	0.04036	0.03223	0.04012	0.03709	0.03696	0.03695	0.03695	0.03692	0.03692	0.03692	0.0369	0.03668	0.03659	0.03659	0.03658	0.03658	0.03658	0.03649	0.03649	0.03649	0.03649
inspire	A2849464	10033371	Pain	PT	Pain and discomfort NEC	General system disorders NEC	General disorders and administration site conditions	Count	0	0	0	4	8	9	15	27	36	48	67	81	114	141	163	164	165	166	166	166	166	167	168	168	168	168	168	168	168	168	168	168
inspire	A2849464	10033371	Pain	PT	Pain and discomfort NEC	General system disorders NEC	General disorders and administration site conditions	Percent	0	0	0	2.16216	2.17391	1.38249	1.42045	1.66154	1.64684	1.58259	1.7362	1.63438	1.83693	1.88553	2.01508	2.0207	2.03252	2.04433	2.04283	2.04283	2.04283	2.05412	2.05404	2.04928	2.04928	2.04828	2.04828	2.04828	2.04355	2.04355	2.04355	2.04355
inspire	A2850469	10061873	Non-small cell lung cancer	PT	Non-small cell neoplasms malignant of the respiratory tract cell type specified	Respiratory and mediastinal neoplasms malignant and unspecified	Neoplasms benign, malignant and unspecified (incl cysts and polyps)	Count	0	0	1	4	8	12	14	22	25	28	35	45	48	51	52	52	52	52	52	52	52	52	52	52	52	52	52	52	52	52	52	52
inspire	A2850469	10061873	Non-small cell lung cancer	PT	Non-small cell neoplasms malignant of the respiratory tract cell type specified	Respiratory and mediastinal neoplasms malignant and unspecified	Neoplasms benign, malignant and unspecified (incl cysts and polyps)	Percent	0	0	3.22581	2.16216	2.17391	1.84332	1.32576	1.35385	1.14364	0.92318	0.90697	0.90799	0.77345	0.682	0.64285	0.64071	0.64055	0.64039	0.63992	0.63992	0.63992	0.63961	0.63577	0.6343	0.6343	0.63399	0.63399	0.63399	0.63253	0.63253	0.63253	0.63253
inspire	A2849337	10011906	Death	PT	Death and sudden death	Fatal outcomes	General disorders and administration site conditions	Count	0	0	0	1	6	8	10	15	16	22	24	30	37	47	50	50	50	50	50	50	50	50	50	50	50	50	50	50	50	50	50	50
inspire	A2849337	10011906	Death	PT	Death and sudden death	Fatal outcomes	General disorders and administration site conditions	Percent	0	0	0	0.54054	1.63043	1.22888	0.94697	0.92308	0.73193	0.72535	0.62192	0.60533	0.5962	0.62851	0.61812	0.61607	0.61592	0.61576	0.61531	0.61531	0.61531	0.61501	0.61132	0.6099	0.6099	0.60961	0.60961	0.60961	0.6082	0.6082	0.6082	0.6082
inspire	A21209420	10041067	Small cell lung cancer	PT	Respiratory tract small cell carcinomas	Respiratory and mediastinal neoplasms malignant and unspecified	Neoplasms benign, malignant and unspecified (incl cysts and polyps)	Count	0	0	1	4	8	12	16	26	29	39	48	63	72	79	80	80	80	80	80	80	80	80	80	80	80	80	80	80	80	80	80	80
inspire	A21209420	10041067	Small cell lung cancer	PT	Respiratory tract small cell carcinomas	Respiratory and mediastinal neoplasms malignant and unspecified	Neoplasms benign, malignant and unspecified (incl cysts and polyps)	Percent	0	0	3.22581	2.16216	2.17391	1.84332	1.51515	1.6	1.32662	1.28586	1.24385	1.27119	1.16017	1.05643	0.989	0.98571	0.98546	0.98522	0.98449	0.98449	0.98449	0.98401	0.97811	0.97585	0.97585	0.97537	0.97537	0.97537	0.97312	0.97312	0.97312	0.97312
inspire	A2849698	10013082	Discomfort	PT	Pain and discomfort NEC	General system disorders NEC	General disorders and administration site conditions	Count	0	0	0	2	2	2	2	4	5	6	7	7	8	9	10	10	10	10	10	10	10	10	10	10	10	10	10	10	10	10	10	10
inspire	A2849698	10013082	Discomfort	PT	Pain and discomfort NEC	General system disorders NEC	General disorders and administration site conditions	Percent	0	0	0	1.08108	0.54348	0.30722	0.18939	0.24615	0.22873	0.19782	0.18139	0.14124	0.12891	0.12035	0.12362	0.12321	0.12318	0.12315	0.12306	0.12306	0.12306	0.123	0.12226	0.12198	0.12198	0.12192	0.12192	0.12192	0.12164	0.12164	0.12164	0.12164
inspire	A0085187	10027406	Mesothelioma	PT	Mesotheliomas malignant and unspecified	Mesotheliomas	Neoplasms benign, malignant and unspecified (incl cysts and polyps)	Count	0	0	0	1	1	3	7	7	8	11	11	11	16	16	18	18	18	18	18	18	18	18	18	18	18	18	18	18	18	18	18	18
inspire	A0085187	10027406	Mesothelioma	PT	Mesotheliomas malignant and unspecified	Mesotheliomas	Neoplasms benign, malignant and unspecified (incl cysts and polyps)	Percent	0	0	0	0.54054	0.27174	0.46083	0.66288	0.43077	0.36597	0.36268	0.28505	0.22195	0.25782	0.21396	0.22252	0.22178	0.22173	0.22167	0.22151	0.22151	0.22151	0.2214	0.22008	0.21957	0.21957	0.21946	0.21946	0.21946	0.21895	0.21895	0.21895	0.21895
inspire	A0090388	10028813	Nausea	PT	Nausea and vomiting symptoms	Gastrointestinal signs and symptoms	Gastrointestinal disorders	Count	0	0	0	1	1	1	2	11	12	18	26	36	44	63	84	85	85	85	85	85	85	85	85	86	86	86	86	86	86	86	86	86
inspire	A0090388	10028813	Nausea	PT	Nausea and vomiting symptoms	Gastrointestinal signs and symptoms	Gastrointestinal disorders	Percent	0	0	0	0.54054	0.27174	0.15361	0.18939	0.67692	0.54895	0.59347	0.67375	0.72639	0.70899	0.84247	1.03845	1.04731	1.04706	1.0468	1.04603	1.04603	1.04603	1.04551	1.03925	1.04904	1.04904	1.04852	1.04852	1.04852	1.0461	1.0461	1.0461	1.0461
inspire	A30278099	10028299	Muscle discomfort	PT	Muscle related signs and symptoms NEC	Muscle disorders	Musculoskeletal and connective tissue disorders	Count	0	0	0	0	0	0	0	0	0	1	1	1	3	3	10	10	10	10	10	10	10	10	10	10	10	10	10	10	10	10	10	10
inspire	A30278099	10028299	Muscle discomfort	PT	Muscle related signs and symptoms NEC	Muscle disorders	Musculoskeletal and connective tissue disorders	Percent	0	0	0	0	0	0	0	0	0	0.03297	0.02591	0.02018	0.04834	0.04012	0.12362	0.12321	0.12318	0.12315	0.12306	0.12306	0.12306	0.123	0.12226	0.12198	0.12198	0.12192	0.12192	0.12192	0.12164	0.12164	0.12164	0.12164
inspire	A2294457	10053762	Off label use	PT	Off label uses	Off label uses and intentional product misuses/use issues	Injury, poisoning and procedural complications	Count	0	0	0	0	1	1	2	3	4	5	5	5	5	5	5	5	5	5	5	5	5	5	5	5	5	5	5	5	5	5	5	5
inspire	A2294457	10053762	Off label use	PT	Off label uses	Off label uses and intentional product misuses/use issues	Injury, poisoning and procedural complications	Percent	0	0	0	0	0.27174	0.15361	0.18939	0.18462	0.18298	0.16485	0.12957	0.10089	0.08057	0.06686	0.06181	0.06161	0.06159	0.06158	0.06153	0.06153	0.06153	0.0615	0.06113	0.06099	0.06099	0.06096	0.06096	0.06096	0.06082	0.06082	0.06082	0.06082
inspire	A2849432	10061273	Malnutrition	PT	General nutritional disorders NEC	Appetite and general nutritional disorders	Metabolism and nutrition disorders	Count	0	0	0	0	0	0	0	0	0	0	1	1	2	2	2	2	2	2	2	2	2	2	2	2	2	2	2	2	2	2	2	2
inspire	A2849432	10061273	Malnutrition	PT	General nutritional disorders NEC	Appetite and general nutritional disorders	Metabolism and nutrition disorders	Percent	0	0	0	0	0	0	0	0	0	0	0.02591	0.02018	0.03223	0.02675	0.02472	0.02464	0.02464	0.02463	0.02461	0.02461	0.02461	0.0246	0.02445	0.0244	0.0244	0.02438	0.02438	0.02438	0.02433	0.02433	0.02433	0.02433
inspire	A1120455	10047895	Weight decreased	PT	Physical examination procedures and organ system status	Physical examination and organ system status topics	Investigations	Count	0	0	0	0	0	0	0	2	3	3	4	5	6	8	10	10	10	10	10	10	10	10	10	10	10	10	10	10	10	10	10	10
inspire	A1120455	10047895	Weight decreased	PT	Physical examination procedures and organ system status	Physical examination and organ system status topics	Investigations	Percent	0	0	0	0	0	0	0	0.12308	0.13724	0.09891	0.10365	0.10089	0.09668	0.10698	0.12362	0.12321	0.12318	0.12315	0.12306	0.12306	0.12306	0.123	0.12226	0.12198	0.12198	0.12192	0.12192	0.12192	0.12164	0.12164	0.12164	0.12164
inspire	A2849364	10016275	Fear	PT	Fear symptoms and phobic disorders (incl social phobia)	Anxiety disorders and symptoms	Psychiatric disorders	Count	0	0	0	1	1	2	5	5	7	7	9	12	16	20	21	21	21	21	21	21	21	21	21	21	21	21	21	21	21	21	21	21
inspire	A2849364	10016275	Fear	PT	Fear symptoms and phobic disorders (incl social phobia)	Anxiety disorders and symptoms	Psychiatric disorders	Percent	0	0	0	0.54054	0.27174	0.30722	0.47348	0.30769	0.32022	0.23079	0.23322	0.24213	0.25782	0.26745	0.25961	0.25875	0.25868	0.25862	0.25843	0.25843	0.25843	0.2583	0.25676	0.25616	0.25616	0.25604	0.25604	0.25604	0.25544	0.25544	0.25544	0.25544
inspire	A1120438	10047890	Weight	PT	Physical examination procedures and organ system status	Physical examination and organ system status topics	Investigations	Count	0	0	1	2	3	7	12	14	18	22	31	42	51	61	67	67	67	67	67	67	67	67	67	68	68	68	68	68	68	68	68	68
inspire	A1120438	10047890	Weight	PT	Physical examination procedures and organ system status	Physical examination and organ system status topics	Investigations	Percent	0	0	3.22581	1.08108	0.81522	1.07527	1.13636	0.86154	0.82342	0.72535	0.80332	0.84746	0.82179	0.81573	0.82829	0.82553	0.82533	0.82512	0.82451	0.82451	0.82451	0.82411	0.81917	0.82947	0.82947	0.82907	0.82907	0.82907	0.82715	0.82715	0.82715	0.82715
inspire	A2850792	10017940	Gastrointestinal carcinoma	PT	Gastrointestinal neoplasms malignant NEC	Gastrointestinal neoplasms malignant and unspecified	Neoplasms benign, malignant and unspecified (incl cysts and polyps)	Count	0	0	0	0	0	0	0	0	0	0	1	1	1	2	2	2	2	2	2	2	2	2	2	2	2	2	2	2	2	2	2	2
inspire	A2850792	10017940	Gastrointestinal carcinoma	PT	Gastrointestinal neoplasms malignant NEC	Gastrointestinal neoplasms malignant and unspecified	Neoplasms benign, malignant and unspecified (incl cysts and polyps)	Percent	0	0	0	0	0	0	0	0	0	0	0.02591	0.02018	0.01611	0.02675	0.02472	0.02464	0.02464	0.02463	0.02461	0.02461	0.02461	0.0246	0.02445	0.0244	0.0244	0.02438	0.02438	0.02438	0.02433	0.02433	0.02433	0.02433
inspire	A0407072	10013395	Disorientation	PT	Confusion and disorientation	Deliria (incl confusion)	Psychiatric disorders	Count	0	0	0	0	0	0	0	1	1	1	2	2	2	2	2	2	2	2	2	2	2	2	2	2	2	2	2	2	2	2	2	2
inspire	A0407072	10013395	Disorientation	PT	Confusion and disorientation	Deliria (incl confusion)	Psychiatric disorders	Percent	0	0	0	0	0	0	0	0.06154	0.04575	0.03297	0.05183	0.04036	0.03223	0.02675	0.02472	0.02464	0.02464	0.02463	0.02461	0.02461	0.02461	0.0246	0.02445	0.0244	0.0244	0.02438	0.02438	0.02438	0.02433	0.02433	0.02433	0.02433
inspire	A2849184	10037844	Rash	PT	Rashes, eruptions and exanthems NEC	Epidermal and dermal conditions	Skin and subcutaneous tissue disorders	Count	0	0	0	0	2	4	4	7	10	17	21	25	32	42	47	47	47	47	47	47	47	47	47	47	47	47	47	47	47	47	47	47
inspire	A2849184	10037844	Rash	PT	Rashes, eruptions and exanthems NEC	Epidermal and dermal conditions	Skin and subcutaneous tissue disorders	Percent	0	0	0	0	0.54348	0.61444	0.37879	0.43077	0.45746	0.5605	0.54418	0.50444	0.51563	0.56165	0.58104	0.5791	0.57896	0.57882	0.57839	0.57839	0.57839	0.57811	0.57464	0.57331	0.57331	0.57303	0.57303	0.57303	0.57171	0.57171	0.57171	0.57171
inspire	A2310033	10057581	Tobacco user	PT	Tobacco use	Lifestyle issues	Social circumstances	Count	0	0	0	0	2	2	7	11	13	21	30	32	39	41	42	42	42	42	42	42	42	42	42	42	42	42	42	42	42	42	42	42
inspire	A2310033	10057581	Tobacco user	PT	Tobacco use	Lifestyle issues	Social circumstances	Percent	0	0	0	0	0.54348	0.30722	0.66288	0.67692	0.59469	0.69238	0.7774	0.64568	0.62842	0.54827	0.51922	0.5175	0.51737	0.51724	0.51686	0.51686	0.51686	0.51661	0.51351	0.51232	0.51232	0.51207	0.51207	0.51207	0.51089	0.51089	0.51089	0.51089
inspire	A21209720	10005949	Bone cancer	PT	Bone neoplasms malignant (excl sarcomas)	Skeletal neoplasms malignant and unspecified	Neoplasms benign, malignant and unspecified (incl cysts and polyps)	Count	0	0	0	0	0	0	1	1	1	1	2	2	3	3	4	4	4	4	5	5	5	5	5	5	5	5	5	5	5	5	5	5
inspire	A21209720	10005949	Bone cancer	PT	Bone neoplasms malignant (excl sarcomas)	Skeletal neoplasms malignant and unspecified	Neoplasms benign, malignant and unspecified (incl cysts and polyps)	Percent	0	0	0	0	0	0	0.0947	0.06154	0.04575	0.03297	0.05183	0.04036	0.04834	0.04012	0.04945	0.04929	0.04927	0.04926	0.06153	0.06153	0.06153	0.0615	0.06113	0.06099	0.06099	0.06096	0.06096	0.06096	0.06082	0.06082	0.06082	0.06082
inspire	A8254145	10009033	Chronic obstructive pulmonary disease	PT	Bronchospasm and obstruction	Bronchial disorders (excl neoplasms)	Respiratory, thoracic and mediastinal disorders	Count	0	0	0	0	0	0	0	1	2	2	2	2	5	6	9	9	9	9	9	9	9	9	9	9	9	9	9	9	9	9	9	9
inspire	A8254145	10009033	Chronic obstructive pulmonary disease	PT	Bronchospasm and obstruction	Bronchial disorders (excl neoplasms)	Respiratory, thoracic and mediastinal disorders	Percent	0	0	0	0	0	0	0	0.06154	0.09149	0.06594	0.05183	0.04036	0.08057	0.08024	0.11126	0.11089	0.11086	0.11084	0.11076	0.11076	0.11076	0.1107	0.11004	0.10978	0.10978	0.10973	0.10973	0.10973	0.10948	0.10948	0.10948	0.10948
inspire	A1592054	10010234	Computerised tomogram	PT	Imaging procedures NEC	Investigations, imaging and histopathology procedures NEC	Investigations	Count	0	0	0	2	3	6	12	22	32	60	76	100	123	137	146	147	147	147	147	147	147	147	147	147	147	147	147	147	147	147	147	147
inspire	A1592054	10010234	Computerised tomogram	PT	Imaging procedures NEC	Investigations, imaging and histopathology procedures NEC	Investigations	Percent	0	0	0	1.08108	0.81522	0.92166	1.13636	1.35385	1.46386	1.97824	1.96942	2.01776	1.98195	1.83204	1.80492	1.81124	1.81079	1.81034	1.80901	1.80901	1.80901	1.80812	1.79729	1.79312	1.79312	1.79225	1.79225	1.79225	1.7881	1.7881	1.7881	1.7881
inspire	A2851238	10061726	Blood test	PT	Investigations NEC	Investigations, imaging and histopathology procedures NEC	Investigations	Count	0	0	0	0	0	1	5	8	9	11	15	23	30	33	35	35	35	35	35	35	35	35	35	35	35	35	35	35	35	35	35	35
inspire	A2851238	10061726	Blood test	PT	Investigations NEC	Investigations, imaging and histopathology procedures NEC	Investigations	Percent	0	0	0	0	0	0.15361	0.47348	0.49231	0.41171	0.36268	0.3887	0.46408	0.4834	0.44129	0.43269	0.43125	0.43114	0.43103	0.43072	0.43072	0.43072	0.4305	0.42793	0.42693	0.42693	0.42673	0.42673	0.42673	0.42574	0.42574	0.42574	0.42574
inspire	A14224493	10067821	Head and neck cancer	PT	Neoplasms malignant site unspecified NEC	Miscellaneous and site unspecified neoplasms malignant and unspecified	Neoplasms benign, malignant and unspecified (incl cysts and polyps)	Count	0	0	0	0	1	2	4	6	8	10	15	19	19	26	27	27	27	27	27	27	27	27	27	27	27	27	27	27	27	27	27	27
inspire	A14224493	10067821	Head and neck cancer	PT	Neoplasms malignant site unspecified NEC	Miscellaneous and site unspecified neoplasms malignant and unspecified	Neoplasms benign, malignant and unspecified (incl cysts and polyps)	Percent	0	0	0	0	0.27174	0.30722	0.37879	0.36923	0.36597	0.32971	0.3887	0.38337	0.30616	0.34769	0.33379	0.33268	0.33259	0.33251	0.33227	0.33227	0.33227	0.3321	0.33011	0.32935	0.32935	0.32919	0.32919	0.32919	0.32843	0.32843	0.32843	0.32843
inspire	A0078270	10023872	Laryngectomy	PT	Laryngeal therapeutic procedures	Head and neck therapeutic procedures	Surgical and medical procedures	Count	0	0	0	0	0	0	1	1	1	1	3	4	5	5	5	5	5	5	5	5	5	5	5	5	5	5	5	5	5	5	5	5
inspire	A0078270	10023872	Laryngectomy	PT	Laryngeal therapeutic procedures	Head and neck therapeutic procedures	Surgical and medical procedures	Percent	0	0	0	0	0	0	0.0947	0.06154	0.04575	0.03297	0.07774	0.08071	0.08057	0.06686	0.06181	0.06161	0.06159	0.06158	0.06153	0.06153	0.06153	0.0615	0.06113	0.06099	0.06099	0.06096	0.06096	0.06096	0.06082	0.06082	0.06082	0.06082
inspire	A2850019	10023825	Laryngeal cancer	PT	Laryngeal neoplasms malignant	Respiratory and mediastinal neoplasms malignant and unspecified	Neoplasms benign, malignant and unspecified (incl cysts and polyps)	Count	0	0	0	0	0	0	1	1	1	1	1	1	1	1	1	1	1	1	1	1	1	1	1	1	1	1	1	1	1	1	1	1
inspire	A2850019	10023825	Laryngeal cancer	PT	Laryngeal neoplasms malignant	Respiratory and mediastinal neoplasms malignant and unspecified	Neoplasms benign, malignant and unspecified (incl cysts and polyps)	Percent	0	0	0	0	0	0	0.0947	0.06154	0.04575	0.03297	0.02591	0.02018	0.01611	0.01337	0.01236	0.01232	0.01232	0.01232	0.01231	0.01231	0.01231	0.0123	0.01223	0.0122	0.0122	0.01219	0.01219	0.01219	0.01216	0.01216	0.01216	0.01216
inspire	A1605641	10027480	Metastatic malignant melanoma	PT	Skin melanomas (excl ocular)	Skin neoplasms malignant and unspecified	Skin and subcutaneous tissue disorders	Count	0	0	1	1	4	4	5	8	9	11	15	18	18	18	19	19	19	19	19	19	19	19	19	19	19	19	19	19	19	19	19	19
inspire	A1605641	10027480	Metastatic malignant melanoma	PT	Skin melanomas (excl ocular)	Skin neoplasms malignant and unspecified	Skin and subcutaneous tissue disorders	Percent	0	0	3.22581	0.54054	1.08696	0.61444	0.47348	0.49231	0.41171	0.36268	0.3887	0.3632	0.29004	0.24071	0.23489	0.23411	0.23405	0.23399	0.23382	0.23382	0.23382	0.2337	0.2323	0.23176	0.23176	0.23165	0.23165	0.23165	0.23112	0.23112	0.23112	0.23112
inspire	A0767555	10059513	Palliative care	PT	Therapeutic procedures NEC	Therapeutic procedures and supportive care NEC	Surgical and medical procedures	Count	0	0	0	1	1	2	2	3	4	7	9	16	17	20	23	23	23	23	23	23	23	23	23	23	23	23	23	23	23	23	23	23
inspire	A0767555	10059513	Palliative care	PT	Therapeutic procedures NEC	Therapeutic procedures and supportive care NEC	Surgical and medical procedures	Percent	0	0	0	0.54054	0.27174	0.30722	0.18939	0.18462	0.18298	0.23079	0.23322	0.32284	0.27393	0.26745	0.28434	0.28339	0.28332	0.28325	0.28304	0.28304	0.28304	0.2829	0.28121	0.28056	0.28056	0.28042	0.28042	0.28042	0.27977	0.27977	0.27977	0.27977
inspire	A2849977	10018852	Haematoma	PT	Haemorrhages NEC	Vascular haemorrhagic disorders	Vascular disorders	Count	0	0	0	0	0	0	0	0	0	0	2	2	2	2	2	2	2	2	2	2	2	2	2	2	2	2	2	2	2	2	2	2
inspire	A2849977	10018852	Haematoma	PT	Haemorrhages NEC	Vascular haemorrhagic disorders	Vascular disorders	Percent	0	0	0	0	0	0	0	0	0	0	0.05183	0.04036	0.03223	0.02675	0.02472	0.02464	0.02464	0.02463	0.02461	0.02461	0.02461	0.0246	0.02445	0.0244	0.0244	0.02438	0.02438	0.02438	0.02433	0.02433	0.02433	0.02433
inspire	A0128114	10044565	Tremor	PT	Tremor (excl congenital)	Movement disorders (incl parkinsonism)	Nervous system disorders	Count	0	0	0	0	0	0	0	1	1	1	3	3	3	4	4	4	4	4	4	4	4	4	4	4	4	4	4	4	4	4	4	4
inspire	A0128114	10044565	Tremor	PT	Tremor (excl congenital)	Movement disorders (incl parkinsonism)	Nervous system disorders	Percent	0	0	0	0	0	0	0	0.06154	0.04575	0.03297	0.07774	0.06053	0.04834	0.05349	0.04945	0.04929	0.04927	0.04926	0.04922	0.04922	0.04922	0.0492	0.04891	0.04879	0.04879	0.04877	0.04877	0.04877	0.04866	0.04866	0.04866	0.04866
inspire	A0770378	10034474	Pericardial effusion	PT	Pericardial disorders NEC	Pericardial disorders	Cardiac disorders	Count	0	0	0	0	0	0	0	0	0	1	1	1	2	2	2	2	2	2	2	2	2	2	2	2	2	2	2	2	2	2	2	2
inspire	A0770378	10034474	Pericardial effusion	PT	Pericardial disorders NEC	Pericardial disorders	Cardiac disorders	Percent	0	0	0	0	0	0	0	0	0	0.03297	0.02591	0.02018	0.03223	0.02675	0.02472	0.02464	0.02464	0.02463	0.02461	0.02461	0.02461	0.0246	0.02445	0.0244	0.0244	0.02438	0.02438	0.02438	0.02433	0.02433	0.02433	0.02433
inspire	A10926543	10066474	Thyroid cancer	PT	Thyroid neoplasms malignant	Endocrine neoplasms malignant and unspecified	Neoplasms benign, malignant and unspecified (incl cysts and polyps)	Count	0	0	0	0	0	0	0	3	3	5	7	8	9	9	9	9	9	9	9	9	9	9	9	9	9	9	9	9	9	9	9	9
inspire	A10926543	10066474	Thyroid cancer	PT	Thyroid neoplasms malignant	Endocrine neoplasms malignant and unspecified	Neoplasms benign, malignant and unspecified (incl cysts and polyps)	Percent	0	0	0	0	0	0	0	0.18462	0.13724	0.16485	0.18139	0.16142	0.14502	0.12035	0.11126	0.11089	0.11086	0.11084	0.11076	0.11076	0.11076	0.1107	0.11004	0.10978	0.10978	0.10973	0.10973	0.10973	0.10948	0.10948	0.10948	0.10948
inspire	A0739553	10026673	Malignant pleural effusion	PT	Oncologic complications and emergencies	Neoplasm related morbidities	Neoplasms benign, malignant and unspecified (incl cysts and polyps)	Count	0	0	0	0	1	1	2	3	4	4	5	5	7	9	10	10	10	10	10	10	10	10	10	10	10	10	10	10	10	10	10	10
inspire	A0739553	10026673	Malignant pleural effusion	PT	Oncologic complications and emergencies	Neoplasm related morbidities	Neoplasms benign, malignant and unspecified (incl cysts and polyps)	Percent	0	0	0	0	0.27174	0.15361	0.18939	0.18462	0.18298	0.13188	0.12957	0.10089	0.11279	0.12035	0.12362	0.12321	0.12318	0.12315	0.12306	0.12306	0.12306	0.123	0.12226	0.12198	0.12198	0.12192	0.12192	0.12192	0.12164	0.12164	0.12164	0.12164
inspire	A0923330	10013968	Dyspnoea	PT	Breathing abnormalities	Respiratory disorders NEC	Respiratory, thoracic and mediastinal disorders	Count	0	0	0	1	1	4	6	7	9	12	18	24	34	47	53	53	53	53	53	53	53	53	53	53	53	53	53	53	53	53	53	53
inspire	A0923330	10013968	Dyspnoea	PT	Breathing abnormalities	Respiratory disorders NEC	Respiratory, thoracic and mediastinal disorders	Percent	0	0	0	0.54054	0.27174	0.61444	0.56818	0.43077	0.41171	0.39565	0.46644	0.48426	0.54786	0.62851	0.65521	0.65303	0.65287	0.65271	0.65223	0.65223	0.65223	0.65191	0.648	0.6465	0.6465	0.64618	0.64618	0.64618	0.64469	0.64469	0.64469	0.64469
inspire	A2853804	10061728	Bone lesion	PT	Bone disorders NEC	Bone disorders (excl congenital and fractures)	Musculoskeletal and connective tissue disorders	Count	0	0	0	0	0	0	0	0	0	0	2	2	5	5	6	6	6	6	6	6	6	6	6	6	6	6	6	6	6	6	6	6
inspire	A2853804	10061728	Bone lesion	PT	Bone disorders NEC	Bone disorders (excl congenital and fractures)	Musculoskeletal and connective tissue disorders	Percent	0	0	0	0	0	0	0	0	0	0	0.05183	0.04036	0.08057	0.06686	0.07417	0.07393	0.07391	0.07389	0.07384	0.07384	0.07384	0.0738	0.07336	0.07319	0.07319	0.07315	0.07315	0.07315	0.07298	0.07298	0.07298	0.07298
inspire	A8253855	10042209	Stress	PT	Anxiety symptoms	Anxiety disorders and symptoms	Psychiatric disorders	Count	0	0	0	0	0	1	1	2	2	5	6	9	11	13	15	15	15	15	15	15	15	15	16	16	16	16	16	16	16	16	16	16
inspire	A8253855	10042209	Stress	PT	Anxiety symptoms	Anxiety disorders and symptoms	Psychiatric disorders	Percent	0	0	0	0	0	0.15361	0.0947	0.12308	0.09149	0.16485	0.15548	0.1816	0.17725	0.17384	0.18544	0.18482	0.18477	0.18473	0.18459	0.18459	0.18459	0.1845	0.19562	0.19517	0.19517	0.19507	0.19507	0.19507	0.19462	0.19462	0.19462	0.19462
inspire	A2849313	10007664	Caregiver	PT	Dependents	Family issues	Social circumstances	Count	0	0	0	0	1	1	1	2	2	6	8	10	14	16	16	16	16	16	16	16	16	16	16	16	16	16	16	16	16	16	16	16
inspire	A2849313	10007664	Caregiver	PT	Dependents	Family issues	Social circumstances	Percent	0	0	0	0	0.27174	0.15361	0.0947	0.12308	0.09149	0.19782	0.20731	0.20178	0.22559	0.21396	0.1978	0.19714	0.19709	0.19704	0.1969	0.1969	0.1969	0.1968	0.19562	0.19517	0.19517	0.19507	0.19507	0.19507	0.19462	0.19462	0.19462	0.19462
inspire	A32343035	10080284	Illness	PT	General signs and symptoms NEC	General system disorders NEC	General disorders and administration site conditions	Count	0	0	0	0	0	0	1	1	1	3	5	5	12	12	14	14	14	14	14	14	14	14	14	15	15	15	15	15	15	15	15	15
inspire	A32343035	10080284	Illness	PT	General signs and symptoms NEC	General system disorders NEC	General disorders and administration site conditions	Percent	0	0	0	0	0	0	0.0947	0.06154	0.04575	0.09891	0.12957	0.10089	0.19336	0.16047	0.17307	0.1725	0.17246	0.17241	0.17229	0.17229	0.17229	0.1722	0.17117	0.18297	0.18297	0.18288	0.18288	0.18288	0.18246	0.18246	0.18246	0.18246
inspire	A8574862	10064571	Gene mutation	PT	Gene mutations and other alterations NEC	Chromosomal abnormalities, gene alterations and gene variants	Congenital, familial and genetic disorders	Count	0	0	0	0	0	0	0	1	1	2	7	9	10	12	13	13	13	13	13	13	13	13	13	13	13	13	13	13	13	13	13	13
inspire	A8574862	10064571	Gene mutation	PT	Gene mutations and other alterations NEC	Chromosomal abnormalities, gene alterations and gene variants	Congenital, familial and genetic disorders	Percent	0	0	0	0	0	0	0	0.06154	0.04575	0.06594	0.18139	0.1816	0.16113	0.16047	0.16071	0.16018	0.16014	0.1601	0.15998	0.15998	0.15998	0.1599	0.15894	0.15858	0.15858	0.1585	0.1585	0.1585	0.15813	0.15813	0.15813	0.15813
inspire	A14224663	10068056	Pathology test	PT	Histopathology procedures NEC	Investigations, imaging and histopathology procedures NEC	Investigations	Count	0	0	0	0	0	0	0	0	0	0	0	0	1	1	1	1	1	1	1	1	1	1	1	1	1	1	1	1	1	1	1	1
inspire	A14224663	10068056	Pathology test	PT	Histopathology procedures NEC	Investigations, imaging and histopathology procedures NEC	Investigations	Percent	0	0	0	0	0	0	0	0	0	0	0	0	0.01611	0.01337	0.01236	0.01232	0.01232	0.01232	0.01231	0.01231	0.01231	0.0123	0.01223	0.0122	0.0122	0.01219	0.01219	0.01219	0.01216	0.01216	0.01216	0.01216
inspire	A24330239	10075648	BRAF gene mutation	PT	Gene mutations and other alterations NEC	Chromosomal abnormalities, gene alterations and gene variants	Congenital, familial and genetic disorders	Count	0	0	0	0	0	0	0	0	0	0	0	0	1	1	1	1	1	1	1	1	1	1	1	1	1	1	1	1	1	1	1	1
inspire	A24330239	10075648	BRAF gene mutation	PT	Gene mutations and other alterations NEC	Chromosomal abnormalities, gene alterations and gene variants	Congenital, familial and genetic disorders	Percent	0	0	0	0	0	0	0	0	0	0	0	0	0.01611	0.01337	0.01236	0.01232	0.01232	0.01232	0.01231	0.01231	0.01231	0.0123	0.01223	0.0122	0.0122	0.01219	0.01219	0.01219	0.01216	0.01216	0.01216	0.01216
inspire	A2292772	10053469	Analgesic therapy	PT	Analgesia supportive care	Therapeutic procedures and supportive care NEC	Surgical and medical procedures	Count	0	0	0	0	0	0	0	1	1	2	4	4	6	8	9	10	10	10	10	10	10	10	10	10	10	10	10	10	10	10	10	10
inspire	A2292772	10053469	Analgesic therapy	PT	Analgesia supportive care	Therapeutic procedures and supportive care NEC	Surgical and medical procedures	Percent	0	0	0	0	0	0	0	0.06154	0.04575	0.06594	0.10365	0.08071	0.09668	0.10698	0.11126	0.12321	0.12318	0.12315	0.12306	0.12306	0.12306	0.123	0.12226	0.12198	0.12198	0.12192	0.12192	0.12192	0.12164	0.12164	0.12164	0.12164
inspire	A0940940	10016352	Feeling of relaxation	PT	Feelings and sensations NEC	General system disorders NEC	General disorders and administration site conditions	Count	0	0	0	0	0	0	0	0	0	0	1	2	3	3	3	3	3	3	3	3	3	3	3	3	3	3	3	3	3	3	3	3
inspire	A0940940	10016352	Feeling of relaxation	PT	Feelings and sensations NEC	General system disorders NEC	General disorders and administration site conditions	Percent	0	0	0	0	0	0	0	0	0	0	0.02591	0.04036	0.04834	0.04012	0.03709	0.03696	0.03695	0.03695	0.03692	0.03692	0.03692	0.0369	0.03668	0.03659	0.03659	0.03658	0.03658	0.03658	0.03649	0.03649	0.03649	0.03649
inspire	A1581433	10003522	Aspiration pleural cavity	PT	Respiratory tract and thoracic histopathology procedures	Respiratory and pulmonary investigations (excl blood gases)	Investigations	Count	0	0	0	0	0	0	1	1	1	2	2	3	4	4	4	4	4	4	4	4	4	4	4	4	4	4	4	4	4	4	4	4
inspire	A1581433	10003522	Aspiration pleural cavity	PT	Respiratory tract and thoracic histopathology procedures	Respiratory and pulmonary investigations (excl blood gases)	Investigations	Percent	0	0	0	0	0	0	0.0947	0.06154	0.04575	0.06594	0.05183	0.06053	0.06445	0.05349	0.04945	0.04929	0.04927	0.04926	0.04922	0.04922	0.04922	0.0492	0.04891	0.04879	0.04879	0.04877	0.04877	0.04877	0.04866	0.04866	0.04866	0.04866
inspire	A1585282	10005639	Blood lead	PT	Toxicology laboratory analyses	Toxicology and therapeutic drug monitoring	Investigations	Count	0	0	0	2	2	2	4	7	8	13	17	23	26	31	36	36	36	36	36	36	36	36	36	37	37	37	37	37	37	37	37	37
inspire	A1585282	10005639	Blood lead	PT	Toxicology laboratory analyses	Toxicology and therapeutic drug monitoring	Investigations	Percent	0	0	0	1.08108	0.54348	0.30722	0.37879	0.43077	0.36597	0.42862	0.44053	0.46408	0.41895	0.41455	0.44505	0.44357	0.44346	0.44335	0.44302	0.44302	0.44302	0.4428	0.44015	0.45133	0.45133	0.45111	0.45111	0.45111	0.45007	0.45007	0.45007	0.45007
inspire	A2850020	10024137	Legal problem	PT	Criminal activity	Legal issues	Social circumstances	Count	0	0	0	0	0	0	0	1	1	1	1	1	1	1	1	1	1	1	1	1	1	1	1	1	1	1	1	1	1	1	1	1
inspire	A2850020	10024137	Legal problem	PT	Criminal activity	Legal issues	Social circumstances	Percent	0	0	0	0	0	0	0	0.06154	0.04575	0.03297	0.02591	0.02018	0.01611	0.01337	0.01236	0.01232	0.01232	0.01232	0.01231	0.01231	0.01231	0.0123	0.01223	0.0122	0.0122	0.01219	0.01219	0.01219	0.01216	0.01216	0.01216	0.01216
inspire	A31206627	10078223	Magnetic resonance imaging	PT	Imaging procedures NEC	Investigations, imaging and histopathology procedures NEC	Investigations	Count	0	0	0	2	2	4	10	18	23	31	44	58	79	100	109	110	110	110	110	110	110	110	110	110	110	110	110	110	110	110	110	110
inspire	A31206627	10078223	Magnetic resonance imaging	PT	Imaging procedures NEC	Investigations, imaging and histopathology procedures NEC	Investigations	Percent	0	0	0	1.08108	0.54348	0.61444	0.94697	1.10769	1.05215	1.02209	1.14019	1.1703	1.27296	1.33726	1.34751	1.35535	1.35501	1.35468	1.35368	1.35368	1.35368	1.35301	1.34491	1.34179	1.34179	1.34114	1.34114	1.34114	1.33804	1.33804	1.33804	1.33804
inspire	A2851232	10061478	Radioisotope scan	PT	Imaging procedures NEC	Investigations, imaging and histopathology procedures NEC	Investigations	Count	0	0	0	0	0	0	0	2	3	3	3	4	4	5	6	6	6	6	6	6	6	6	6	6	6	6	6	6	6	6	6	6
inspire	A2851232	10061478	Radioisotope scan	PT	Imaging procedures NEC	Investigations, imaging and histopathology procedures NEC	Investigations	Percent	0	0	0	0	0	0	0	0.12308	0.13724	0.09891	0.07774	0.08071	0.06445	0.06686	0.07417	0.07393	0.07391	0.07389	0.07384	0.07384	0.07384	0.0738	0.07336	0.07319	0.07319	0.07315	0.07315	0.07315	0.07298	0.07298	0.07298	0.07298
inspire	A0004512	10016173	Fall	PT	Non-site specific injuries NEC	Injuries NEC	Injury, poisoning and procedural complications	Count	0	0	0	0	1	1	4	7	10	17	21	25	33	41	43	43	43	43	43	43	43	43	43	43	43	43	43	43	43	43	43	43
inspire	A0004512	10016173	Fall	PT	Non-site specific injuries NEC	Injuries NEC	Injury, poisoning and procedural complications	Percent	0	0	0	0	0.27174	0.15361	0.37879	0.43077	0.45746	0.5605	0.54418	0.50444	0.53174	0.54827	0.53159	0.52982	0.52969	0.52956	0.52917	0.52917	0.52917	0.52891	0.52574	0.52452	0.52452	0.52426	0.52426	0.52426	0.52305	0.52305	0.52305	0.52305
inspire	A0880006	10005651	Blood magnesium	PT	Mineral and electrolyte analyses	Water, electrolyte and mineral investigations	Investigations	Count	0	0	0	0	0	1	1	1	1	2	2	3	4	4	4	4	4	4	4	4	4	4	4	4	4	4	4	4	4	4	4	4
inspire	A0880006	10005651	Blood magnesium	PT	Mineral and electrolyte analyses	Water, electrolyte and mineral investigations	Investigations	Percent	0	0	0	0	0	0.15361	0.0947	0.06154	0.04575	0.06594	0.05183	0.06053	0.06445	0.05349	0.04945	0.04929	0.04927	0.04926	0.04922	0.04922	0.04922	0.0492	0.04891	0.04879	0.04879	0.04877	0.04877	0.04877	0.04866	0.04866	0.04866	0.04866
inspire	A7161271	10017577	Gait disturbance	PT	Musculoskeletal and connective tissue conditions NEC	Musculoskeletal and connective tissue disorders NEC	Musculoskeletal and connective tissue disorders	Count	0	0	0	0	0	0	0	0	0	0	0	0	1	1	2	2	2	2	2	2	2	2	2	2	2	2	2	2	2	2	2	2
inspire	A7161271	10017577	Gait disturbance	PT	Musculoskeletal and connective tissue conditions NEC	Musculoskeletal and connective tissue disorders NEC	Musculoskeletal and connective tissue disorders	Percent	0	0	0	0	0	0	0	0	0	0	0	0	0.01611	0.01337	0.02472	0.02464	0.02464	0.02463	0.02461	0.02461	0.02461	0.0246	0.02445	0.0244	0.0244	0.02438	0.02438	0.02438	0.02433	0.02433	0.02433	0.02433
inspire	A2849877	10005003	Bladder cancer	PT	Bladder neoplasms malignant	Renal and urinary tract neoplasms malignant and unspecified	Neoplasms benign, malignant and unspecified (incl cysts and polyps)	Count	0	0	1	3	4	9	16	26	34	55	71	85	100	119	131	131	131	131	131	131	131	131	131	131	131	131	131	131	131	131	131	131
inspire	A2849877	10005003	Bladder cancer	PT	Bladder neoplasms malignant	Renal and urinary tract neoplasms malignant and unspecified	Neoplasms benign, malignant and unspecified (incl cysts and polyps)	Percent	0	0	3.22581	1.62162	1.08696	1.38249	1.51515	1.6	1.55535	1.81339	1.83985	1.71509	1.61134	1.59133	1.61948	1.6141	1.6137	1.6133	1.61211	1.61211	1.61211	1.61132	1.60166	1.59795	1.59795	1.59717	1.59717	1.59717	1.59348	1.59348	1.59348	1.59348
inspire	A2849194	10061876	Obstruction	PT	General signs and symptoms NEC	General system disorders NEC	General disorders and administration site conditions	Count	0	0	0	1	1	1	1	1	1	1	1	1	1	1	2	2	2	2	2	2	2	2	2	2	2	2	2	2	2	2	2	2
inspire	A2849194	10061876	Obstruction	PT	General signs and symptoms NEC	General system disorders NEC	General disorders and administration site conditions	Percent	0	0	0	0.54054	0.27174	0.15361	0.0947	0.06154	0.04575	0.03297	0.02591	0.02018	0.01611	0.01337	0.02472	0.02464	0.02464	0.02463	0.02461	0.02461	0.02461	0.0246	0.02445	0.0244	0.0244	0.02438	0.02438	0.02438	0.02433	0.02433	0.02433	0.02433
inspire	A2850378	10062026	Investigation	PT	Investigations NEC	Investigations, imaging and histopathology procedures NEC	Investigations	Count	0	0	0	1	1	2	2	2	2	3	5	6	6	6	7	7	7	7	7	7	7	7	7	7	7	7	7	7	7	7	7	7
inspire	A2850378	10062026	Investigation	PT	Investigations NEC	Investigations, imaging and histopathology procedures NEC	Investigations	Percent	0	0	0	0.54054	0.27174	0.30722	0.18939	0.12308	0.09149	0.09891	0.12957	0.12107	0.09668	0.08024	0.08654	0.08625	0.08623	0.08621	0.08614	0.08614	0.08614	0.0861	0.08559	0.08539	0.08539	0.08535	0.08535	0.08535	0.08515	0.08515	0.08515	0.08515
inspire	A0031449	10005169	Blindness	PT	Neurologic visual problems NEC	Neurological disorders of the eye	Nervous system disorders	Count	0	0	0	0	0	0	1	1	1	3	3	4	5	6	8	8	8	8	8	8	8	8	8	8	8	8	8	8	8	8	8	8
inspire	A0031449	10005169	Blindness	PT	Neurologic visual problems NEC	Neurological disorders of the eye	Nervous system disorders	Percent	0	0	0	0	0	0	0.0947	0.06154	0.04575	0.09891	0.07774	0.08071	0.08057	0.08024	0.0989	0.09857	0.09855	0.09852	0.09845	0.09845	0.09845	0.0984	0.09781	0.09758	0.09758	0.09754	0.09754	0.09754	0.09731	0.09731	0.09731	0.09731
inspire	A24331000	10039906	Seizure	PT	Seizures and seizure disorders NEC	Seizures (incl subtypes)	Nervous system disorders	Count	0	0	0	0	0	0	2	2	4	6	8	8	13	15	15	15	15	15	15	15	15	15	15	15	15	15	15	15	15	15	15	15
inspire	A24331000	10039906	Seizure	PT	Seizures and seizure disorders NEC	Seizures (incl subtypes)	Nervous system disorders	Percent	0	0	0	0	0	0	0.18939	0.12308	0.18298	0.19782	0.20731	0.16142	0.20947	0.20059	0.18544	0.18482	0.18477	0.18473	0.18459	0.18459	0.18459	0.1845	0.1834	0.18297	0.18297	0.18288	0.18288	0.18288	0.18246	0.18246	0.18246	0.18246
inspire	A0065999	10019211	Headache	PT	Headaches NEC	Headaches	Nervous system disorders	Count	0	0	0	0	1	3	6	10	12	19	19	26	34	42	43	43	43	43	43	43	43	43	43	43	43	43	43	43	43	43	43	43
inspire	A0065999	10019211	Headache	PT	Headaches NEC	Headaches	Nervous system disorders	Percent	0	0	0	0	0.27174	0.46083	0.56818	0.61538	0.54895	0.62644	0.49236	0.52462	0.54786	0.56165	0.53159	0.52982	0.52969	0.52956	0.52917	0.52917	0.52917	0.52891	0.52574	0.52452	0.52452	0.52426	0.52426	0.52426	0.52305	0.52305	0.52305	0.52305
inspire	A1583636	10004741	Biopsy brain	PT	Central nervous system histopathology procedures	Neurological, special senses and psychiatric investigations	Investigations	Count	0	0	0	0	0	0	0	0	0	0	0	0	0	1	1	1	1	1	1	1	1	1	1	1	1	1	1	1	1	1	1	1
inspire	A1583636	10004741	Biopsy brain	PT	Central nervous system histopathology procedures	Neurological, special senses and psychiatric investigations	Investigations	Percent	0	0	0	0	0	0	0	0	0	0	0	0	0	0.01337	0.01236	0.01232	0.01232	0.01232	0.01231	0.01231	0.01231	0.0123	0.01223	0.0122	0.0122	0.01219	0.01219	0.01219	0.01216	0.01216	0.01216	0.01216
inspire	A2849192	10011732	Cyst	PT	Neoplasms benign site unspecified NEC	Miscellaneous and site unspecified neoplasms benign	Neoplasms benign, malignant and unspecified (incl cysts and polyps)	Count	0	0	0	0	0	0	0	0	0	0	0	2	2	3	3	3	3	3	3	3	3	3	3	3	3	3	3	3	3	3	3	3
inspire	A2849192	10011732	Cyst	PT	Neoplasms benign site unspecified NEC	Miscellaneous and site unspecified neoplasms benign	Neoplasms benign, malignant and unspecified (incl cysts and polyps)	Percent	0	0	0	0	0	0	0	0	0	0	0	0.04036	0.03223	0.04012	0.03709	0.03696	0.03695	0.03695	0.03692	0.03692	0.03692	0.0369	0.03668	0.03659	0.03659	0.03658	0.03658	0.03658	0.03649	0.03649	0.03649	0.03649
inspire	A0091445	10029216	Nervousness	PT	Anxiety symptoms	Anxiety disorders and symptoms	Psychiatric disorders	Count	0	0	0	1	1	1	1	3	4	5	6	12	17	24	24	24	24	24	24	24	24	24	24	24	24	24	24	24	24	24	24	24
inspire	A0091445	10029216	Nervousness	PT	Anxiety symptoms	Anxiety disorders and symptoms	Psychiatric disorders	Percent	0	0	0	0.54054	0.27174	0.15361	0.0947	0.18462	0.18298	0.16485	0.15548	0.24213	0.27393	0.32094	0.2967	0.29571	0.29564	0.29557	0.29535	0.29535	0.29535	0.2952	0.29343	0.29275	0.29275	0.29261	0.29261	0.29261	0.29194	0.29194	0.29194	0.29194
inspire	A17458448	10069755	K-ras gene mutation	PT	Gene mutations and other alterations NEC	Chromosomal abnormalities, gene alterations and gene variants	Congenital, familial and genetic disorders	Count	0	0	0	1	2	2	4	4	6	14	16	22	26	30	30	30	30	30	30	30	30	30	30	30	30	30	30	30	30	30	30	30
inspire	A17458448	10069755	K-ras gene mutation	PT	Gene mutations and other alterations NEC	Chromosomal abnormalities, gene alterations and gene variants	Congenital, familial and genetic disorders	Percent	0	0	0	0.54054	0.54348	0.30722	0.37879	0.24615	0.27447	0.46159	0.41462	0.44391	0.41895	0.40118	0.37087	0.36964	0.36955	0.36946	0.36919	0.36919	0.36919	0.369	0.36679	0.36594	0.36594	0.36576	0.36576	0.36576	0.36492	0.36492	0.36492	0.36492
inspire	A0027314	10003549	Asthenia	PT	Asthenic conditions	General system disorders NEC	General disorders and administration site conditions	Count	0	0	0	0	0	0	1	2	5	7	8	12	14	16	18	18	18	18	18	18	18	18	18	18	18	18	18	18	18	18	18	18
inspire	A0027314	10003549	Asthenia	PT	Asthenic conditions	General system disorders NEC	General disorders and administration site conditions	Percent	0	0	0	0	0	0	0.0947	0.12308	0.22873	0.23079	0.20731	0.24213	0.22559	0.21396	0.22252	0.22178	0.22173	0.22167	0.22151	0.22151	0.22151	0.2214	0.22008	0.21957	0.21957	0.21946	0.21946	0.21946	0.21895	0.21895	0.21895	0.21895
inspire	A2852643	10061309	Neoplasm progression	PT	Neoplasms unspecified malignancy and site unspecified NEC	Miscellaneous and site unspecified neoplasms malignant and unspecified	Neoplasms benign, malignant and unspecified (incl cysts and polyps)	Count	0	0	0	1	1	1	1	1	2	2	2	4	7	7	7	7	7	7	7	7	7	7	7	7	7	7	7	7	7	7	7	7
inspire	A2852643	10061309	Neoplasm progression	PT	Neoplasms unspecified malignancy and site unspecified NEC	Miscellaneous and site unspecified neoplasms malignant and unspecified	Neoplasms benign, malignant and unspecified (incl cysts and polyps)	Percent	0	0	0	0.54054	0.27174	0.15361	0.0947	0.06154	0.09149	0.06594	0.05183	0.08071	0.11279	0.09361	0.08654	0.08625	0.08623	0.08621	0.08614	0.08614	0.08614	0.0861	0.08559	0.08539	0.08539	0.08535	0.08535	0.08535	0.08515	0.08515	0.08515	0.08515
inspire	A2849407	10061218	Inflammation	PT	Inflammations	General system disorders NEC	General disorders and administration site conditions	Count	0	0	0	1	3	4	5	7	11	16	24	34	45	54	55	56	56	56	56	56	56	56	56	56	56	56	56	56	56	56	56	56
inspire	A2849407	10061218	Inflammation	PT	Inflammations	General system disorders NEC	General disorders and administration site conditions	Percent	0	0	0	0.54054	0.81522	0.61444	0.47348	0.43077	0.5032	0.52753	0.62192	0.68604	0.7251	0.72212	0.67994	0.69	0.68983	0.68966	0.68915	0.68915	0.68915	0.68881	0.68468	0.68309	0.68309	0.68276	0.68276	0.68276	0.68118	0.68118	0.68118	0.68118
inspire	A0064567	10018627	Gout	PT	Crystal arthropathic disorders	Joint disorders	Musculoskeletal and connective tissue disorders	Count	0	0	0	0	0	0	1	1	1	1	1	1	1	1	1	1	1	1	1	1	1	1	1	1	1	1	1	1	1	1	1	1
inspire	A0064567	10018627	Gout	PT	Crystal arthropathic disorders	Joint disorders	Musculoskeletal and connective tissue disorders	Percent	0	0	0	0	0	0	0.0947	0.06154	0.04575	0.03297	0.02591	0.02018	0.01611	0.01337	0.01236	0.01232	0.01232	0.01232	0.01231	0.01231	0.01231	0.0123	0.01223	0.0122	0.0122	0.01219	0.01219	0.01219	0.01216	0.01216	0.01216	0.01216
inspire	A28580281	10017581	Gait inability	PT	Neurological signs and symptoms NEC	Neurological disorders NEC	Nervous system disorders	Count	0	0	0	0	0	0	1	1	1	1	1	1	2	2	2	2	2	2	2	2	2	2	2	2	2	2	2	2	2	2	2	2
inspire	A28580281	10017581	Gait inability	PT	Neurological signs and symptoms NEC	Neurological disorders NEC	Nervous system disorders	Percent	0	0	0	0	0	0	0.0947	0.06154	0.04575	0.03297	0.02591	0.02018	0.03223	0.02675	0.02472	0.02464	0.02464	0.02463	0.02461	0.02461	0.02461	0.0246	0.02445	0.0244	0.0244	0.02438	0.02438	0.02438	0.02433	0.02433	0.02433	0.02433
inspire	A0809060	10044390	Transient ischaemic attack	PT	Cerebrovascular and spinal necrosis and vascular insufficiency	Arteriosclerosis, stenosis, vascular insufficiency and necrosis	Vascular disorders	Count	0	0	0	0	0	0	0	0	0	0	0	0	1	1	1	1	1	1	1	1	1	1	1	1	1	1	1	1	1	1	1	1
inspire	A0809060	10044390	Transient ischaemic attack	PT	Cerebrovascular and spinal necrosis and vascular insufficiency	Arteriosclerosis, stenosis, vascular insufficiency and necrosis	Vascular disorders	Percent	0	0	0	0	0	0	0	0	0	0	0	0	0.01611	0.01337	0.01236	0.01232	0.01232	0.01232	0.01231	0.01231	0.01231	0.0123	0.01223	0.0122	0.0122	0.01219	0.01219	0.01219	0.01216	0.01216	0.01216	0.01216
inspire	A2849789	10012735	Diarrhoea	PT	Diarrhoea (excl infective)	Gastrointestinal motility and defaecation conditions	Gastrointestinal disorders	Count	0	0	0	0	1	1	2	10	10	13	13	15	18	24	31	31	31	31	31	31	31	31	31	32	32	32	32	32	32	32	32	32
inspire	A2849789	10012735	Diarrhoea	PT	Diarrhoea (excl infective)	Gastrointestinal motility and defaecation conditions	Gastrointestinal disorders	Percent	0	0	0	0	0.27174	0.15361	0.18939	0.61538	0.45746	0.42862	0.33687	0.30266	0.29004	0.32094	0.38324	0.38196	0.38187	0.38177	0.38149	0.38149	0.38149	0.3813	0.37902	0.39034	0.39034	0.39015	0.39015	0.39015	0.38925	0.38925	0.38925	0.38925
inspire	A2853816	10061019	Brain neoplasm	PT	Nervous system neoplasms unspecified malignancy NEC	Nervous system neoplasms malignant and unspecified NEC	Neoplasms benign, malignant and unspecified (incl cysts and polyps)	Count	0	0	0	1	1	4	4	5	7	9	11	17	23	29	30	30	30	30	30	30	30	30	30	30	30	30	30	30	30	30	30	30
inspire	A2853816	10061019	Brain neoplasm	PT	Nervous system neoplasms unspecified malignancy NEC	Nervous system neoplasms malignant and unspecified NEC	Neoplasms benign, malignant and unspecified (incl cysts and polyps)	Percent	0	0	0	0.54054	0.27174	0.61444	0.37879	0.30769	0.32022	0.29674	0.28505	0.34302	0.37061	0.3878	0.37087	0.36964	0.36955	0.36946	0.36919	0.36919	0.36919	0.369	0.36679	0.36594	0.36594	0.36576	0.36576	0.36576	0.36492	0.36492	0.36492	0.36492
inspire	A2849746	10037400	Pulmonary hypertension	PT	Pulmonary hypertensions	Vascular hypertensive disorders	Vascular disorders	Count	0	0	0	0	0	0	0	0	0	1	1	1	1	1	1	1	1	1	1	1	1	1	1	1	1	1	1	1	1	1	1	1
inspire	A2849746	10037400	Pulmonary hypertension	PT	Pulmonary hypertensions	Vascular hypertensive disorders	Vascular disorders	Percent	0	0	0	0	0	0	0	0	0	0.03297	0.02591	0.02018	0.01611	0.01337	0.01236	0.01232	0.01232	0.01232	0.01231	0.01231	0.01231	0.0123	0.01223	0.0122	0.0122	0.01219	0.01219	0.01219	0.01216	0.01216	0.01216	0.01216
inspire	A1578080	10005285	Blood albumin	PT	Protein analyses NEC	Protein and chemistry analyses NEC	Investigations	Count	0	0	0	0	0	0	0	0	1	2	2	2	2	4	4	4	4	4	4	4	4	4	4	4	4	4	4	4	4	4	4	4
inspire	A1578080	10005285	Blood albumin	PT	Protein analyses NEC	Protein and chemistry analyses NEC	Investigations	Percent	0	0	0	0	0	0	0	0	0.04575	0.06594	0.05183	0.04036	0.03223	0.05349	0.04945	0.04929	0.04927	0.04926	0.04922	0.04922	0.04922	0.0492	0.04891	0.04879	0.04879	0.04877	0.04877	0.04877	0.04866	0.04866	0.04866	0.04866
inspire	A0955928	10018837	Haematocrit	PT	Red blood cell analyses	Haematology investigations (incl blood groups)	Investigations	Count	0	0	0	0	0	3	8	8	8	8	8	9	9	9	9	9	9	9	9	9	9	9	9	9	9	9	9	9	9	9	9	9
inspire	A0955928	10018837	Haematocrit	PT	Red blood cell analyses	Haematology investigations (incl blood groups)	Investigations	Percent	0	0	0	0	0	0.46083	0.75758	0.49231	0.36597	0.26377	0.20731	0.1816	0.14502	0.12035	0.11126	0.11089	0.11086	0.11084	0.11076	0.11076	0.11076	0.1107	0.11004	0.10978	0.10978	0.10973	0.10973	0.10973	0.10948	0.10948	0.10948	0.10948
inspire	A0025410	10002855	Anxiety	PT	Anxiety symptoms	Anxiety disorders and symptoms	Psychiatric disorders	Count	0	0	1	3	4	7	11	14	17	22	30	43	49	59	63	63	63	63	63	63	63	63	64	64	64	64	64	64	64	64	64	64
inspire	A0025410	10002855	Anxiety	PT	Anxiety symptoms	Anxiety disorders and symptoms	Psychiatric disorders	Percent	0	0	3.22581	1.62162	1.08696	1.07527	1.04167	0.86154	0.77768	0.72535	0.7774	0.86764	0.78956	0.78898	0.77884	0.77624	0.77605	0.77586	0.77529	0.77529	0.77529	0.77491	0.78249	0.78068	0.78068	0.7803	0.7803	0.7803	0.77849	0.77849	0.77849	0.77849
inspire	A0004293	10029412	Nightmare	PT	Parasomnias	Sleep disorders and disturbances	Psychiatric disorders	Count	0	0	0	0	0	1	2	2	2	2	3	4	5	6	7	7	7	7	7	7	7	7	7	7	7	7	7	7	7	7	7	7
inspire	A0004293	10029412	Nightmare	PT	Parasomnias	Sleep disorders and disturbances	Psychiatric disorders	Percent	0	0	0	0	0	0.15361	0.18939	0.12308	0.09149	0.06594	0.07774	0.08071	0.08057	0.08024	0.08654	0.08625	0.08623	0.08621	0.08614	0.08614	0.08614	0.0861	0.08559	0.08539	0.08539	0.08535	0.08535	0.08535	0.08515	0.08515	0.08515	0.08515
inspire	A10926528	10066152	Transfusion	PT	Blood and blood product treatment	Haematological and lymphoid tissue therapeutic procedures	Surgical and medical procedures	Count	0	0	0	0	0	3	5	7	8	8	10	15	15	17	18	18	18	18	18	18	18	18	18	18	18	18	18	18	18	18	18	18
inspire	A10926528	10066152	Transfusion	PT	Blood and blood product treatment	Haematological and lymphoid tissue therapeutic procedures	Surgical and medical procedures	Percent	0	0	0	0	0	0.46083	0.47348	0.43077	0.36597	0.26377	0.25913	0.30266	0.2417	0.22733	0.22252	0.22178	0.22173	0.22167	0.22151	0.22151	0.22151	0.2214	0.22008	0.21957	0.21957	0.21946	0.21946	0.21946	0.21895	0.21895	0.21895	0.21895
inspire	A2017910	10051662	Metastases to bone marrow	PT	Metastases to specified sites	Metastases	Neoplasms benign, malignant and unspecified (incl cysts and polyps)	Count	0	0	0	0	0	1	1	1	1	1	1	1	1	1	1	1	1	1	1	1	1	1	1	1	1	1	1	1	1	1	1	1
inspire	A2017910	10051662	Metastases to bone marrow	PT	Metastases to specified sites	Metastases	Neoplasms benign, malignant and unspecified (incl cysts and polyps)	Percent	0	0	0	0	0	0.15361	0.0947	0.06154	0.04575	0.03297	0.02591	0.02018	0.01611	0.01337	0.01236	0.01232	0.01232	0.01232	0.01231	0.01231	0.01231	0.0123	0.01223	0.0122	0.0122	0.01219	0.01219	0.01219	0.01216	0.01216	0.01216	0.01216
inspire	A1585759	10027452	Metastases to bone	PT	Metastases to specified sites	Metastases	Neoplasms benign, malignant and unspecified (incl cysts and polyps)	Count	0	0	0	0	0	1	1	1	1	1	1	1	1	1	1	1	1	1	1	1	1	1	1	1	1	1	1	1	1	1	1	1
inspire	A1585759	10027452	Metastases to bone	PT	Metastases to specified sites	Metastases	Neoplasms benign, malignant and unspecified (incl cysts and polyps)	Percent	0	0	0	0	0	0.15361	0.0947	0.06154	0.04575	0.03297	0.02591	0.02018	0.01611	0.01337	0.01236	0.01232	0.01232	0.01232	0.01231	0.01231	0.01231	0.0123	0.01223	0.0122	0.0122	0.01219	0.01219	0.01219	0.01216	0.01216	0.01216	0.01216
inspire	A0691278	10058314	Dysplasia	PT	Trophic disorders	Tissue disorders NEC	General disorders and administration site conditions	Count	0	0	0	0	0	1	1	1	1	1	1	1	1	1	1	1	1	1	1	1	1	1	1	1	1	1	1	1	1	1	1	1
inspire	A0691278	10058314	Dysplasia	PT	Trophic disorders	Tissue disorders NEC	General disorders and administration site conditions	Percent	0	0	0	0	0	0.15361	0.0947	0.06154	0.04575	0.03297	0.02591	0.02018	0.01611	0.01337	0.01236	0.01232	0.01232	0.01232	0.01231	0.01231	0.01231	0.0123	0.01223	0.0122	0.0122	0.01219	0.01219	0.01219	0.01216	0.01216	0.01216	0.01216
inspire	A0050717	10013573	Dizziness	PT	Circulatory collapse and shock	Decreased and nonspecific blood pressure disorders and shock	Vascular disorders	Count	0	0	0	0	0	0	1	2	4	7	8	9	9	9	11	11	11	11	11	11	11	11	11	11	11	11	11	11	11	11	11	11
inspire	A0050717	10013573	Dizziness	PT	Circulatory collapse and shock	Decreased and nonspecific blood pressure disorders and shock	Vascular disorders	Percent	0	0	0	0	0	0	0.0947	0.12308	0.18298	0.23079	0.20731	0.1816	0.14502	0.12035	0.13599	0.13553	0.1355	0.13547	0.13537	0.13537	0.13537	0.1353	0.13449	0.13418	0.13418	0.13411	0.13411	0.13411	0.1338	0.1338	0.1338	0.1338
inspire	A31207292	10083128	Magnetic resonance imaging brain	PT	Central nervous system imaging procedures	Neurological, special senses and psychiatric investigations	Investigations	Count	0	0	0	0	0	0	1	1	1	1	1	1	2	2	2	2	2	2	2	2	2	2	2	2	2	2	2	2	2	2	2	2
inspire	A31207292	10083128	Magnetic resonance imaging brain	PT	Central nervous system imaging procedures	Neurological, special senses and psychiatric investigations	Investigations	Percent	0	0	0	0	0	0	0.0947	0.06154	0.04575	0.03297	0.02591	0.02018	0.03223	0.02675	0.02472	0.02464	0.02464	0.02463	0.02461	0.02461	0.02461	0.0246	0.02445	0.0244	0.0244	0.02438	0.02438	0.02438	0.02433	0.02433	0.02433	0.02433
inspire	A1585128	10005571	Blood growth hormone	PT	Pituitary analyses anterior	Endocrine investigations (incl sex hormones)	Investigations	Count	0	0	0	0	0	0	7	7	8	8	8	8	8	8	8	8	8	8	8	8	8	8	8	8	8	8	8	8	8	8	8	8
inspire	A1585128	10005571	Blood growth hormone	PT	Pituitary analyses anterior	Endocrine investigations (incl sex hormones)	Investigations	Percent	0	0	0	0	0	0	0.66288	0.43077	0.36597	0.26377	0.20731	0.16142	0.12891	0.10698	0.0989	0.09857	0.09855	0.09852	0.09845	0.09845	0.09845	0.0984	0.09781	0.09758	0.09758	0.09754	0.09754	0.09754	0.09731	0.09731	0.09731	0.09731
inspire	A2293346	10054003	Computerised tomogram head	PT	Central nervous system imaging procedures	Neurological, special senses and psychiatric investigations	Investigations	Count	0	0	0	0	0	0	1	1	1	1	1	1	2	2	2	2	2	2	2	2	2	2	2	2	2	2	2	2	2	2	2	2
inspire	A2293346	10054003	Computerised tomogram head	PT	Central nervous system imaging procedures	Neurological, special senses and psychiatric investigations	Investigations	Percent	0	0	0	0	0	0	0.0947	0.06154	0.04575	0.03297	0.02591	0.02018	0.03223	0.02675	0.02472	0.02464	0.02464	0.02463	0.02461	0.02461	0.02461	0.0246	0.02445	0.0244	0.0244	0.02438	0.02438	0.02438	0.02433	0.02433	0.02433	0.02433
inspire	A2849881	10061730	Bone marrow transplant	PT	Haematological therapeutic procedures NEC	Haematological and lymphoid tissue therapeutic procedures	Surgical and medical procedures	Count	0	0	0	0	0	0	2	2	2	2	2	2	2	2	2	2	2	2	2	2	2	2	2	2	2	2	2	2	2	2	2	2
inspire	A2849881	10061730	Bone marrow transplant	PT	Haematological therapeutic procedures NEC	Haematological and lymphoid tissue therapeutic procedures	Surgical and medical procedures	Percent	0	0	0	0	0	0	0.18939	0.12308	0.09149	0.06594	0.05183	0.04036	0.03223	0.02675	0.02472	0.02464	0.02464	0.02463	0.02461	0.02461	0.02461	0.0246	0.02445	0.0244	0.0244	0.02438	0.02438	0.02438	0.02433	0.02433	0.02433	0.02433
inspire	A2849280	10061633	Androgens	PT	Reproductive hormone analyses	Endocrine investigations (incl sex hormones)	Investigations	Count	0	0	0	0	0	0	1	1	1	1	2	2	2	2	2	2	2	2	2	2	2	2	2	2	2	2	2	2	2	2	2	2
inspire	A2849280	10061633	Androgens	PT	Reproductive hormone analyses	Endocrine investigations (incl sex hormones)	Investigations	Percent	0	0	0	0	0	0	0.0947	0.06154	0.04575	0.03297	0.05183	0.04036	0.03223	0.02675	0.02472	0.02464	0.02464	0.02463	0.02461	0.02461	0.02461	0.0246	0.02445	0.0244	0.0244	0.02438	0.02438	0.02438	0.02433	0.02433	0.02433	0.02433
inspire	A2293070	10055093	Brain cancer metastatic	PT	Central nervous system neoplasms malignant NEC	Nervous system neoplasms malignant and unspecified NEC	Neoplasms benign, malignant and unspecified (incl cysts and polyps)	Count	0	0	0	1	1	1	2	3	5	6	6	10	11	11	11	11	11	11	11	11	11	11	11	11	11	11	11	11	11	11	11	11
inspire	A2293070	10055093	Brain cancer metastatic	PT	Central nervous system neoplasms malignant NEC	Nervous system neoplasms malignant and unspecified NEC	Neoplasms benign, malignant and unspecified (incl cysts and polyps)	Percent	0	0	0	0.54054	0.27174	0.15361	0.18939	0.18462	0.22873	0.19782	0.15548	0.20178	0.17725	0.1471	0.13599	0.13553	0.1355	0.13547	0.13537	0.13537	0.13537	0.1353	0.13449	0.13418	0.13418	0.13411	0.13411	0.13411	0.1338	0.1338	0.1338	0.1338
inspire	A2293051	10055101	Bone cancer metastatic	PT	Bone neoplasms malignant (excl sarcomas)	Skeletal neoplasms malignant and unspecified	Neoplasms benign, malignant and unspecified (incl cysts and polyps)	Count	0	0	0	0	0	0	1	1	1	1	1	1	2	2	2	2	2	2	2	2	2	2	7	7	7	7	7	7	9	9	9	9
inspire	A2293051	10055101	Bone cancer metastatic	PT	Bone neoplasms malignant (excl sarcomas)	Skeletal neoplasms malignant and unspecified	Neoplasms benign, malignant and unspecified (incl cysts and polyps)	Percent	0	0	0	0	0	0	0.0947	0.06154	0.04575	0.03297	0.02591	0.02018	0.03223	0.02675	0.02472	0.02464	0.02464	0.02463	0.02461	0.02461	0.02461	0.0246	0.08559	0.08539	0.08539	0.08535	0.08535	0.08535	0.10948	0.10948	0.10948	0.10948
inspire	A2851731	10061818	Disease progression	PT	General signs and symptoms NEC	General system disorders NEC	General disorders and administration site conditions	Count	0	0	0	1	3	5	7	8	10	15	15	22	22	24	24	24	24	24	24	24	24	24	26	26	26	26	26	26	27	27	27	27
inspire	A2851731	10061818	Disease progression	PT	General signs and symptoms NEC	General system disorders NEC	General disorders and administration site conditions	Percent	0	0	0	0.54054	0.81522	0.76805	0.66288	0.49231	0.45746	0.49456	0.3887	0.44391	0.3545	0.32094	0.2967	0.29571	0.29564	0.29557	0.29535	0.29535	0.29535	0.2952	0.31789	0.31715	0.31715	0.317	0.317	0.317	0.32843	0.32843	0.32843	0.32843
inspire	A32342882	10028584	Myelosuppression	PT	Marrow depression and hypoplastic anaemias	Anaemias nonhaemolytic and marrow depression	Blood and lymphatic system disorders	Count	0	0	0	0	0	0	4	4	4	4	4	4	4	4	4	4	4	4	4	4	4	4	4	4	4	4	4	4	4	4	4	4
inspire	A32342882	10028584	Myelosuppression	PT	Marrow depression and hypoplastic anaemias	Anaemias nonhaemolytic and marrow depression	Blood and lymphatic system disorders	Percent	0	0	0	0	0	0	0.37879	0.24615	0.18298	0.13188	0.10365	0.08071	0.06445	0.05349	0.04945	0.04929	0.04927	0.04926	0.04922	0.04922	0.04922	0.0492	0.04891	0.04879	0.04879	0.04877	0.04877	0.04877	0.04866	0.04866	0.04866	0.04866
inspire	A2852524	10061284	Mental disorder	PT	Mental disorders NEC	Psychiatric disorders NEC	Psychiatric disorders	Count	0	0	0	0	0	0	1	1	1	1	1	1	1	1	1	1	1	1	1	1	1	1	1	1	1	1	1	1	1	1	1	1
inspire	A2852524	10061284	Mental disorder	PT	Mental disorders NEC	Psychiatric disorders NEC	Psychiatric disorders	Percent	0	0	0	0	0	0	0.0947	0.06154	0.04575	0.03297	0.02591	0.02018	0.01611	0.01337	0.01236	0.01232	0.01232	0.01232	0.01231	0.01231	0.01231	0.0123	0.01223	0.0122	0.0122	0.01219	0.01219	0.01219	0.01216	0.01216	0.01216	0.01216
inspire	A2600826	10060090	Analgesic drug level	PT	Therapeutic drug monitoring analyses	Toxicology and therapeutic drug monitoring	Investigations	Count	0	0	0	0	0	0	2	3	3	3	3	3	3	4	4	4	4	4	4	4	4	4	4	4	4	4	4	4	4	4	4	4
inspire	A2600826	10060090	Analgesic drug level	PT	Therapeutic drug monitoring analyses	Toxicology and therapeutic drug monitoring	Investigations	Percent	0	0	0	0	0	0	0.18939	0.18462	0.13724	0.09891	0.07774	0.06053	0.04834	0.05349	0.04945	0.04929	0.04927	0.04926	0.04922	0.04922	0.04922	0.0492	0.04891	0.04879	0.04879	0.04877	0.04877	0.04877	0.04866	0.04866	0.04866	0.04866
inspire	A0400630	10008479	Chest pain	PT	Respiratory signs and symptoms NEC	Respiratory tract signs and symptoms	Respiratory, thoracic and mediastinal disorders	Count	0	0	0	0	0	0	2	2	2	3	3	3	4	6	7	7	7	7	7	7	7	7	7	7	7	7	7	7	7	7	7	7
inspire	A0400630	10008479	Chest pain	PT	Respiratory signs and symptoms NEC	Respiratory tract signs and symptoms	Respiratory, thoracic and mediastinal disorders	Percent	0	0	0	0	0	0	0.18939	0.12308	0.09149	0.09891	0.07774	0.06053	0.06445	0.08024	0.08654	0.08625	0.08623	0.08621	0.08614	0.08614	0.08614	0.0861	0.08559	0.08539	0.08539	0.08535	0.08535	0.08535	0.08515	0.08515	0.08515	0.08515
inspire	A0583619	10040650	Sickle cell trait	PT	Haemoglobinopathies congenital	Blood and lymphatic system disorders congenital	Congenital, familial and genetic disorders	Count	0	0	0	0	0	0	1	1	1	1	1	1	1	1	1	1	1	1	1	1	1	1	1	1	1	1	1	1	1	1	1	1
inspire	A0583619	10040650	Sickle cell trait	PT	Haemoglobinopathies congenital	Blood and lymphatic system disorders congenital	Congenital, familial and genetic disorders	Percent	0	0	0	0	0	0	0.0947	0.06154	0.04575	0.03297	0.02591	0.02018	0.01611	0.01337	0.01236	0.01232	0.01232	0.01232	0.01231	0.01231	0.01231	0.0123	0.01223	0.0122	0.0122	0.01219	0.01219	0.01219	0.01216	0.01216	0.01216	0.01216
inspire	A2850426	10062352	Respiratory tract infection	PT	Infections NEC	Infections - pathogen unspecified	Infections and infestations	Count	0	0	0	0	0	0	1	1	1	1	1	1	1	1	1	1	1	1	1	1	1	1	1	1	1	1	1	1	1	1	1	1
inspire	A2850426	10062352	Respiratory tract infection	PT	Infections NEC	Infections - pathogen unspecified	Infections and infestations	Percent	0	0	0	0	0	0	0.0947	0.06154	0.04575	0.03297	0.02591	0.02018	0.01611	0.01337	0.01236	0.01232	0.01232	0.01232	0.01231	0.01231	0.01231	0.0123	0.01223	0.0122	0.0122	0.01219	0.01219	0.01219	0.01216	0.01216	0.01216	0.01216
inspire	A2849471	10035664	Pneumonia	PT	Lower respiratory tract and lung infections	Infections - pathogen unspecified	Infections and infestations	Count	0	0	0	2	5	9	12	14	16	18	24	31	35	40	40	40	40	40	40	40	40	40	40	41	41	41	41	41	41	41	41	41
inspire	A2849471	10035664	Pneumonia	PT	Lower respiratory tract and lung infections	Infections - pathogen unspecified	Infections and infestations	Percent	0	0	0	1.08108	1.3587	1.38249	1.13636	0.86154	0.73193	0.59347	0.62192	0.6255	0.56397	0.5349	0.4945	0.49285	0.49273	0.49261	0.49225	0.49225	0.49225	0.492	0.48906	0.50012	0.50012	0.49988	0.49988	0.49988	0.49872	0.49872	0.49872	0.49872
inspire	A1584571	10005392	Blood calcium	PT	Mineral and electrolyte analyses	Water, electrolyte and mineral investigations	Investigations	Count	0	0	0	0	0	0	2	3	3	4	4	4	4	4	4	4	4	4	5	5	5	5	5	5	5	6	6	6	6	6	6	6
inspire	A1584571	10005392	Blood calcium	PT	Mineral and electrolyte analyses	Water, electrolyte and mineral investigations	Investigations	Percent	0	0	0	0	0	0	0.18939	0.18462	0.13724	0.13188	0.10365	0.08071	0.06445	0.05349	0.04945	0.04929	0.04927	0.04926	0.06153	0.06153	0.06153	0.0615	0.06113	0.06099	0.06099	0.07315	0.07315	0.07315	0.07298	0.07298	0.07298	0.07298
inspire	A0436869	10028596	Myocardial infarction	PT	Coronary necrosis and vascular insufficiency	Arteriosclerosis, stenosis, vascular insufficiency and necrosis	Vascular disorders	Count	0	0	0	0	0	0	1	1	2	2	2	3	7	8	12	12	12	12	12	12	12	12	12	12	12	12	12	12	12	12	12	12
inspire	A0436869	10028596	Myocardial infarction	PT	Coronary necrosis and vascular insufficiency	Arteriosclerosis, stenosis, vascular insufficiency and necrosis	Vascular disorders	Percent	0	0	0	0	0	0	0.0947	0.06154	0.09149	0.06594	0.05183	0.06053	0.11279	0.10698	0.14835	0.14786	0.14782	0.14778	0.14767	0.14767	0.14767	0.1476	0.14672	0.14638	0.14638	0.14631	0.14631	0.14631	0.14597	0.14597	0.14597	0.14597
inspire	A1585359	10005721	Blood potassium	PT	Mineral and electrolyte analyses	Water, electrolyte and mineral investigations	Investigations	Count	0	0	0	0	0	0	3	3	3	3	3	3	3	3	3	3	3	3	3	3	3	3	3	3	3	3	3	3	3	3	3	3
inspire	A1585359	10005721	Blood potassium	PT	Mineral and electrolyte analyses	Water, electrolyte and mineral investigations	Investigations	Percent	0	0	0	0	0	0	0.28409	0.18462	0.13724	0.09891	0.07774	0.06053	0.04834	0.04012	0.03709	0.03696	0.03695	0.03695	0.03692	0.03692	0.03692	0.0369	0.03668	0.03659	0.03659	0.03658	0.03658	0.03658	0.03649	0.03649	0.03649	0.03649
inspire	A2850064	10030095	Oedema	PT	Total fluid volume increased	Electrolyte and fluid balance conditions	Metabolism and nutrition disorders	Count	0	0	0	0	0	0	1	3	4	4	6	6	9	14	15	15	15	15	15	15	15	15	15	15	15	15	15	15	15	15	15	15
inspire	A2850064	10030095	Oedema	PT	Total fluid volume increased	Electrolyte and fluid balance conditions	Metabolism and nutrition disorders	Percent	0	0	0	0	0	0	0.0947	0.18462	0.18298	0.13188	0.15548	0.12107	0.14502	0.18722	0.18544	0.18482	0.18477	0.18473	0.18459	0.18459	0.18459	0.1845	0.1834	0.18297	0.18297	0.18288	0.18288	0.18288	0.18246	0.18246	0.18246	0.18246
inspire	A0703412	10016807	Fluid retention	PT	Renal disorders NEC	Renal disorders (excl nephropathies)	Renal and urinary disorders	Count	0	0	0	0	0	0	2	2	2	2	2	3	3	5	5	5	5	5	5	5	5	5	5	5	5	5	5	5	5	5	5	5
inspire	A0703412	10016807	Fluid retention	PT	Renal disorders NEC	Renal disorders (excl nephropathies)	Renal and urinary disorders	Percent	0	0	0	0	0	0	0.18939	0.12308	0.09149	0.06594	0.05183	0.06053	0.04834	0.06686	0.06181	0.06161	0.06159	0.06158	0.06153	0.06153	0.06153	0.0615	0.06113	0.06099	0.06099	0.06096	0.06096	0.06096	0.06082	0.06082	0.06082	0.06082
inspire	A2601373	10059484	Haemodilution	PT	Non-site specific procedural complications	Procedural related injuries and complications NEC	Injury, poisoning and procedural complications	Count	0	0	0	0	0	0	1	1	1	1	1	1	1	1	1	1	1	1	1	1	1	1	1	1	1	1	1	1	1	1	1	1
inspire	A2601373	10059484	Haemodilution	PT	Non-site specific procedural complications	Procedural related injuries and complications NEC	Injury, poisoning and procedural complications	Percent	0	0	0	0	0	0	0.0947	0.06154	0.04575	0.03297	0.02591	0.02018	0.01611	0.01337	0.01236	0.01232	0.01232	0.01232	0.01231	0.01231	0.01231	0.0123	0.01223	0.0122	0.0122	0.01219	0.01219	0.01219	0.01216	0.01216	0.01216	0.01216
inspire	A2849695	10012601	Diabetes mellitus	PT	Diabetes mellitus (incl subtypes)	Glucose metabolism disorders (incl diabetes mellitus)	Metabolism and nutrition disorders	Count	0	0	0	0	0	0	3	4	5	5	6	6	9	9	11	11	11	11	11	11	11	11	11	11	11	11	11	11	11	11	11	11
inspire	A2849695	10012601	Diabetes mellitus	PT	Diabetes mellitus (incl subtypes)	Glucose metabolism disorders (incl diabetes mellitus)	Metabolism and nutrition disorders	Percent	0	0	0	0	0	0	0.28409	0.24615	0.22873	0.16485	0.15548	0.12107	0.14502	0.12035	0.13599	0.13553	0.1355	0.13547	0.13537	0.13537	0.13537	0.1353	0.13449	0.13418	0.13418	0.13411	0.13411	0.13411	0.1338	0.1338	0.1338	0.1338
inspire	A2851227	10061451	Colorectal cancer	PT	Colorectal neoplasms malignant	Gastrointestinal neoplasms malignant and unspecified	Neoplasms benign, malignant and unspecified (incl cysts and polyps)	Count	0	0	0	0	0	0	0	1	1	3	3	4	4	7	7	7	7	7	7	7	7	7	7	7	7	7	7	7	7	7	7	7
inspire	A2851227	10061451	Colorectal cancer	PT	Colorectal neoplasms malignant	Gastrointestinal neoplasms malignant and unspecified	Neoplasms benign, malignant and unspecified (incl cysts and polyps)	Percent	0	0	0	0	0	0	0	0.06154	0.04575	0.09891	0.07774	0.08071	0.06445	0.09361	0.08654	0.08625	0.08623	0.08621	0.08614	0.08614	0.08614	0.0861	0.08559	0.08539	0.08539	0.08535	0.08535	0.08535	0.08515	0.08515	0.08515	0.08515
inspire	A2850105	10038038	Rectal cancer	PT	Colorectal neoplasms malignant	Gastrointestinal neoplasms malignant and unspecified	Neoplasms benign, malignant and unspecified (incl cysts and polyps)	Count	0	0	0	0	0	0	0	1	1	5	6	7	7	10	10	10	10	10	10	10	10	10	10	10	10	10	10	10	10	10	10	10
inspire	A2850105	10038038	Rectal cancer	PT	Colorectal neoplasms malignant	Gastrointestinal neoplasms malignant and unspecified	Neoplasms benign, malignant and unspecified (incl cysts and polyps)	Percent	0	0	0	0	0	0	0	0.06154	0.04575	0.16485	0.15548	0.14124	0.11279	0.13373	0.12362	0.12321	0.12318	0.12315	0.12306	0.12306	0.12306	0.123	0.12226	0.12198	0.12198	0.12192	0.12192	0.12192	0.12164	0.12164	0.12164	0.12164
inspire	A0056872	10015548	Euthanasia	PT	Death and sudden death	Fatal outcomes	General disorders and administration site conditions	Count	0	0	0	0	0	0	0	0	0	0	0	0	0	0	1	1	1	1	1	1	1	1	1	1	1	1	1	1	1	1	1	1
inspire	A0056872	10015548	Euthanasia	PT	Death and sudden death	Fatal outcomes	General disorders and administration site conditions	Percent	0	0	0	0	0	0	0	0	0	0	0	0	0	0	0.01236	0.01232	0.01232	0.01232	0.01231	0.01231	0.01231	0.0123	0.01223	0.0122	0.0122	0.01219	0.01219	0.01219	0.01216	0.01216	0.01216	0.01216
inspire	A2850448	10061289	Metastatic neoplasm	PT	Neoplasms malignant site unspecified NEC	Miscellaneous and site unspecified neoplasms malignant and unspecified	Neoplasms benign, malignant and unspecified (incl cysts and polyps)	Count	0	0	0	2	2	3	3	3	4	8	8	8	8	10	11	11	11	11	11	11	11	11	11	11	11	11	11	11	12	12	12	12
inspire	A2850448	10061289	Metastatic neoplasm	PT	Neoplasms malignant site unspecified NEC	Miscellaneous and site unspecified neoplasms malignant and unspecified	Neoplasms benign, malignant and unspecified (incl cysts and polyps)	Percent	0	0	0	1.08108	0.54348	0.46083	0.28409	0.18462	0.18298	0.26377	0.20731	0.16142	0.12891	0.13373	0.13599	0.13553	0.1355	0.13547	0.13537	0.13537	0.13537	0.1353	0.13449	0.13418	0.13418	0.13411	0.13411	0.13411	0.14597	0.14597	0.14597	0.14597
inspire	A2850278	10062297	Immunology test	PT	Immunology analyses NEC	Immunology and allergy investigations	Investigations	Count	0	0	0	1	1	2	2	3	3	5	8	9	14	19	22	22	22	22	22	22	22	22	22	22	22	22	22	22	22	22	22	22
inspire	A2850278	10062297	Immunology test	PT	Immunology analyses NEC	Immunology and allergy investigations	Investigations	Percent	0	0	0	0.54054	0.27174	0.30722	0.18939	0.18462	0.13724	0.16485	0.20731	0.1816	0.22559	0.25408	0.27197	0.27107	0.271	0.27094	0.27074	0.27074	0.27074	0.2706	0.26898	0.26836	0.26836	0.26823	0.26823	0.26823	0.26761	0.26761	0.26761	0.26761
inspire	A0731385	10024328	Leukaemoid reaction	PT	Leukocytoses NEC	White blood cell disorders	Blood and lymphatic system disorders	Count	0	0	0	0	0	0	0	0	0	0	1	1	1	1	1	1	1	1	1	1	1	1	1	1	1	1	1	1	1	1	1	1
inspire	A0731385	10024328	Leukaemoid reaction	PT	Leukocytoses NEC	White blood cell disorders	Blood and lymphatic system disorders	Percent	0	0	0	0	0	0	0	0	0	0	0.02591	0.02018	0.01611	0.01337	0.01236	0.01232	0.01232	0.01232	0.01231	0.01231	0.01231	0.0123	0.01223	0.0122	0.0122	0.01219	0.01219	0.01219	0.01216	0.01216	0.01216	0.01216
inspire	A2849760	10047939	White blood cell count	PT	White blood cell analyses	Haematology investigations (incl blood groups)	Investigations	Count	0	0	0	0	1	3	4	4	7	7	9	10	13	16	17	17	17	17	17	17	17	17	17	17	17	17	17	17	17	17	17	17
inspire	A2849760	10047939	White blood cell count	PT	White blood cell analyses	Haematology investigations (incl blood groups)	Investigations	Percent	0	0	0	0	0.27174	0.46083	0.37879	0.24615	0.32022	0.23079	0.23322	0.20178	0.20947	0.21396	0.21016	0.20946	0.20941	0.20936	0.20921	0.20921	0.20921	0.2091	0.20785	0.20737	0.20737	0.20727	0.20727	0.20727	0.20679	0.20679	0.20679	0.20679
inspire	A0424876	10022525	Interaction	OL				Count	0	0	0	0	0	3	3	4	4	5	6	6	7	7	7	7	7	7	7	7	7	7	7	7	7	7	7	7	7	7	7	7
inspire	A0424876	10022525	Interaction	OL				Percent	0	0	0	0	0	0.46083	0.28409	0.24615	0.18298	0.16485	0.15548	0.12107	0.11279	0.09361	0.08654	0.08625	0.08623	0.08621	0.08614	0.08614	0.08614	0.0861	0.08559	0.08539	0.08539	0.08535	0.08535	0.08535	0.08515	0.08515	0.08515	0.08515
inspire	A0127336	10050498	Traction	PT	Therapeutic procedures NEC	Therapeutic procedures and supportive care NEC	Surgical and medical procedures	Count	0	0	0	0	0	1	1	1	1	1	2	2	2	2	2	2	2	2	2	2	2	2	2	2	2	2	2	2	2	2	2	2
inspire	A0127336	10050498	Traction	PT	Therapeutic procedures NEC	Therapeutic procedures and supportive care NEC	Surgical and medical procedures	Percent	0	0	0	0	0	0.15361	0.0947	0.06154	0.04575	0.03297	0.05183	0.04036	0.03223	0.02675	0.02472	0.02464	0.02464	0.02463	0.02461	0.02461	0.02461	0.0246	0.02445	0.0244	0.0244	0.02438	0.02438	0.02438	0.02433	0.02433	0.02433	0.02433
inspire	A2019513	10052747	Adenocarcinoma pancreas	PT	Pancreatic neoplasms malignant (excl islet cell and carcinoid)	Gastrointestinal neoplasms malignant and unspecified	Neoplasms benign, malignant and unspecified (incl cysts and polyps)	Count	0	0	0	0	0	0	0	0	0	0	0	0	0	0	1	1	1	1	1	1	1	1	1	1	1	1	1	1	1	1	1	1
inspire	A2019513	10052747	Adenocarcinoma pancreas	PT	Pancreatic neoplasms malignant (excl islet cell and carcinoid)	Gastrointestinal neoplasms malignant and unspecified	Neoplasms benign, malignant and unspecified (incl cysts and polyps)	Percent	0	0	0	0	0	0	0	0	0	0	0	0	0	0	0.01236	0.01232	0.01232	0.01232	0.01231	0.01231	0.01231	0.0123	0.01223	0.0122	0.0122	0.01219	0.01219	0.01219	0.01216	0.01216	0.01216	0.01216
inspire	A0126201	10043833	Tic	PT	Tic disorders	Changes in physical activity	Psychiatric disorders	Count	0	0	0	0	0	0	0	0	0	1	1	1	1	1	2	2	2	2	2	2	2	2	2	2	2	2	2	2	2	2	2	2
inspire	A0126201	10043833	Tic	PT	Tic disorders	Changes in physical activity	Psychiatric disorders	Percent	0	0	0	0	0	0	0	0	0	0.03297	0.02591	0.02018	0.01611	0.01337	0.02472	0.02464	0.02464	0.02463	0.02461	0.02461	0.02461	0.0246	0.02445	0.0244	0.0244	0.02438	0.02438	0.02438	0.02433	0.02433	0.02433	0.02433
inspire	A1602212	10037211	Psychomotor hyperactivity	PT	Increased physical activity levels	Changes in physical activity	Psychiatric disorders	Count	0	0	0	0	0	0	0	1	2	2	2	2	2	3	3	3	3	3	3	3	3	3	3	3	3	3	3	3	3	3	3	3
inspire	A1602212	10037211	Psychomotor hyperactivity	PT	Increased physical activity levels	Changes in physical activity	Psychiatric disorders	Percent	0	0	0	0	0	0	0	0.06154	0.09149	0.06594	0.05183	0.04036	0.03223	0.04012	0.03709	0.03696	0.03695	0.03695	0.03692	0.03692	0.03692	0.0369	0.03668	0.03659	0.03659	0.03658	0.03658	0.03658	0.03649	0.03649	0.03649	0.03649
inspire	A23771214	10074455	Thyroplasty	PT	Laryngeal therapeutic procedures	Head and neck therapeutic procedures	Surgical and medical procedures	Count	0	0	0	0	0	0	0	0	0	1	1	1	1	1	1	1	1	1	1	1	1	1	1	1	1	1	1	1	1	1	1	1
inspire	A23771214	10074455	Thyroplasty	PT	Laryngeal therapeutic procedures	Head and neck therapeutic procedures	Surgical and medical procedures	Percent	0	0	0	0	0	0	0	0	0	0.03297	0.02591	0.02018	0.01611	0.01337	0.01236	0.01232	0.01232	0.01232	0.01231	0.01231	0.01231	0.0123	0.01223	0.0122	0.0122	0.01219	0.01219	0.01219	0.01216	0.01216	0.01216	0.01216
inspire	A2849467	10033799	Paralysis	PT	Paralysis and paresis (excl cranial nerve)	Movement disorders (incl parkinsonism)	Nervous system disorders	Count	0	0	0	0	0	0	1	1	1	4	4	5	5	5	5	5	5	5	5	5	5	5	5	5	5	5	5	5	5	5	5	5
inspire	A2849467	10033799	Paralysis	PT	Paralysis and paresis (excl cranial nerve)	Movement disorders (incl parkinsonism)	Nervous system disorders	Percent	0	0	0	0	0	0	0.0947	0.06154	0.04575	0.13188	0.10365	0.10089	0.08057	0.06686	0.06181	0.06161	0.06159	0.06158	0.06153	0.06153	0.06153	0.0615	0.06113	0.06099	0.06099	0.06096	0.06096	0.06096	0.06082	0.06082	0.06082	0.06082
inspire	A0052140	10013952	Dysphonia	PT	Speech articulation and rhythm disturbances	Communication disorders and disturbances	Psychiatric disorders	Count	0	0	0	0	0	0	0	0	0	1	1	1	1	1	1	1	1	1	1	1	1	1	1	1	1	1	1	1	1	1	1	1
inspire	A0052140	10013952	Dysphonia	PT	Speech articulation and rhythm disturbances	Communication disorders and disturbances	Psychiatric disorders	Percent	0	0	0	0	0	0	0	0	0	0.03297	0.02591	0.02018	0.01611	0.01337	0.01236	0.01232	0.01232	0.01232	0.01231	0.01231	0.01231	0.0123	0.01223	0.0122	0.0122	0.01219	0.01219	0.01219	0.01216	0.01216	0.01216	0.01216
inspire	A0244908	10033664	Panic attack	PT	Panic attacks and disorders	Anxiety disorders and symptoms	Psychiatric disorders	Count	0	0	0	0	0	0	0	0	0	0	1	2	3	3	3	3	3	3	3	3	3	3	3	3	3	3	3	3	3	3	3	3
inspire	A0244908	10033664	Panic attack	PT	Panic attacks and disorders	Anxiety disorders and symptoms	Psychiatric disorders	Percent	0	0	0	0	0	0	0	0	0	0	0.02591	0.04036	0.04834	0.04012	0.03709	0.03696	0.03695	0.03695	0.03692	0.03692	0.03692	0.0369	0.03668	0.03659	0.03659	0.03658	0.03658	0.03658	0.03649	0.03649	0.03649	0.03649
inspire	A0107033	10037087	Pruritus	PT	Pruritus NEC	Epidermal and dermal conditions	Skin and subcutaneous tissue disorders	Count	0	0	0	0	0	1	2	5	7	12	20	26	30	35	36	36	36	36	36	36	36	36	36	36	36	36	36	36	36	36	36	36
inspire	A0107033	10037087	Pruritus	PT	Pruritus NEC	Epidermal and dermal conditions	Skin and subcutaneous tissue disorders	Percent	0	0	0	0	0	0.15361	0.18939	0.30769	0.32022	0.39565	0.51827	0.52462	0.4834	0.46804	0.44505	0.44357	0.44346	0.44335	0.44302	0.44302	0.44302	0.4428	0.44015	0.43913	0.43913	0.43892	0.43892	0.43892	0.4379	0.4379	0.4379	0.4379
inspire	A0008480	10013781	Dry mouth	PT	Oral dryness and saliva altered	Salivary gland conditions	Gastrointestinal disorders	Count	0	0	0	0	0	0	0	0	1	2	4	8	11	11	12	12	12	12	12	12	12	12	12	12	12	12	12	12	12	12	12	12
inspire	A0008480	10013781	Dry mouth	PT	Oral dryness and saliva altered	Salivary gland conditions	Gastrointestinal disorders	Percent	0	0	0	0	0	0	0	0	0.04575	0.06594	0.10365	0.16142	0.17725	0.1471	0.14835	0.14786	0.14782	0.14778	0.14767	0.14767	0.14767	0.1476	0.14672	0.14638	0.14638	0.14631	0.14631	0.14631	0.14597	0.14597	0.14597	0.14597
inspire	A2849339	10012431	Dermatitis	PT	Dermatitis and eczema	Epidermal and dermal conditions	Skin and subcutaneous tissue disorders	Count	0	0	0	0	0	0	0	0	1	1	3	5	9	9	9	9	9	9	9	9	9	9	9	9	9	9	9	9	9	9	9	9
inspire	A2849339	10012431	Dermatitis	PT	Dermatitis and eczema	Epidermal and dermal conditions	Skin and subcutaneous tissue disorders	Percent	0	0	0	0	0	0	0	0	0.04575	0.03297	0.07774	0.10089	0.14502	0.12035	0.11126	0.11089	0.11086	0.11084	0.11076	0.11076	0.11076	0.1107	0.11004	0.10978	0.10978	0.10973	0.10973	0.10973	0.10948	0.10948	0.10948	0.10948
inspire	A2601986	10059914	Pulmonary function test	PT	Respiratory and pulmonary function diagnostic procedures	Respiratory and pulmonary investigations (excl blood gases)	Investigations	Count	0	0	0	1	1	1	1	1	1	1	2	2	3	4	4	4	4	4	4	4	4	4	4	4	4	4	4	4	4	4	4	4
inspire	A2601986	10059914	Pulmonary function test	PT	Respiratory and pulmonary function diagnostic procedures	Respiratory and pulmonary investigations (excl blood gases)	Investigations	Percent	0	0	0	0.54054	0.27174	0.15361	0.0947	0.06154	0.04575	0.03297	0.05183	0.04036	0.04834	0.05349	0.04945	0.04929	0.04927	0.04926	0.04922	0.04922	0.04922	0.0492	0.04891	0.04879	0.04879	0.04877	0.04877	0.04877	0.04866	0.04866	0.04866	0.04866
inspire	A0047118	10012378	Depression	PT	Depressive disorders	Depressed mood disorders and disturbances	Psychiatric disorders	Count	0	0	0	0	1	1	1	1	1	2	3	3	4	4	6	6	6	6	6	6	6	6	6	6	6	6	6	6	6	6	6	6
inspire	A0047118	10012378	Depression	PT	Depressive disorders	Depressed mood disorders and disturbances	Psychiatric disorders	Percent	0	0	0	0	0.27174	0.15361	0.0947	0.06154	0.04575	0.06594	0.07774	0.06053	0.06445	0.05349	0.07417	0.07393	0.07391	0.07389	0.07384	0.07384	0.07384	0.0738	0.07336	0.07319	0.07319	0.07315	0.07315	0.07315	0.07298	0.07298	0.07298	0.07298
inspire	A2308386	10057668	Cognitive disorder	PT	Cognitive and attention disorders and disturbances NEC	Cognitive and attention disorders and disturbances	Psychiatric disorders	Count	0	0	0	0	0	0	0	0	0	1	2	4	4	4	4	4	4	4	4	4	4	4	4	4	4	4	4	4	4	4	4	4
inspire	A2308386	10057668	Cognitive disorder	PT	Cognitive and attention disorders and disturbances NEC	Cognitive and attention disorders and disturbances	Psychiatric disorders	Percent	0	0	0	0	0	0	0	0	0	0.03297	0.05183	0.08071	0.06445	0.05349	0.04945	0.04929	0.04927	0.04926	0.04922	0.04922	0.04922	0.0492	0.04891	0.04879	0.04879	0.04877	0.04877	0.04877	0.04866	0.04866	0.04866	0.04866
inspire	A2851182	10029331	Neuropathy peripheral	PT	Peripheral neuropathies NEC	Peripheral neuropathies	Nervous system disorders	Count	0	0	0	0	1	1	1	3	4	7	10	11	16	16	17	17	17	17	17	17	17	17	17	17	17	17	17	17	17	17	17	17
inspire	A2851182	10029331	Neuropathy peripheral	PT	Peripheral neuropathies NEC	Peripheral neuropathies	Nervous system disorders	Percent	0	0	0	0	0.27174	0.15361	0.0947	0.18462	0.18298	0.23079	0.25913	0.22195	0.25782	0.21396	0.21016	0.20946	0.20941	0.20936	0.20921	0.20921	0.20921	0.2091	0.20785	0.20737	0.20737	0.20727	0.20727	0.20727	0.20679	0.20679	0.20679	0.20679
inspire	A0083936	10027083	Mediastinoscopy	PT	Respiratory tract and thoracic imaging procedures	Respiratory and pulmonary investigations (excl blood gases)	Investigations	Count	0	0	0	0	0	0	0	0	0	0	1	1	1	1	1	1	1	1	1	1	1	1	1	1	1	1	1	1	1	1	1	1
inspire	A0083936	10027083	Mediastinoscopy	PT	Respiratory tract and thoracic imaging procedures	Respiratory and pulmonary investigations (excl blood gases)	Investigations	Percent	0	0	0	0	0	0	0	0	0	0	0.02591	0.02018	0.01611	0.01337	0.01236	0.01232	0.01232	0.01232	0.01231	0.01231	0.01231	0.0123	0.01223	0.0122	0.0122	0.01219	0.01219	0.01219	0.01216	0.01216	0.01216	0.01216
inspire	A0010952	10025482	Malaise	PT	Asthenic conditions	General system disorders NEC	General disorders and administration site conditions	Count	0	0	0	0	0	0	0	0	0	0	1	2	2	2	2	2	2	2	2	2	2	2	2	2	2	2	2	2	2	2	2	2
inspire	A0010952	10025482	Malaise	PT	Asthenic conditions	General system disorders NEC	General disorders and administration site conditions	Percent	0	0	0	0	0	0	0	0	0	0	0.02591	0.04036	0.03223	0.02675	0.02472	0.02464	0.02464	0.02463	0.02461	0.02461	0.02461	0.0246	0.02445	0.0244	0.0244	0.02438	0.02438	0.02438	0.02433	0.02433	0.02433	0.02433
inspire	A1597328	10014393	Electrocardiogram ST segment normal	PT	ECG investigations	Cardiac and vascular investigations (excl enzyme tests)	Investigations	Count	0	0	0	0	0	0	0	0	1	1	1	2	4	5	5	5	5	5	5	5	5	5	5	5	5	5	5	5	5	5	5	5
inspire	A1597328	10014393	Electrocardiogram ST segment normal	PT	ECG investigations	Cardiac and vascular investigations (excl enzyme tests)	Investigations	Percent	0	0	0	0	0	0	0	0	0.04575	0.03297	0.02591	0.04036	0.06445	0.06686	0.06181	0.06161	0.06159	0.06158	0.06153	0.06153	0.06153	0.0615	0.06113	0.06099	0.06099	0.06096	0.06096	0.06096	0.06082	0.06082	0.06082	0.06082
inspire	A0004619	10054107	Nodule	PT	Mass conditions NEC	Tissue disorders NEC	General disorders and administration site conditions	Count	0	0	0	0	0	0	1	3	4	4	5	7	8	9	11	11	11	11	11	11	11	11	11	11	11	11	11	11	11	11	11	11
inspire	A0004619	10054107	Nodule	PT	Mass conditions NEC	Tissue disorders NEC	General disorders and administration site conditions	Percent	0	0	0	0	0	0	0.0947	0.18462	0.18298	0.13188	0.12957	0.14124	0.12891	0.12035	0.13599	0.13553	0.1355	0.13547	0.13537	0.13537	0.13537	0.1353	0.13449	0.13418	0.13418	0.13411	0.13411	0.13411	0.1338	0.1338	0.1338	0.1338
inspire	A0752210	10052897	Nerve injury	PT	Nerve injuries NEC	Injuries NEC	Injury, poisoning and procedural complications	Count	0	0	0	0	0	0	0	0	0	0	0	0	1	1	1	1	1	1	1	1	1	1	1	1	1	1	1	1	1	1	1	1
inspire	A0752210	10052897	Nerve injury	PT	Nerve injuries NEC	Injuries NEC	Injury, poisoning and procedural complications	Percent	0	0	0	0	0	0	0	0	0	0	0	0	0.01611	0.01337	0.01236	0.01232	0.01232	0.01232	0.01231	0.01231	0.01231	0.0123	0.01223	0.0122	0.0122	0.01219	0.01219	0.01219	0.01216	0.01216	0.01216	0.01216
inspire	A2851676	10061428	Decreased appetite	PT	Appetite disorders	Appetite and general nutritional disorders	Metabolism and nutrition disorders	Count	0	0	0	1	1	1	1	3	3	3	3	3	4	4	4	4	4	4	4	4	4	4	4	4	4	4	4	4	4	4	4	4
inspire	A2851676	10061428	Decreased appetite	PT	Appetite disorders	Appetite and general nutritional disorders	Metabolism and nutrition disorders	Percent	0	0	0	0.54054	0.27174	0.15361	0.0947	0.18462	0.13724	0.09891	0.07774	0.06053	0.06445	0.05349	0.04945	0.04929	0.04927	0.04926	0.04922	0.04922	0.04922	0.0492	0.04891	0.04879	0.04879	0.04877	0.04877	0.04877	0.04866	0.04866	0.04866	0.04866
inspire	A1597997	10037855	Rash erythematous	PT	Rashes, eruptions and exanthems NEC	Epidermal and dermal conditions	Skin and subcutaneous tissue disorders	Count	0	0	0	0	0	0	0	1	1	1	1	2	2	3	3	3	3	3	3	3	3	3	3	3	3	3	3	3	3	3	3	3
inspire	A1597997	10037855	Rash erythematous	PT	Rashes, eruptions and exanthems NEC	Epidermal and dermal conditions	Skin and subcutaneous tissue disorders	Percent	0	0	0	0	0	0	0	0.06154	0.04575	0.03297	0.02591	0.04036	0.03223	0.04012	0.03709	0.03696	0.03695	0.03695	0.03692	0.03692	0.03692	0.0369	0.03668	0.03659	0.03659	0.03658	0.03658	0.03658	0.03649	0.03649	0.03649	0.03649
inspire	A0399196	10007262	Carcinoembryonic antigen	PT	Cell marker analyses	Cytogenetic investigations	Investigations	Count	0	0	0	0	0	0	0	0	0	0	1	1	1	2	2	2	2	2	2	2	2	2	2	2	2	2	2	2	2	2	2	2
inspire	A0399196	10007262	Carcinoembryonic antigen	PT	Cell marker analyses	Cytogenetic investigations	Investigations	Percent	0	0	0	0	0	0	0	0	0	0	0.02591	0.02018	0.01611	0.02675	0.02472	0.02464	0.02464	0.02463	0.02461	0.02461	0.02461	0.0246	0.02445	0.0244	0.0244	0.02438	0.02438	0.02438	0.02433	0.02433	0.02433	0.02433
inspire	A1120465	10047899	Weight increased	PT	Physical examination procedures and organ system status	Physical examination and organ system status topics	Investigations	Count	0	0	0	0	0	0	0	0	0	0	1	1	1	4	5	5	5	5	5	5	5	5	5	5	5	5	5	5	5	5	5	5
inspire	A1120465	10047899	Weight increased	PT	Physical examination procedures and organ system status	Physical examination and organ system status topics	Investigations	Percent	0	0	0	0	0	0	0	0	0	0	0.02591	0.02018	0.01611	0.05349	0.06181	0.06161	0.06159	0.06158	0.06153	0.06153	0.06153	0.0615	0.06113	0.06099	0.06099	0.06096	0.06096	0.06096	0.06082	0.06082	0.06082	0.06082
inspire	A1585162	10005829	Blood thyroid stimulating hormone	PT	Pituitary analyses anterior	Endocrine investigations (incl sex hormones)	Investigations	Count	0	0	0	0	0	0	3	4	4	5	5	5	6	6	9	9	9	9	9	9	9	9	9	9	9	9	9	9	9	9	9	9
inspire	A1585162	10005829	Blood thyroid stimulating hormone	PT	Pituitary analyses anterior	Endocrine investigations (incl sex hormones)	Investigations	Percent	0	0	0	0	0	0	0.28409	0.24615	0.18298	0.16485	0.12957	0.10089	0.09668	0.08024	0.11126	0.11089	0.11086	0.11084	0.11076	0.11076	0.11076	0.1107	0.11004	0.10978	0.10978	0.10973	0.10973	0.10973	0.10948	0.10948	0.10948	0.10948
inspire	A2850184	10000220	Abortion induced	PT	Induced abortions	Obstetric and gynaecological therapeutic procedures	Surgical and medical procedures	Count	0	0	1	4	9	13	18	21	27	35	39	48	53	61	65	65	65	65	65	65	65	65	65	65	65	65	65	65	65	65	65	65
inspire	A2850184	10000220	Abortion induced	PT	Induced abortions	Obstetric and gynaecological therapeutic procedures	Surgical and medical procedures	Percent	0	0	3.22581	2.16216	2.44565	1.99693	1.70455	1.29231	1.23513	1.15397	1.01062	0.96852	0.85401	0.81573	0.80356	0.80089	0.80069	0.80049	0.7999	0.7999	0.7999	0.79951	0.79472	0.79288	0.79288	0.79249	0.79249	0.79249	0.79066	0.79066	0.79066	0.79066
inspire	A0004318	10001497	Agitation	PT	Anxiety symptoms	Anxiety disorders and symptoms	Psychiatric disorders	Count	0	0	0	0	2	2	2	4	4	4	4	5	5	5	6	6	6	6	6	6	6	6	6	6	6	6	6	6	6	6	6	6
inspire	A0004318	10001497	Agitation	PT	Anxiety symptoms	Anxiety disorders and symptoms	Psychiatric disorders	Percent	0	0	0	0	0.54348	0.30722	0.18939	0.24615	0.18298	0.13188	0.10365	0.10089	0.08057	0.06686	0.07417	0.07393	0.07391	0.07389	0.07384	0.07384	0.07384	0.0738	0.07336	0.07319	0.07319	0.07315	0.07315	0.07315	0.07298	0.07298	0.07298	0.07298
inspire	A0407800	10059866	Drug resistance	PT	Therapeutic and nontherapeutic responses	Therapeutic and nontherapeutic effects (excl toxicity)	General disorders and administration site conditions	Count	0	0	0	0	0	0	1	3	3	3	3	3	3	3	3	3	3	3	3	3	3	3	3	3	3	3	3	3	3	3	3	3
inspire	A0407800	10059866	Drug resistance	PT	Therapeutic and nontherapeutic responses	Therapeutic and nontherapeutic effects (excl toxicity)	General disorders and administration site conditions	Percent	0	0	0	0	0	0	0.0947	0.18462	0.13724	0.09891	0.07774	0.06053	0.04834	0.04012	0.03709	0.03696	0.03695	0.03695	0.03692	0.03692	0.03692	0.0369	0.03668	0.03659	0.03659	0.03658	0.03658	0.03658	0.03649	0.03649	0.03649	0.03649
inspire	A2850227	10012335	Dependence	PT	Substance related and addictive disorders	Psychiatric disorders NEC	Psychiatric disorders	Count	0	0	0	0	0	0	0	1	2	2	2	2	2	3	4	4	4	4	4	4	4	4	4	4	4	4	4	4	4	4	4	4
inspire	A2850227	10012335	Dependence	PT	Substance related and addictive disorders	Psychiatric disorders NEC	Psychiatric disorders	Percent	0	0	0	0	0	0	0	0.06154	0.09149	0.06594	0.05183	0.04036	0.03223	0.04012	0.04945	0.04929	0.04927	0.04926	0.04922	0.04922	0.04922	0.0492	0.04891	0.04879	0.04879	0.04877	0.04877	0.04877	0.04866	0.04866	0.04866	0.04866
inspire	A26715706	10077472	Tumour pseudoprogression	PT	Oncologic complications and emergencies	Neoplasm related morbidities	Neoplasms benign, malignant and unspecified (incl cysts and polyps)	Count	0	0	0	0	0	0	0	0	1	2	2	2	2	2	2	2	2	2	2	2	2	2	2	2	2	2	2	2	2	2	2	2
inspire	A26715706	10077472	Tumour pseudoprogression	PT	Oncologic complications and emergencies	Neoplasm related morbidities	Neoplasms benign, malignant and unspecified (incl cysts and polyps)	Percent	0	0	0	0	0	0	0	0	0.04575	0.06594	0.05183	0.04036	0.03223	0.02675	0.02472	0.02464	0.02464	0.02463	0.02461	0.02461	0.02461	0.0246	0.02445	0.0244	0.0244	0.02438	0.02438	0.02438	0.02433	0.02433	0.02433	0.02433
inspire	A2849249	10026865	Mass	PT	Mass conditions NEC	Tissue disorders NEC	General disorders and administration site conditions	Count	0	0	0	0	0	1	2	3	5	6	12	16	22	28	32	33	33	33	33	33	33	34	34	34	34	34	34	34	34	34	34	34
inspire	A2849249	10026865	Mass	PT	Mass conditions NEC	Tissue disorders NEC	General disorders and administration site conditions	Percent	0	0	0	0	0	0.15361	0.18939	0.18462	0.22873	0.19782	0.31096	0.32284	0.3545	0.37443	0.3956	0.4066	0.4065	0.4064	0.4061	0.4061	0.4061	0.4182	0.4157	0.41474	0.41474	0.41453	0.41453	0.41453	0.41357	0.41357	0.41357	0.41357
inspire	A2849683	10061450	Carcinoma in situ	PT	Neoplasms malignant site unspecified NEC	Miscellaneous and site unspecified neoplasms malignant and unspecified	Neoplasms benign, malignant and unspecified (incl cysts and polyps)	Count	0	0	0	0	0	1	1	1	1	1	2	2	3	3	4	4	4	4	4	4	4	4	4	4	4	4	4	4	4	4	4	4
inspire	A2849683	10061450	Carcinoma in situ	PT	Neoplasms malignant site unspecified NEC	Miscellaneous and site unspecified neoplasms malignant and unspecified	Neoplasms benign, malignant and unspecified (incl cysts and polyps)	Percent	0	0	0	0	0	0.15361	0.0947	0.06154	0.04575	0.03297	0.05183	0.04036	0.04834	0.04012	0.04945	0.04929	0.04927	0.04926	0.04922	0.04922	0.04922	0.0492	0.04891	0.04879	0.04879	0.04877	0.04877	0.04877	0.04866	0.04866	0.04866	0.04866
inspire	A2851112	10023424	Kidney infection	PT	Urinary tract infections	Infections - pathogen unspecified	Infections and infestations	Count	0	0	0	0	0	0	0	0	0	0	0	1	1	1	1	1	1	1	1	1	1	1	1	1	1	1	1	1	1	1	1	1
inspire	A2851112	10023424	Kidney infection	PT	Urinary tract infections	Infections - pathogen unspecified	Infections and infestations	Percent	0	0	0	0	0	0	0	0	0	0	0	0.02018	0.01611	0.01337	0.01236	0.01232	0.01232	0.01232	0.01231	0.01231	0.01231	0.0123	0.01223	0.0122	0.0122	0.01219	0.01219	0.01219	0.01216	0.01216	0.01216	0.01216
inspire	A0997642	10026843	Married	PT	Family and partner issues	Family issues	Social circumstances	Count	0	0	0	0	0	0	0	0	0	0	0	0	0	0	2	2	2	2	2	2	2	2	2	2	2	2	2	2	2	2	2	2
inspire	A0997642	10026843	Married	PT	Family and partner issues	Family issues	Social circumstances	Percent	0	0	0	0	0	0	0	0	0	0	0	0	0	0	0.02472	0.02464	0.02464	0.02463	0.02461	0.02461	0.02461	0.0246	0.02445	0.0244	0.0244	0.02438	0.02438	0.02438	0.02433	0.02433	0.02433	0.02433
inspire	A2850601	10025031	Lung adenocarcinoma	PT	Non-small cell neoplasms malignant of the respiratory tract cell type specified	Respiratory and mediastinal neoplasms malignant and unspecified	Neoplasms benign, malignant and unspecified (incl cysts and polyps)	Count	0	0	0	0	0	2	2	3	3	4	5	5	6	6	7	7	7	7	7	7	7	7	7	7	7	7	7	7	7	7	7	7
inspire	A2850601	10025031	Lung adenocarcinoma	PT	Non-small cell neoplasms malignant of the respiratory tract cell type specified	Respiratory and mediastinal neoplasms malignant and unspecified	Neoplasms benign, malignant and unspecified (incl cysts and polyps)	Percent	0	0	0	0	0	0.30722	0.18939	0.18462	0.13724	0.13188	0.12957	0.10089	0.09668	0.08024	0.08654	0.08625	0.08623	0.08621	0.08614	0.08614	0.08614	0.0861	0.08559	0.08539	0.08539	0.08535	0.08535	0.08535	0.08515	0.08515	0.08515	0.08515
inspire	A0021868	10001760	Alopecia	PT	Alopecias	Skin appendage conditions	Skin and subcutaneous tissue disorders	Count	0	0	0	1	1	1	2	2	3	3	3	5	6	9	14	15	15	15	15	15	15	15	15	15	15	15	15	15	15	15	15	15
inspire	A0021868	10001760	Alopecia	PT	Alopecias	Skin appendage conditions	Skin and subcutaneous tissue disorders	Percent	0	0	0	0.54054	0.27174	0.15361	0.18939	0.12308	0.13724	0.09891	0.07774	0.10089	0.09668	0.12035	0.17307	0.18482	0.18477	0.18473	0.18459	0.18459	0.18459	0.1845	0.1834	0.18297	0.18297	0.18288	0.18288	0.18288	0.18246	0.18246	0.18246	0.18246
inspire	A7160841	10063339	Phytotherapy	PT	Therapeutic procedures NEC	Therapeutic procedures and supportive care NEC	Surgical and medical procedures	Count	0	0	0	0	0	1	1	1	1	1	1	1	3	3	3	3	3	3	3	3	3	3	3	3	3	3	3	3	3	3	3	3
inspire	A7160841	10063339	Phytotherapy	PT	Therapeutic procedures NEC	Therapeutic procedures and supportive care NEC	Surgical and medical procedures	Percent	0	0	0	0	0	0.15361	0.0947	0.06154	0.04575	0.03297	0.02591	0.02018	0.04834	0.04012	0.03709	0.03696	0.03695	0.03695	0.03692	0.03692	0.03692	0.0369	0.03668	0.03659	0.03659	0.03658	0.03658	0.03658	0.03649	0.03649	0.03649	0.03649
inspire	A2849393	10020751	Hypersensitivity	PT	Allergic conditions NEC	Allergic conditions	Immune system disorders	Count	0	0	0	1	1	1	1	3	3	4	4	4	4	4	4	4	4	4	4	4	4	4	4	4	4	4	4	4	4	4	4	4
inspire	A2849393	10020751	Hypersensitivity	PT	Allergic conditions NEC	Allergic conditions	Immune system disorders	Percent	0	0	0	0.54054	0.27174	0.15361	0.0947	0.18462	0.13724	0.13188	0.10365	0.08071	0.06445	0.05349	0.04945	0.04929	0.04927	0.04926	0.04922	0.04922	0.04922	0.0492	0.04891	0.04879	0.04879	0.04877	0.04877	0.04877	0.04866	0.04866	0.04866	0.04866
inspire	A2849185	10042674	Swelling	PT	General signs and symptoms NEC	General system disorders NEC	General disorders and administration site conditions	Count	0	0	0	0	0	0	2	6	11	12	16	23	30	36	36	36	36	36	36	36	36	36	36	36	36	36	36	36	36	36	36	36
inspire	A2849185	10042674	Swelling	PT	General signs and symptoms NEC	General system disorders NEC	General disorders and administration site conditions	Percent	0	0	0	0	0	0	0.18939	0.36923	0.5032	0.39565	0.41462	0.46408	0.4834	0.48141	0.44505	0.44357	0.44346	0.44335	0.44302	0.44302	0.44302	0.4428	0.44015	0.43913	0.43913	0.43892	0.43892	0.43892	0.4379	0.4379	0.4379	0.4379
inspire	A21209234	10073062	Biphasic mesothelioma	PT	Mesotheliomas malignant and unspecified	Mesotheliomas	Neoplasms benign, malignant and unspecified (incl cysts and polyps)	Count	0	0	0	0	0	0	0	0	0	0	0	1	1	1	1	1	1	1	1	1	1	1	1	1	1	1	1	1	1	1	1	1
inspire	A21209234	10073062	Biphasic mesothelioma	PT	Mesotheliomas malignant and unspecified	Mesotheliomas	Neoplasms benign, malignant and unspecified (incl cysts and polyps)	Percent	0	0	0	0	0	0	0	0	0	0	0	0.02018	0.01611	0.01337	0.01236	0.01232	0.01232	0.01232	0.01231	0.01231	0.01231	0.0123	0.01223	0.0122	0.0122	0.01219	0.01219	0.01219	0.01216	0.01216	0.01216	0.01216
inspire	A25700052	10076581	Blood pressure measurement	PT	Vascular tests NEC (incl blood pressure)	Cardiac and vascular investigations (excl enzyme tests)	Investigations	Count	0	0	0	0	0	0	0	0	0	1	1	2	8	11	13	13	13	13	13	13	13	13	13	13	13	13	13	13	13	13	13	13
inspire	A25700052	10076581	Blood pressure measurement	PT	Vascular tests NEC (incl blood pressure)	Cardiac and vascular investigations (excl enzyme tests)	Investigations	Percent	0	0	0	0	0	0	0	0	0	0.03297	0.02591	0.04036	0.12891	0.1471	0.16071	0.16018	0.16014	0.1601	0.15998	0.15998	0.15998	0.1599	0.15894	0.15858	0.15858	0.1585	0.1585	0.1585	0.15813	0.15813	0.15813	0.15813
inspire	A0003352	10029410	Night sweats	PT	Apocrine and eccrine gland disorders	Skin appendage conditions	Skin and subcutaneous tissue disorders	Count	0	0	0	0	0	0	0	1	2	2	2	2	3	4	4	4	4	4	4	4	4	4	4	4	4	4	4	4	4	4	4	4
inspire	A0003352	10029410	Night sweats	PT	Apocrine and eccrine gland disorders	Skin appendage conditions	Skin and subcutaneous tissue disorders	Percent	0	0	0	0	0	0	0	0.06154	0.09149	0.06594	0.05183	0.04036	0.04834	0.05349	0.04945	0.04929	0.04927	0.04926	0.04922	0.04922	0.04922	0.0492	0.04891	0.04879	0.04879	0.04877	0.04877	0.04877	0.04866	0.04866	0.04866	0.04866
inspire	A0005082	10039580	Scar	PT	Skin injuries and mechanical dermatoses	Epidermal and dermal conditions	Skin and subcutaneous tissue disorders	Count	0	0	0	0	2	2	2	2	2	7	8	12	14	17	20	20	20	20	20	20	20	20	20	20	20	20	20	20	20	20	20	20
inspire	A0005082	10039580	Scar	PT	Skin injuries and mechanical dermatoses	Epidermal and dermal conditions	Skin and subcutaneous tissue disorders	Percent	0	0	0	0	0.54348	0.30722	0.18939	0.12308	0.09149	0.23079	0.20731	0.24213	0.22559	0.22733	0.24725	0.24643	0.24637	0.24631	0.24612	0.24612	0.24612	0.246	0.24453	0.24396	0.24396	0.24384	0.24384	0.24384	0.24328	0.24328	0.24328	0.24328
inspire	A0416912	10018355	Glomerular filtration rate	PT	Renal function analyses	Renal and urinary tract investigations and urinalyses	Investigations	Count	0	0	0	0	0	0	0	1	1	1	1	1	1	1	1	1	1	1	1	1	1	1	1	1	1	1	1	1	1	1	1	1
inspire	A0416912	10018355	Glomerular filtration rate	PT	Renal function analyses	Renal and urinary tract investigations and urinalyses	Investigations	Percent	0	0	0	0	0	0	0	0.06154	0.04575	0.03297	0.02591	0.02018	0.01611	0.01337	0.01236	0.01232	0.01232	0.01232	0.01231	0.01231	0.01231	0.0123	0.01223	0.0122	0.0122	0.01219	0.01219	0.01219	0.01216	0.01216	0.01216	0.01216
inspire	A1583625	10004735	Biopsy bone	PT	Musculoskeletal and soft tissue histopathology procedures	Musculoskeletal and soft tissue investigations (excl enzyme tests)	Investigations	Count	0	0	0	0	0	0	0	0	0	0	0	1	1	2	2	2	2	2	2	2	2	2	2	2	2	2	2	2	2	2	2	2
inspire	A1583625	10004735	Biopsy bone	PT	Musculoskeletal and soft tissue histopathology procedures	Musculoskeletal and soft tissue investigations (excl enzyme tests)	Investigations	Percent	0	0	0	0	0	0	0	0	0	0	0	0.02018	0.01611	0.02675	0.02472	0.02464	0.02464	0.02463	0.02461	0.02461	0.02461	0.0246	0.02445	0.0244	0.0244	0.02438	0.02438	0.02438	0.02433	0.02433	0.02433	0.02433
inspire	A2849723	10028356	Muscular dystrophy	PT	Non-site specific muscle disorders congenital	Musculoskeletal and connective tissue disorders congenital	Musculoskeletal and connective tissue disorders	Count	0	0	0	0	0	0	0	0	0	0	0	0	0	0	1	1	1	1	1	1	1	1	1	1	1	1	1	1	1	1	1	1
inspire	A2849723	10028356	Muscular dystrophy	PT	Non-site specific muscle disorders congenital	Musculoskeletal and connective tissue disorders congenital	Musculoskeletal and connective tissue disorders	Percent	0	0	0	0	0	0	0	0	0	0	0	0	0	0	0.01236	0.01232	0.01232	0.01232	0.01231	0.01231	0.01231	0.0123	0.01223	0.0122	0.0122	0.01219	0.01219	0.01219	0.01216	0.01216	0.01216	0.01216
inspire	A2849958	10017758	Gastric cancer	PT	Gastric neoplasms malignant	Gastrointestinal neoplasms malignant and unspecified	Neoplasms benign, malignant and unspecified (incl cysts and polyps)	Count	0	0	0	0	1	1	2	2	2	5	6	6	9	10	10	10	10	10	10	10	10	10	10	10	10	10	10	10	10	10	10	10
inspire	A2849958	10017758	Gastric cancer	PT	Gastric neoplasms malignant	Gastrointestinal neoplasms malignant and unspecified	Neoplasms benign, malignant and unspecified (incl cysts and polyps)	Percent	0	0	0	0	0.27174	0.15361	0.18939	0.12308	0.09149	0.16485	0.15548	0.12107	0.14502	0.13373	0.12362	0.12321	0.12318	0.12315	0.12306	0.12306	0.12306	0.123	0.12226	0.12198	0.12198	0.12192	0.12192	0.12192	0.12164	0.12164	0.12164	0.12164
inspire	A0011962	10022116	Injury	PT	Non-site specific injuries NEC	Injuries NEC	Injury, poisoning and procedural complications	Count	0	0	0	1	1	1	1	1	1	1	2	2	2	3	4	4	4	4	4	4	4	4	4	4	4	4	4	4	4	4	4	4
inspire	A0011962	10022116	Injury	PT	Non-site specific injuries NEC	Injuries NEC	Injury, poisoning and procedural complications	Percent	0	0	0	0.54054	0.27174	0.15361	0.0947	0.06154	0.04575	0.03297	0.05183	0.04036	0.03223	0.04012	0.04945	0.04929	0.04927	0.04926	0.04922	0.04922	0.04922	0.0492	0.04891	0.04879	0.04879	0.04877	0.04877	0.04877	0.04866	0.04866	0.04866	0.04866
inspire	A0043569	10011322	Craniotomy	PT	Skull and brain therapeutic procedures	Nervous system, skull and spine therapeutic procedures	Surgical and medical procedures	Count	0	0	0	0	0	0	0	1	2	2	2	2	6	8	8	8	8	8	8	8	8	8	8	8	8	8	8	8	8	8	8	8
inspire	A0043569	10011322	Craniotomy	PT	Skull and brain therapeutic procedures	Nervous system, skull and spine therapeutic procedures	Surgical and medical procedures	Percent	0	0	0	0	0	0	0	0.06154	0.09149	0.06594	0.05183	0.04036	0.09668	0.10698	0.0989	0.09857	0.09855	0.09852	0.09845	0.09845	0.09845	0.0984	0.09781	0.09758	0.09758	0.09754	0.09754	0.09754	0.09731	0.09731	0.09731	0.09731
inspire	A14225113	10067908	Neurosurgery	PT	Nervous system therapeutic procedures NEC	Nervous system, skull and spine therapeutic procedures	Surgical and medical procedures	Count	0	0	0	0	0	0	0	0	0	0	0	0	0	2	2	2	2	2	2	2	2	2	2	2	2	2	2	2	2	2	2	2
inspire	A14225113	10067908	Neurosurgery	PT	Nervous system therapeutic procedures NEC	Nervous system, skull and spine therapeutic procedures	Surgical and medical procedures	Percent	0	0	0	0	0	0	0	0	0	0	0	0	0	0.02675	0.02472	0.02464	0.02464	0.02463	0.02461	0.02461	0.02461	0.0246	0.02445	0.0244	0.0244	0.02438	0.02438	0.02438	0.02433	0.02433	0.02433	0.02433
inspire	A1577067	10025250	Lymphocyte adoptive therapy	PT	Cellular antitumour therapies	Therapeutic procedures and supportive care NEC	Surgical and medical procedures	Count	0	0	0	0	0	0	0	0	0	1	1	1	1	1	1	1	1	1	1	1	1	1	1	1	1	1	1	1	1	1	1	1
inspire	A1577067	10025250	Lymphocyte adoptive therapy	PT	Cellular antitumour therapies	Therapeutic procedures and supportive care NEC	Surgical and medical procedures	Percent	0	0	0	0	0	0	0	0	0	0.03297	0.02591	0.02018	0.01611	0.01337	0.01236	0.01232	0.01232	0.01232	0.01231	0.01231	0.01231	0.0123	0.01223	0.0122	0.0122	0.01219	0.01219	0.01219	0.01216	0.01216	0.01216	0.01216
inspire	A0037567	10008442	Chemotherapies	HT	Chemotherapies	Therapeutic procedures and supportive care NEC	Surgical and medical procedures	Count	0	0	0	2	2	2	3	3	4	4	7	7	7	7	7	7	7	7	7	7	7	7	7	7	7	7	7	7	7	7	7	7
inspire	A0037567	10008442	Chemotherapies	HT	Chemotherapies	Therapeutic procedures and supportive care NEC	Surgical and medical procedures	Percent	0	0	0	1.08108	0.54348	0.30722	0.28409	0.18462	0.18298	0.13188	0.18139	0.14124	0.11279	0.09361	0.08654	0.08625	0.08623	0.08621	0.08614	0.08614	0.08614	0.0861	0.08559	0.08539	0.08539	0.08535	0.08535	0.08535	0.08515	0.08515	0.08515	0.08515
inspire	A2850094	10036898	Prophylaxis	PT	Prophylactic procedures NEC	Therapeutic procedures and supportive care NEC	Surgical and medical procedures	Count	0	0	0	0	0	0	0	0	0	0	1	1	2	2	2	2	2	2	2	2	2	2	2	2	2	2	2	2	2	2	2	2
inspire	A2850094	10036898	Prophylaxis	PT	Prophylactic procedures NEC	Therapeutic procedures and supportive care NEC	Surgical and medical procedures	Percent	0	0	0	0	0	0	0	0	0	0	0.02591	0.02018	0.03223	0.02675	0.02472	0.02464	0.02464	0.02463	0.02461	0.02461	0.02461	0.0246	0.02445	0.0244	0.0244	0.02438	0.02438	0.02438	0.02433	0.02433	0.02433	0.02433
inspire	A23065333	10058105	Neutrophilic dermatosis	PT	Dermal and epidermal conditions NEC	Epidermal and dermal conditions	Skin and subcutaneous tissue disorders	Count	0	0	0	0	0	0	0	0	0	0	0	1	1	1	1	1	1	1	1	1	1	1	1	1	1	1	1	1	1	1	1	1
inspire	A23065333	10058105	Neutrophilic dermatosis	PT	Dermal and epidermal conditions NEC	Epidermal and dermal conditions	Skin and subcutaneous tissue disorders	Percent	0	0	0	0	0	0	0	0	0	0	0	0.02018	0.01611	0.01337	0.01236	0.01232	0.01232	0.01232	0.01231	0.01231	0.01231	0.0123	0.01223	0.0122	0.0122	0.01219	0.01219	0.01219	0.01216	0.01216	0.01216	0.01216
inspire	A0011994	10053615	Thermal burn	PT	Skin injuries and mechanical dermatoses	Epidermal and dermal conditions	Skin and subcutaneous tissue disorders	Count	0	0	0	0	0	0	0	0	0	0	0	1	2	2	2	2	2	2	2	2	2	2	2	2	2	2	2	2	2	2	2	2
inspire	A0011994	10053615	Thermal burn	PT	Skin injuries and mechanical dermatoses	Epidermal and dermal conditions	Skin and subcutaneous tissue disorders	Percent	0	0	0	0	0	0	0	0	0	0	0	0.02018	0.03223	0.02675	0.02472	0.02464	0.02464	0.02463	0.02461	0.02461	0.02461	0.0246	0.02445	0.0244	0.0244	0.02438	0.02438	0.02438	0.02433	0.02433	0.02433	0.02433
inspire	A2308345	10057248	Cell death	PT	Cell metabolism disorders NEC	Metabolism disorders NEC	Metabolism and nutrition disorders	Count	0	0	0	1	2	2	2	2	2	3	4	6	7	9	9	9	9	9	9	9	9	9	9	9	9	9	9	9	9	9	9	9
inspire	A2308345	10057248	Cell death	PT	Cell metabolism disorders NEC	Metabolism disorders NEC	Metabolism and nutrition disorders	Percent	0	0	0	0.54054	0.54348	0.30722	0.18939	0.12308	0.09149	0.09891	0.10365	0.12107	0.11279	0.12035	0.11126	0.11089	0.11086	0.11084	0.11076	0.11076	0.11076	0.1107	0.11004	0.10978	0.10978	0.10973	0.10973	0.10973	0.10948	0.10948	0.10948	0.10948
inspire	A2293884	10054112	Hospitalisation	PT	Therapeutic procedures NEC	Therapeutic procedures and supportive care NEC	Surgical and medical procedures	Count	0	0	0	0	0	0	0	0	0	0	1	3	4	4	4	4	4	4	4	4	4	4	4	4	4	4	4	4	4	4	4	4
inspire	A2293884	10054112	Hospitalisation	PT	Therapeutic procedures NEC	Therapeutic procedures and supportive care NEC	Surgical and medical procedures	Percent	0	0	0	0	0	0	0	0	0	0	0.02591	0.06053	0.06445	0.05349	0.04945	0.04929	0.04927	0.04926	0.04922	0.04922	0.04922	0.0492	0.04891	0.04879	0.04879	0.04877	0.04877	0.04877	0.04866	0.04866	0.04866	0.04866
inspire	A0133237	10047642	Vitiligo	PT	Hypopigmentation disorders	Pigmentation disorders	Skin and subcutaneous tissue disorders	Count	0	0	0	0	0	0	0	0	0	0	0	1	1	1	1	1	1	1	1	1	1	1	1	1	1	1	1	1	1	1	1	1
inspire	A0133237	10047642	Vitiligo	PT	Hypopigmentation disorders	Pigmentation disorders	Skin and subcutaneous tissue disorders	Percent	0	0	0	0	0	0	0	0	0	0	0	0.02018	0.01611	0.01337	0.01236	0.01232	0.01232	0.01232	0.01231	0.01231	0.01231	0.0123	0.01223	0.0122	0.0122	0.01219	0.01219	0.01219	0.01216	0.01216	0.01216	0.01216
inspire	A2851772	10060933	Adverse event	PT	Therapeutic and nontherapeutic responses	Therapeutic and nontherapeutic effects (excl toxicity)	General disorders and administration site conditions	Count	0	0	0	0	0	0	0	0	3	5	5	11	11	13	14	14	14	14	14	14	14	14	14	14	14	14	14	14	14	14	14	14
inspire	A2851772	10060933	Adverse event	PT	Therapeutic and nontherapeutic responses	Therapeutic and nontherapeutic effects (excl toxicity)	General disorders and administration site conditions	Percent	0	0	0	0	0	0	0	0	0.13724	0.16485	0.12957	0.22195	0.17725	0.17384	0.17307	0.1725	0.17246	0.17241	0.17229	0.17229	0.17229	0.1722	0.17117	0.17077	0.17077	0.17069	0.17069	0.17069	0.1703	0.1703	0.1703	0.1703
inspire	A2849741	10034986	Physical examination	PT	Physical examination procedures and organ system status	Physical examination and organ system status topics	Investigations	Count	0	0	0	0	0	0	0	0	0	0	0	1	1	1	1	1	1	1	1	1	1	1	1	1	1	1	1	1	1	1	1	1
inspire	A2849741	10034986	Physical examination	PT	Physical examination procedures and organ system status	Physical examination and organ system status topics	Investigations	Percent	0	0	0	0	0	0	0	0	0	0	0	0.02018	0.01611	0.01337	0.01236	0.01232	0.01232	0.01232	0.01231	0.01231	0.01231	0.0123	0.01223	0.0122	0.0122	0.01219	0.01219	0.01219	0.01216	0.01216	0.01216	0.01216
inspire	A0031462	10005191	Blister	PT	Bullous conditions	Epidermal and dermal conditions	Skin and subcutaneous tissue disorders	Count	0	0	0	0	0	0	0	0	0	0	0	3	3	5	6	6	6	6	6	6	6	6	6	6	6	6	6	6	6	6	6	6
inspire	A0031462	10005191	Blister	PT	Bullous conditions	Epidermal and dermal conditions	Skin and subcutaneous tissue disorders	Percent	0	0	0	0	0	0	0	0	0	0	0	0.06053	0.04834	0.06686	0.07417	0.07393	0.07391	0.07389	0.07384	0.07384	0.07384	0.0738	0.07336	0.07319	0.07319	0.07315	0.07315	0.07315	0.07298	0.07298	0.07298	0.07298
inspire	A0466812	10044223	Toxic epidermal necrolysis	PT	Bullous conditions	Epidermal and dermal conditions	Skin and subcutaneous tissue disorders	Count	0	0	0	0	0	0	0	0	0	0	0	1	1	1	1	1	1	1	1	1	1	1	1	1	1	1	1	1	1	1	1	1
inspire	A0466812	10044223	Toxic epidermal necrolysis	PT	Bullous conditions	Epidermal and dermal conditions	Skin and subcutaneous tissue disorders	Percent	0	0	0	0	0	0	0	0	0	0	0	0.02018	0.01611	0.01337	0.01236	0.01232	0.01232	0.01232	0.01231	0.01231	0.01231	0.0123	0.01223	0.0122	0.0122	0.01219	0.01219	0.01219	0.01216	0.01216	0.01216	0.01216
inspire	A2851121	10028116	Mucosal inflammation	PT	Mucosal findings abnormal	General system disorders NEC	General disorders and administration site conditions	Count	0	0	0	0	0	0	0	0	0	0	0	1	1	1	1	1	1	1	1	1	1	1	1	1	1	1	1	1	1	1	1	1
inspire	A2851121	10028116	Mucosal inflammation	PT	Mucosal findings abnormal	General system disorders NEC	General disorders and administration site conditions	Percent	0	0	0	0	0	0	0	0	0	0	0	0.02018	0.01611	0.01337	0.01236	0.01232	0.01232	0.01232	0.01231	0.01231	0.01231	0.0123	0.01223	0.0122	0.0122	0.01219	0.01219	0.01219	0.01216	0.01216	0.01216	0.01216
inspire	A4363329	10042033	Stevens-Johnson syndrome	PT	Bullous conditions	Epidermal and dermal conditions	Skin and subcutaneous tissue disorders	Count	0	0	0	0	0	0	0	0	0	0	0	1	1	1	1	1	1	1	1	1	1	1	1	1	1	1	1	1	1	1	1	1
inspire	A4363329	10042033	Stevens-Johnson syndrome	PT	Bullous conditions	Epidermal and dermal conditions	Skin and subcutaneous tissue disorders	Percent	0	0	0	0	0	0	0	0	0	0	0	0.02018	0.01611	0.01337	0.01236	0.01232	0.01232	0.01232	0.01231	0.01231	0.01231	0.0123	0.01223	0.0122	0.0122	0.01219	0.01219	0.01219	0.01216	0.01216	0.01216	0.01216
inspire	A0388213	10000748	Acute febrile neutrophilic dermatosis	PT	Dermal and epidermal conditions NEC	Epidermal and dermal conditions	Skin and subcutaneous tissue disorders	Count	0	0	0	0	0	0	0	0	0	0	0	1	1	1	1	1	1	1	1	1	1	1	1	1	1	1	1	1	1	1	1	1
inspire	A0388213	10000748	Acute febrile neutrophilic dermatosis	PT	Dermal and epidermal conditions NEC	Epidermal and dermal conditions	Skin and subcutaneous tissue disorders	Percent	0	0	0	0	0	0	0	0	0	0	0	0.02018	0.01611	0.01337	0.01236	0.01232	0.01232	0.01232	0.01231	0.01231	0.01231	0.0123	0.01223	0.0122	0.0122	0.01219	0.01219	0.01219	0.01216	0.01216	0.01216	0.01216
inspire	A0133121	10047620	Vitamin C	PT	Vitamin analyses	Metabolic, nutritional and blood gas investigations	Investigations	Count	0	0	0	1	1	2	2	2	2	3	5	6	11	12	14	14	14	14	14	14	14	14	14	14	14	14	14	14	14	14	14	14
inspire	A0133121	10047620	Vitamin C	PT	Vitamin analyses	Metabolic, nutritional and blood gas investigations	Investigations	Percent	0	0	0	0.54054	0.27174	0.30722	0.18939	0.12308	0.09149	0.09891	0.12957	0.12107	0.17725	0.16047	0.17307	0.1725	0.17246	0.17241	0.17229	0.17229	0.17229	0.1722	0.17117	0.17077	0.17077	0.17069	0.17069	0.17069	0.1703	0.1703	0.1703	0.1703
inspire	A2849306	10006451	Bronchitis	PT	Lower respiratory tract and lung infections	Infections - pathogen unspecified	Infections and infestations	Count	0	0	0	0	0	0	0	1	1	1	1	2	2	2	6	6	6	6	6	6	6	6	6	7	7	7	7	7	7	7	7	7
inspire	A2849306	10006451	Bronchitis	PT	Lower respiratory tract and lung infections	Infections - pathogen unspecified	Infections and infestations	Percent	0	0	0	0	0	0	0	0.06154	0.04575	0.03297	0.02591	0.04036	0.03223	0.02675	0.07417	0.07393	0.07391	0.07389	0.07384	0.07384	0.07384	0.0738	0.07336	0.08539	0.08539	0.08535	0.08535	0.08535	0.08515	0.08515	0.08515	0.08515
inspire	A0438696	10028836	Neck pain	PT	Musculoskeletal and connective tissue pain and discomfort	Musculoskeletal and connective tissue disorders NEC	Musculoskeletal and connective tissue disorders	Count	0	0	0	0	0	0	0	0	0	0	0	0	1	2	2	2	2	2	2	2	2	2	2	2	2	2	2	2	2	2	2	2
inspire	A0438696	10028836	Neck pain	PT	Musculoskeletal and connective tissue pain and discomfort	Musculoskeletal and connective tissue disorders NEC	Musculoskeletal and connective tissue disorders	Percent	0	0	0	0	0	0	0	0	0	0	0	0	0.01611	0.02675	0.02472	0.02464	0.02464	0.02463	0.02461	0.02461	0.02461	0.0246	0.02445	0.0244	0.0244	0.02438	0.02438	0.02438	0.02433	0.02433	0.02433	0.02433
inspire	A0063506	10018338	Glioma	PT	Nervous system neoplasms unspecified malignancy NEC	Nervous system neoplasms malignant and unspecified NEC	Neoplasms benign, malignant and unspecified (incl cysts and polyps)	Count	0	0	0	0	0	0	0	2	3	3	4	5	5	7	8	8	8	8	8	8	8	8	8	8	8	8	8	8	8	8	8	8
inspire	A0063506	10018338	Glioma	PT	Nervous system neoplasms unspecified malignancy NEC	Nervous system neoplasms malignant and unspecified NEC	Neoplasms benign, malignant and unspecified (incl cysts and polyps)	Percent	0	0	0	0	0	0	0	0.12308	0.13724	0.09891	0.10365	0.10089	0.08057	0.09361	0.0989	0.09857	0.09855	0.09852	0.09845	0.09845	0.09845	0.0984	0.09781	0.09758	0.09758	0.09754	0.09754	0.09754	0.09731	0.09731	0.09731	0.09731
inspire	A28943206	10080771	Intravesical immunotherapy	PT	Bladder therapeutic procedures	Renal and urinary tract therapeutic procedures	Surgical and medical procedures	Count	0	0	0	0	0	1	1	1	1	1	1	1	1	1	1	1	1	1	1	1	1	1	1	1	1	1	1	1	1	1	1	1
inspire	A28943206	10080771	Intravesical immunotherapy	PT	Bladder therapeutic procedures	Renal and urinary tract therapeutic procedures	Surgical and medical procedures	Percent	0	0	0	0	0	0.15361	0.0947	0.06154	0.04575	0.03297	0.02591	0.02018	0.01611	0.01337	0.01236	0.01232	0.01232	0.01232	0.01231	0.01231	0.01231	0.0123	0.01223	0.0122	0.0122	0.01219	0.01219	0.01219	0.01216	0.01216	0.01216	0.01216
inspire	A0005355	10044412	Transitional cell carcinoma	PT	Urinary tract neoplasms malignant NEC	Renal and urinary tract neoplasms malignant and unspecified	Neoplasms benign, malignant and unspecified (incl cysts and polyps)	Count	0	0	0	0	0	2	2	4	7	8	10	11	11	15	17	17	17	17	17	17	17	17	17	17	17	17	17	17	17	17	17	17
inspire	A0005355	10044412	Transitional cell carcinoma	PT	Urinary tract neoplasms malignant NEC	Renal and urinary tract neoplasms malignant and unspecified	Neoplasms benign, malignant and unspecified (incl cysts and polyps)	Percent	0	0	0	0	0	0.30722	0.18939	0.24615	0.32022	0.26377	0.25913	0.22195	0.17725	0.20059	0.21016	0.20946	0.20941	0.20936	0.20921	0.20921	0.20921	0.2091	0.20785	0.20737	0.20737	0.20727	0.20727	0.20727	0.20679	0.20679	0.20679	0.20679
inspire	A2849385	10062005	Histology	PT	Histopathology procedures NEC	Investigations, imaging and histopathology procedures NEC	Investigations	Count	0	0	0	0	0	1	1	1	2	2	2	3	5	6	6	6	6	6	6	6	6	6	6	6	6	6	6	6	6	6	6	6
inspire	A2849385	10062005	Histology	PT	Histopathology procedures NEC	Investigations, imaging and histopathology procedures NEC	Investigations	Percent	0	0	0	0	0	0.15361	0.0947	0.06154	0.09149	0.06594	0.05183	0.06053	0.08057	0.08024	0.07417	0.07393	0.07391	0.07389	0.07384	0.07384	0.07384	0.0738	0.07336	0.07319	0.07319	0.07315	0.07315	0.07315	0.07298	0.07298	0.07298	0.07298
inspire	A18510864	10070465	Radical cystectomy	PT	Bladder therapeutic procedures	Renal and urinary tract therapeutic procedures	Surgical and medical procedures	Count	0	0	0	0	0	2	2	3	3	5	6	8	8	10	11	11	11	11	11	11	11	11	11	11	11	11	11	11	11	11	11	11
inspire	A18510864	10070465	Radical cystectomy	PT	Bladder therapeutic procedures	Renal and urinary tract therapeutic procedures	Surgical and medical procedures	Percent	0	0	0	0	0	0.30722	0.18939	0.18462	0.13724	0.16485	0.15548	0.16142	0.12891	0.13373	0.13599	0.13553	0.1355	0.13547	0.13537	0.13537	0.13537	0.1353	0.13449	0.13418	0.13418	0.13411	0.13411	0.13411	0.1338	0.1338	0.1338	0.1338
inspire	A2019195	10052693	Transurethral bladder resection	PT	Bladder therapeutic procedures	Renal and urinary tract therapeutic procedures	Surgical and medical procedures	Count	0	0	0	0	0	1	1	1	1	3	4	6	7	7	7	7	7	7	7	7	7	7	7	7	7	7	7	7	7	7	7	7
inspire	A2019195	10052693	Transurethral bladder resection	PT	Bladder therapeutic procedures	Renal and urinary tract therapeutic procedures	Surgical and medical procedures	Percent	0	0	0	0	0	0.15361	0.0947	0.06154	0.04575	0.09891	0.10365	0.12107	0.11279	0.09361	0.08654	0.08625	0.08623	0.08621	0.08614	0.08614	0.08614	0.0861	0.08559	0.08539	0.08539	0.08535	0.08535	0.08535	0.08515	0.08515	0.08515	0.08515
inspire	A1267889	10057008	Cystoprostatectomy	PT	Bladder therapeutic procedures	Renal and urinary tract therapeutic procedures	Surgical and medical procedures	Count	0	0	0	0	0	0	0	0	0	1	1	1	1	1	1	1	1	1	1	1	1	1	1	1	1	1	1	1	1	1	1	1
inspire	A1267889	10057008	Cystoprostatectomy	PT	Bladder therapeutic procedures	Renal and urinary tract therapeutic procedures	Surgical and medical procedures	Percent	0	0	0	0	0	0	0	0	0	0.03297	0.02591	0.02018	0.01611	0.01337	0.01236	0.01232	0.01232	0.01232	0.01231	0.01231	0.01231	0.0123	0.01223	0.0122	0.0122	0.01219	0.01219	0.01219	0.01216	0.01216	0.01216	0.01216
inspire	A0351439	10025251	Lymphocyte count	PT	White blood cell analyses	Haematology investigations (incl blood groups)	Investigations	Count	0	0	0	1	1	3	5	5	10	12	16	18	20	22	22	22	22	22	22	22	22	22	22	22	22	22	22	22	22	22	22	22
inspire	A0351439	10025251	Lymphocyte count	PT	White blood cell analyses	Haematology investigations (incl blood groups)	Investigations	Percent	0	0	0	0.54054	0.27174	0.46083	0.47348	0.30769	0.45746	0.39565	0.41462	0.3632	0.32227	0.2942	0.27197	0.27107	0.271	0.27094	0.27074	0.27074	0.27074	0.2706	0.26898	0.26836	0.26836	0.26823	0.26823	0.26823	0.26761	0.26761	0.26761	0.26761
inspire	A0772244	10034942	Photodynamic therapy	PT	Phototherapies	Therapeutic procedures and supportive care NEC	Surgical and medical procedures	Count	0	0	0	0	0	1	1	1	2	2	3	3	3	3	3	3	3	3	3	3	3	3	3	3	3	3	3	3	3	3	3	3
inspire	A0772244	10034942	Photodynamic therapy	PT	Phototherapies	Therapeutic procedures and supportive care NEC	Surgical and medical procedures	Percent	0	0	0	0	0	0.15361	0.0947	0.06154	0.09149	0.06594	0.07774	0.06053	0.04834	0.04012	0.03709	0.03696	0.03695	0.03695	0.03692	0.03692	0.03692	0.0369	0.03668	0.03659	0.03659	0.03658	0.03658	0.03658	0.03649	0.03649	0.03649	0.03649
inspire	A16492432	10068969	Adjuvant therapy	PT	Therapeutic procedures NEC	Therapeutic procedures and supportive care NEC	Surgical and medical procedures	Count	0	0	0	1	1	1	1	2	2	2	3	4	6	8	8	8	8	8	8	8	8	8	8	8	8	8	8	8	8	8	8	8
inspire	A16492432	10068969	Adjuvant therapy	PT	Therapeutic procedures NEC	Therapeutic procedures and supportive care NEC	Surgical and medical procedures	Percent	0	0	0	0.54054	0.27174	0.15361	0.0947	0.12308	0.09149	0.06594	0.07774	0.08071	0.09668	0.10698	0.0989	0.09857	0.09855	0.09852	0.09845	0.09845	0.09845	0.0984	0.09781	0.09758	0.09758	0.09754	0.09754	0.09754	0.09731	0.09731	0.09731	0.09731
inspire	A0291520	10059512	Apoptosis	PT	Cell metabolism disorders NEC	Metabolism disorders NEC	Metabolism and nutrition disorders	Count	0	0	0	0	0	1	1	1	1	1	2	4	4	5	5	5	5	5	5	5	5	5	5	5	5	5	5	5	5	5	5	5
inspire	A0291520	10059512	Apoptosis	PT	Cell metabolism disorders NEC	Metabolism disorders NEC	Metabolism and nutrition disorders	Percent	0	0	0	0	0	0.15361	0.0947	0.06154	0.04575	0.03297	0.05183	0.08071	0.06445	0.06686	0.06181	0.06161	0.06159	0.06158	0.06153	0.06153	0.06153	0.0615	0.06113	0.06099	0.06099	0.06096	0.06096	0.06096	0.06082	0.06082	0.06082	0.06082
inspire	A21210488	10062904	Hormone-refractory prostate cancer	PT	Prostatic neoplasms malignant	Reproductive neoplasms male malignant and unspecified	Neoplasms benign, malignant and unspecified (incl cysts and polyps)	Count	0	0	0	0	0	0	0	0	0	0	2	2	2	2	2	2	2	2	2	2	2	2	2	2	2	2	2	2	2	2	2	2
inspire	A21210488	10062904	Hormone-refractory prostate cancer	PT	Prostatic neoplasms malignant	Reproductive neoplasms male malignant and unspecified	Neoplasms benign, malignant and unspecified (incl cysts and polyps)	Percent	0	0	0	0	0	0	0	0	0	0	0.05183	0.04036	0.03223	0.02675	0.02472	0.02464	0.02464	0.02463	0.02461	0.02461	0.02461	0.0246	0.02445	0.0244	0.0244	0.02438	0.02438	0.02438	0.02433	0.02433	0.02433	0.02433
inspire	A2849329	10011483	Cryotherapy	PT	Therapeutic procedures NEC	Therapeutic procedures and supportive care NEC	Surgical and medical procedures	Count	0	0	0	0	0	0	1	1	1	2	3	3	4	4	4	4	4	4	4	4	4	4	4	4	4	4	4	4	4	4	4	4
inspire	A2849329	10011483	Cryotherapy	PT	Therapeutic procedures NEC	Therapeutic procedures and supportive care NEC	Surgical and medical procedures	Percent	0	0	0	0	0	0	0.0947	0.06154	0.04575	0.06594	0.07774	0.06053	0.06445	0.05349	0.04945	0.04929	0.04927	0.04926	0.04922	0.04922	0.04922	0.0492	0.04891	0.04879	0.04879	0.04877	0.04877	0.04877	0.04866	0.04866	0.04866	0.04866
inspire	A2293084	10055113	Breast cancer metastatic	PT	Breast and nipple neoplasms malignant	Breast neoplasms malignant and unspecified (incl nipple)	Neoplasms benign, malignant and unspecified (incl cysts and polyps)	Count	0	0	0	0	0	0	0	1	2	4	4	5	5	5	6	6	6	6	6	6	6	6	11	11	11	11	11	11	13	13	13	13
inspire	A2293084	10055113	Breast cancer metastatic	PT	Breast and nipple neoplasms malignant	Breast neoplasms malignant and unspecified (incl nipple)	Neoplasms benign, malignant and unspecified (incl cysts and polyps)	Percent	0	0	0	0	0	0	0	0.06154	0.09149	0.13188	0.10365	0.10089	0.08057	0.06686	0.07417	0.07393	0.07391	0.07389	0.07384	0.07384	0.07384	0.0738	0.13449	0.13418	0.13418	0.13411	0.13411	0.13411	0.15813	0.15813	0.15813	0.15813
inspire	A0651800	10003988	Back pain	PT	Musculoskeletal and connective tissue pain and discomfort	Musculoskeletal and connective tissue disorders NEC	Musculoskeletal and connective tissue disorders	Count	0	0	0	0	0	0	0	0	0	0	0	2	2	8	8	8	8	8	8	8	8	8	8	8	8	8	8	8	8	8	8	8
inspire	A0651800	10003988	Back pain	PT	Musculoskeletal and connective tissue pain and discomfort	Musculoskeletal and connective tissue disorders NEC	Musculoskeletal and connective tissue disorders	Percent	0	0	0	0	0	0	0	0	0	0	0	0.04036	0.03223	0.10698	0.0989	0.09857	0.09855	0.09852	0.09845	0.09845	0.09845	0.0984	0.09781	0.09758	0.09758	0.09754	0.09754	0.09754	0.09731	0.09731	0.09731	0.09731
inspire	A0133945	10047924	Wheezing	PT	Bronchospasm and obstruction	Bronchial disorders (excl neoplasms)	Respiratory, thoracic and mediastinal disorders	Count	0	0	0	0	0	0	0	0	0	0	0	0	0	1	1	1	1	1	1	1	1	1	1	1	1	1	1	1	1	1	1	1
inspire	A0133945	10047924	Wheezing	PT	Bronchospasm and obstruction	Bronchial disorders (excl neoplasms)	Respiratory, thoracic and mediastinal disorders	Percent	0	0	0	0	0	0	0	0	0	0	0	0	0	0.01337	0.01236	0.01232	0.01232	0.01232	0.01231	0.01231	0.01231	0.0123	0.01223	0.0122	0.0122	0.01219	0.01219	0.01219	0.01216	0.01216	0.01216	0.01216
inspire	A2849525	10045285	Ulcer	PT	Ulcers NEC	Tissue disorders NEC	General disorders and administration site conditions	Count	0	0	0	0	0	0	0	0	0	0	1	1	2	2	2	2	2	2	2	2	2	2	2	2	2	2	2	2	2	2	2	2
inspire	A2849525	10045285	Ulcer	PT	Ulcers NEC	Tissue disorders NEC	General disorders and administration site conditions	Percent	0	0	0	0	0	0	0	0	0	0	0.02591	0.02018	0.03223	0.02675	0.02472	0.02464	0.02464	0.02463	0.02461	0.02461	0.02461	0.0246	0.02445	0.0244	0.0244	0.02438	0.02438	0.02438	0.02433	0.02433	0.02433	0.02433
inspire	A2849243	10060800	Hot flush	PT	Peripheral vascular disorders NEC	Vascular disorders NEC	Vascular disorders	Count	0	0	0	0	0	0	0	0	0	0	0	0	0	0	1	1	1	1	1	1	1	1	1	1	1	1	1	1	1	1	1	1
inspire	A2849243	10060800	Hot flush	PT	Peripheral vascular disorders NEC	Vascular disorders NEC	Vascular disorders	Percent	0	0	0	0	0	0	0	0	0	0	0	0	0	0	0.01236	0.01232	0.01232	0.01232	0.01231	0.01231	0.01231	0.0123	0.01223	0.0122	0.0122	0.01219	0.01219	0.01219	0.01216	0.01216	0.01216	0.01216
inspire	A2849494	10039486	Sarcoidosis	PT	Acute and chronic sarcoidosis	Immune disorders NEC	Immune system disorders	Count	0	0	0	0	0	0	0	0	0	0	0	0	1	1	1	1	1	1	1	1	1	1	1	1	1	1	1	1	1	1	1	1
inspire	A2849494	10039486	Sarcoidosis	PT	Acute and chronic sarcoidosis	Immune disorders NEC	Immune system disorders	Percent	0	0	0	0	0	0	0	0	0	0	0	0	0.01611	0.01337	0.01236	0.01232	0.01232	0.01232	0.01231	0.01231	0.01231	0.0123	0.01223	0.0122	0.0122	0.01219	0.01219	0.01219	0.01216	0.01216	0.01216	0.01216
inspire	A0026886	10003445	Ascites	PT	Hepatobiliary signs and symptoms	Hepatic and hepatobiliary disorders	Hepatobiliary disorders	Count	0	0	0	1	1	1	1	1	1	2	3	6	8	9	9	9	9	9	9	9	9	9	9	9	9	9	9	9	9	9	9	9
inspire	A0026886	10003445	Ascites	PT	Hepatobiliary signs and symptoms	Hepatic and hepatobiliary disorders	Hepatobiliary disorders	Percent	0	0	0	0.54054	0.27174	0.15361	0.0947	0.06154	0.04575	0.06594	0.07774	0.12107	0.12891	0.12035	0.11126	0.11089	0.11086	0.11084	0.11076	0.11076	0.11076	0.1107	0.11004	0.10978	0.10978	0.10973	0.10973	0.10973	0.10948	0.10948	0.10948	0.10948
inspire	A2849414	10024189	Leiomyosarcoma	PT	Leiomyosarcomas	Soft tissue neoplasms malignant and unspecified	Neoplasms benign, malignant and unspecified (incl cysts and polyps)	Count	0	0	0	0	0	0	0	0	0	0	3	6	6	6	6	6	6	6	6	6	6	6	6	6	6	6	6	6	6	6	6	6
inspire	A2849414	10024189	Leiomyosarcoma	PT	Leiomyosarcomas	Soft tissue neoplasms malignant and unspecified	Neoplasms benign, malignant and unspecified (incl cysts and polyps)	Percent	0	0	0	0	0	0	0	0	0	0	0.07774	0.12107	0.09668	0.08024	0.07417	0.07393	0.07391	0.07389	0.07384	0.07384	0.07384	0.0738	0.07336	0.07319	0.07319	0.07315	0.07315	0.07315	0.07298	0.07298	0.07298	0.07298
inspire	A24135316	10075333	Soft tissue sarcoma	PT	Soft tissue sarcomas histology unspecified	Soft tissue neoplasms malignant and unspecified	Neoplasms benign, malignant and unspecified (incl cysts and polyps)	Count	0	0	0	0	0	0	0	0	0	4	5	6	6	7	7	7	7	7	7	7	7	7	7	7	7	7	7	7	7	7	7	7
inspire	A24135316	10075333	Soft tissue sarcoma	PT	Soft tissue sarcomas histology unspecified	Soft tissue neoplasms malignant and unspecified	Neoplasms benign, malignant and unspecified (incl cysts and polyps)	Percent	0	0	0	0	0	0	0	0	0	0.13188	0.12957	0.12107	0.09668	0.09361	0.08654	0.08625	0.08623	0.08621	0.08614	0.08614	0.08614	0.0861	0.08559	0.08539	0.08539	0.08535	0.08535	0.08535	0.08515	0.08515	0.08515	0.08515
inspire	A12057376	10066901	Treatment failure	PT	Therapeutic and nontherapeutic responses	Therapeutic and nontherapeutic effects (excl toxicity)	General disorders and administration site conditions	Count	0	0	0	1	1	1	1	1	1	1	1	1	1	1	1	1	1	1	1	1	1	1	1	1	1	1	1	1	1	1	1	1
inspire	A12057376	10066901	Treatment failure	PT	Therapeutic and nontherapeutic responses	Therapeutic and nontherapeutic effects (excl toxicity)	General disorders and administration site conditions	Percent	0	0	0	0.54054	0.27174	0.15361	0.0947	0.06154	0.04575	0.03297	0.02591	0.02018	0.01611	0.01337	0.01236	0.01232	0.01232	0.01232	0.01231	0.01231	0.01231	0.0123	0.01223	0.0122	0.0122	0.01219	0.01219	0.01219	0.01216	0.01216	0.01216	0.01216
inspire	A17456777	10069754	Acquired gene mutation	PT	Gene mutations and other alterations NEC	Chromosomal abnormalities, gene alterations and gene variants	Congenital, familial and genetic disorders	Count	0	0	0	0	0	0	0	1	1	1	1	1	1	1	1	1	1	1	1	1	1	1	1	1	1	1	1	1	1	1	1	1
inspire	A17456777	10069754	Acquired gene mutation	PT	Gene mutations and other alterations NEC	Chromosomal abnormalities, gene alterations and gene variants	Congenital, familial and genetic disorders	Percent	0	0	0	0	0	0	0	0.06154	0.04575	0.03297	0.02591	0.02018	0.01611	0.01337	0.01236	0.01232	0.01232	0.01232	0.01231	0.01231	0.01231	0.0123	0.01223	0.0122	0.0122	0.01219	0.01219	0.01219	0.01216	0.01216	0.01216	0.01216
inspire	A27345663	10078638	Systemic scleroderma	PT	Connective tissue disorders	Epidermal and dermal conditions	Skin and subcutaneous tissue disorders	Count	0	0	0	0	0	0	0	0	0	1	1	1	1	1	1	1	1	1	1	1	1	1	1	1	1	1	1	1	1	1	1	1
inspire	A27345663	10078638	Systemic scleroderma	PT	Connective tissue disorders	Epidermal and dermal conditions	Skin and subcutaneous tissue disorders	Percent	0	0	0	0	0	0	0	0	0	0.03297	0.02591	0.02018	0.01611	0.01337	0.01236	0.01232	0.01232	0.01232	0.01231	0.01231	0.01231	0.0123	0.01223	0.0122	0.0122	0.01219	0.01219	0.01219	0.01216	0.01216	0.01216	0.01216
inspire	A2849526	10046735	Urticaria	PT	Urticarias	Angioedema and urticaria	Skin and subcutaneous tissue disorders	Count	0	0	0	0	0	0	1	2	2	3	3	3	3	3	3	3	3	3	3	3	3	3	3	3	3	3	3	3	3	3	3	3
inspire	A2849526	10046735	Urticaria	PT	Urticarias	Angioedema and urticaria	Skin and subcutaneous tissue disorders	Percent	0	0	0	0	0	0	0.0947	0.12308	0.09149	0.09891	0.07774	0.06053	0.04834	0.04012	0.03709	0.03696	0.03695	0.03695	0.03692	0.03692	0.03692	0.0369	0.03668	0.03659	0.03659	0.03658	0.03658	0.03658	0.03649	0.03649	0.03649	0.03649
inspire	A14224527	10038389	Renal cancer	PT	Renal neoplasms malignant	Renal and urinary tract neoplasms malignant and unspecified	Neoplasms benign, malignant and unspecified (incl cysts and polyps)	Count	0	0	0	0	0	0	1	2	2	5	7	7	7	10	11	11	11	11	11	11	11	11	11	11	11	11	11	11	11	11	11	11
inspire	A14224527	10038389	Renal cancer	PT	Renal neoplasms malignant	Renal and urinary tract neoplasms malignant and unspecified	Neoplasms benign, malignant and unspecified (incl cysts and polyps)	Percent	0	0	0	0	0	0	0.0947	0.12308	0.09149	0.16485	0.18139	0.14124	0.11279	0.13373	0.13599	0.13553	0.1355	0.13547	0.13537	0.13537	0.13537	0.1353	0.13449	0.13418	0.13418	0.13411	0.13411	0.13411	0.1338	0.1338	0.1338	0.1338
inspire	A9459665	10065646	Hormone therapy	PT	Hormonal therapeutic procedures NEC	Endocrine gland therapeutic procedures	Surgical and medical procedures	Count	0	0	0	0	0	0	0	1	1	1	1	2	3	3	3	3	3	3	3	3	3	3	3	3	3	3	3	3	3	3	3	3
inspire	A9459665	10065646	Hormone therapy	PT	Hormonal therapeutic procedures NEC	Endocrine gland therapeutic procedures	Surgical and medical procedures	Percent	0	0	0	0	0	0	0	0.06154	0.04575	0.03297	0.02591	0.04036	0.04834	0.04012	0.03709	0.03696	0.03695	0.03695	0.03692	0.03692	0.03692	0.0369	0.03668	0.03659	0.03659	0.03658	0.03658	0.03658	0.03649	0.03649	0.03649	0.03649
inspire	A0879874	10005553	Blood glucose	PT	Carbohydrate tolerance analyses (incl diabetes)	Metabolic, nutritional and blood gas investigations	Investigations	Count	0	0	0	0	0	0	0	0	0	0	0	2	3	3	3	3	3	3	3	3	3	3	3	3	3	3	3	3	3	3	3	3
inspire	A0879874	10005553	Blood glucose	PT	Carbohydrate tolerance analyses (incl diabetes)	Metabolic, nutritional and blood gas investigations	Investigations	Percent	0	0	0	0	0	0	0	0	0	0	0	0.04036	0.04834	0.04012	0.03709	0.03696	0.03695	0.03695	0.03692	0.03692	0.03692	0.0369	0.03668	0.03659	0.03659	0.03658	0.03658	0.03658	0.03649	0.03649	0.03649	0.03649
inspire	A23065513	10073855	Ketogenic diet	PT	Dietary and nutritional therapies	Therapeutic procedures and supportive care NEC	Surgical and medical procedures	Count	0	0	0	0	1	1	1	1	1	1	1	3	3	5	5	5	5	5	5	5	5	5	5	5	5	5	5	5	5	5	5	5
inspire	A23065513	10073855	Ketogenic diet	PT	Dietary and nutritional therapies	Therapeutic procedures and supportive care NEC	Surgical and medical procedures	Percent	0	0	0	0	0.27174	0.15361	0.0947	0.06154	0.04575	0.03297	0.02591	0.06053	0.04834	0.06686	0.06181	0.06161	0.06159	0.06158	0.06153	0.06153	0.06153	0.0615	0.06113	0.06099	0.06099	0.06096	0.06096	0.06096	0.06082	0.06082	0.06082	0.06082
inspire	A15837685	10068315	Fasting	PT	Dietary and nutritional issues	Lifestyle issues	Social circumstances	Count	0	0	0	0	0	0	0	0	0	0	0	1	2	2	2	2	2	2	2	2	2	2	2	2	2	2	2	2	2	2	2	2
inspire	A15837685	10068315	Fasting	PT	Dietary and nutritional issues	Lifestyle issues	Social circumstances	Percent	0	0	0	0	0	0	0	0	0	0	0	0.02018	0.03223	0.02675	0.02472	0.02464	0.02464	0.02463	0.02461	0.02461	0.02461	0.0246	0.02445	0.0244	0.0244	0.02438	0.02438	0.02438	0.02433	0.02433	0.02433	0.02433
inspire	A2849395	10020843	Hyperthermia	PT	Heat injuries (excl thermal burns)	Injuries by physical agents	Injury, poisoning and procedural complications	Count	0	0	0	1	1	2	2	2	3	4	5	8	11	11	11	11	11	11	11	11	11	11	11	11	11	11	11	11	11	11	11	11
inspire	A2849395	10020843	Hyperthermia	PT	Heat injuries (excl thermal burns)	Injuries by physical agents	Injury, poisoning and procedural complications	Percent	0	0	0	0.54054	0.27174	0.30722	0.18939	0.12308	0.13724	0.13188	0.12957	0.16142	0.17725	0.1471	0.13599	0.13553	0.1355	0.13547	0.13537	0.13537	0.13537	0.1353	0.13449	0.13418	0.13418	0.13411	0.13411	0.13411	0.1338	0.1338	0.1338	0.1338
inspire	A0005341	10041823	Squamous cell carcinoma	PT	Neoplasms malignant site unspecified NEC	Miscellaneous and site unspecified neoplasms malignant and unspecified	Neoplasms benign, malignant and unspecified (incl cysts and polyps)	Count	0	0	0	0	0	0	0	0	1	2	4	6	6	11	12	12	12	12	12	12	12	12	12	12	12	12	12	12	12	12	12	12
inspire	A0005341	10041823	Squamous cell carcinoma	PT	Neoplasms malignant site unspecified NEC	Miscellaneous and site unspecified neoplasms malignant and unspecified	Neoplasms benign, malignant and unspecified (incl cysts and polyps)	Percent	0	0	0	0	0	0	0	0	0.04575	0.06594	0.10365	0.12107	0.09668	0.1471	0.14835	0.14786	0.14782	0.14778	0.14767	0.14767	0.14767	0.1476	0.14672	0.14638	0.14638	0.14631	0.14631	0.14631	0.14597	0.14597	0.14597	0.14597
inspire	A2850764	10009944	Colon cancer	PT	Colorectal neoplasms malignant	Gastrointestinal neoplasms malignant and unspecified	Neoplasms benign, malignant and unspecified (incl cysts and polyps)	Count	0	0	0	0	0	0	0	2	3	4	6	7	10	10	11	11	11	11	11	11	11	11	11	11	11	11	11	11	11	11	11	11
inspire	A2850764	10009944	Colon cancer	PT	Colorectal neoplasms malignant	Gastrointestinal neoplasms malignant and unspecified	Neoplasms benign, malignant and unspecified (incl cysts and polyps)	Percent	0	0	0	0	0	0	0	0.12308	0.13724	0.13188	0.15548	0.14124	0.16113	0.13373	0.13599	0.13553	0.1355	0.13547	0.13537	0.13537	0.13537	0.1353	0.13449	0.13418	0.13418	0.13411	0.13411	0.13411	0.1338	0.1338	0.1338	0.1338
inspire	A8255707	10064196	Blood count	PT	Blood counts NEC	Haematology investigations (incl blood groups)	Investigations	Count	0	0	0	1	2	2	2	2	2	3	4	5	6	9	9	9	9	9	9	9	9	9	9	9	9	9	9	9	9	9	9	9
inspire	A8255707	10064196	Blood count	PT	Blood counts NEC	Haematology investigations (incl blood groups)	Investigations	Percent	0	0	0	0.54054	0.54348	0.30722	0.18939	0.12308	0.09149	0.09891	0.10365	0.10089	0.09668	0.12035	0.11126	0.11089	0.11086	0.11084	0.11076	0.11076	0.11076	0.1107	0.11004	0.10978	0.10978	0.10973	0.10973	0.10973	0.10948	0.10948	0.10948	0.10948
inspire	A2850786	10008342	Cervix carcinoma	PT	Cervix neoplasms malignant	Reproductive neoplasms female malignant and unspecified	Neoplasms benign, malignant and unspecified (incl cysts and polyps)	Count	0	0	0	0	1	1	1	1	2	3	3	3	4	5	5	5	5	5	5	5	5	5	5	5	5	5	5	5	5	5	5	5
inspire	A2850786	10008342	Cervix carcinoma	PT	Cervix neoplasms malignant	Reproductive neoplasms female malignant and unspecified	Neoplasms benign, malignant and unspecified (incl cysts and polyps)	Percent	0	0	0	0	0.27174	0.15361	0.0947	0.06154	0.09149	0.09891	0.07774	0.06053	0.06445	0.06686	0.06181	0.06161	0.06159	0.06158	0.06153	0.06153	0.06153	0.0615	0.06113	0.06099	0.06099	0.06096	0.06096	0.06096	0.06082	0.06082	0.06082	0.06082
inspire	A2851174	10028372	Muscular weakness	PT	Muscle weakness conditions	Muscle disorders	Musculoskeletal and connective tissue disorders	Count	0	0	0	0	0	1	1	1	1	1	1	2	2	2	3	3	3	3	3	3	3	3	3	3	3	3	3	3	3	3	3	3
inspire	A2851174	10028372	Muscular weakness	PT	Muscle weakness conditions	Muscle disorders	Musculoskeletal and connective tissue disorders	Percent	0	0	0	0	0	0.15361	0.0947	0.06154	0.04575	0.03297	0.02591	0.04036	0.03223	0.02675	0.03709	0.03696	0.03695	0.03695	0.03692	0.03692	0.03692	0.0369	0.03668	0.03659	0.03659	0.03658	0.03658	0.03658	0.03649	0.03649	0.03649	0.03649
inspire	A0436754	10028417	Myasthenia gravis	PT	Myasthenia gravis and related conditions	Muscle disorders	Musculoskeletal and connective tissue disorders	Count	0	0	0	0	0	0	0	0	0	0	0	0	3	5	11	11	11	11	11	11	11	11	11	11	11	11	11	11	11	11	11	11
inspire	A0436754	10028417	Myasthenia gravis	PT	Myasthenia gravis and related conditions	Muscle disorders	Musculoskeletal and connective tissue disorders	Percent	0	0	0	0	0	0	0	0	0	0	0	0	0.04834	0.06686	0.13599	0.13553	0.1355	0.13547	0.13537	0.13537	0.13537	0.1353	0.13449	0.13418	0.13418	0.13411	0.13411	0.13411	0.1338	0.1338	0.1338	0.1338
inspire	A0023867	10002368	Anger	PT	Emotional and mood disturbances NEC	Mood disorders and disturbances NEC	Psychiatric disorders	Count	0	0	0	0	0	0	0	0	0	0	0	1	2	2	3	3	3	3	3	3	3	3	3	3	3	3	3	3	3	3	3	3
inspire	A0023867	10002368	Anger	PT	Emotional and mood disturbances NEC	Mood disorders and disturbances NEC	Psychiatric disorders	Percent	0	0	0	0	0	0	0	0	0	0	0	0.02018	0.03223	0.02675	0.03709	0.03696	0.03695	0.03695	0.03692	0.03692	0.03692	0.0369	0.03668	0.03659	0.03659	0.03658	0.03658	0.03658	0.03649	0.03649	0.03649	0.03649
inspire	A2849237	10046571	Urinary tract infection	PT	Urinary tract infections	Infections - pathogen unspecified	Infections and infestations	Count	0	0	0	0	0	0	0	0	0	0	1	4	5	5	5	5	5	5	5	5	5	5	5	5	5	5	5	5	5	5	5	5
inspire	A2849237	10046571	Urinary tract infection	PT	Urinary tract infections	Infections - pathogen unspecified	Infections and infestations	Percent	0	0	0	0	0	0	0	0	0	0	0.02591	0.08071	0.08057	0.06686	0.06181	0.06161	0.06159	0.06158	0.06153	0.06153	0.06153	0.0615	0.06113	0.06099	0.06099	0.06096	0.06096	0.06096	0.06082	0.06082	0.06082	0.06082
inspire	A2849152	10040047	Sepsis	PT	Sepsis, bacteraemia, viraemia and fungaemia NEC	Infections - pathogen unspecified	Infections and infestations	Count	0	0	0	0	0	0	0	0	0	3	5	9	12	13	14	14	14	14	14	14	14	14	14	14	14	14	14	14	14	14	14	14
inspire	A2849152	10040047	Sepsis	PT	Sepsis, bacteraemia, viraemia and fungaemia NEC	Infections - pathogen unspecified	Infections and infestations	Percent	0	0	0	0	0	0	0	0	0	0.09891	0.12957	0.1816	0.19336	0.17384	0.17307	0.1725	0.17246	0.17241	0.17229	0.17229	0.17229	0.1722	0.17117	0.17077	0.17077	0.17069	0.17069	0.17069	0.1703	0.1703	0.1703	0.1703
inspire	A2849530	10047700	Vomiting	PT	Nausea and vomiting symptoms	Gastrointestinal signs and symptoms	Gastrointestinal disorders	Count	0	0	0	1	1	1	1	3	4	6	6	11	14	17	21	21	21	21	21	21	21	21	21	21	21	21	21	21	21	21	21	21
inspire	A2849530	10047700	Vomiting	PT	Nausea and vomiting symptoms	Gastrointestinal signs and symptoms	Gastrointestinal disorders	Percent	0	0	0	0.54054	0.27174	0.15361	0.0947	0.18462	0.18298	0.19782	0.15548	0.22195	0.22559	0.22733	0.25961	0.25875	0.25868	0.25862	0.25843	0.25843	0.25843	0.2583	0.25676	0.25616	0.25616	0.25604	0.25604	0.25604	0.25544	0.25544	0.25544	0.25544
inspire	A1593079	10035528	Platelet count decreased	PT	Platelet analyses	Haematology investigations (incl blood groups)	Investigations	Count	0	0	0	0	0	0	0	0	1	1	2	2	2	2	3	3	3	3	3	3	3	3	3	3	3	3	3	3	3	3	3	3
inspire	A1593079	10035528	Platelet count decreased	PT	Platelet analyses	Haematology investigations (incl blood groups)	Investigations	Percent	0	0	0	0	0	0	0	0	0.04575	0.03297	0.05183	0.04036	0.03223	0.02675	0.03709	0.03696	0.03695	0.03695	0.03692	0.03692	0.03692	0.0369	0.03668	0.03659	0.03659	0.03658	0.03658	0.03658	0.03649	0.03649	0.03649	0.03649
inspire	A2850794	10033609	Pancreatic carcinoma	PT	Pancreatic neoplasms malignant (excl islet cell and carcinoid)	Gastrointestinal neoplasms malignant and unspecified	Neoplasms benign, malignant and unspecified (incl cysts and polyps)	Count	0	0	0	0	0	0	0	1	1	3	3	4	5	5	6	6	6	6	6	6	6	6	6	6	6	6	6	6	6	6	6	6
inspire	A2850794	10033609	Pancreatic carcinoma	PT	Pancreatic neoplasms malignant (excl islet cell and carcinoid)	Gastrointestinal neoplasms malignant and unspecified	Neoplasms benign, malignant and unspecified (incl cysts and polyps)	Percent	0	0	0	0	0	0	0	0.06154	0.04575	0.09891	0.07774	0.08071	0.08057	0.06686	0.07417	0.07393	0.07391	0.07389	0.07384	0.07384	0.07384	0.0738	0.07336	0.07319	0.07319	0.07315	0.07315	0.07315	0.07298	0.07298	0.07298	0.07298
inspire	A2851092	10019695	Hepatic neoplasm	PT	Hepatobiliary neoplasms malignancy unspecified	Hepatobiliary neoplasms malignant and unspecified	Neoplasms benign, malignant and unspecified (incl cysts and polyps)	Count	0	0	1	1	1	1	2	4	6	10	13	14	14	16	16	16	16	16	16	16	16	16	16	16	16	16	16	16	16	16	16	16
inspire	A2851092	10019695	Hepatic neoplasm	PT	Hepatobiliary neoplasms malignancy unspecified	Hepatobiliary neoplasms malignant and unspecified	Neoplasms benign, malignant and unspecified (incl cysts and polyps)	Percent	0	0	3.22581	0.54054	0.27174	0.15361	0.18939	0.24615	0.27447	0.32971	0.33687	0.28249	0.22559	0.21396	0.1978	0.19714	0.19709	0.19704	0.1969	0.1969	0.1969	0.1968	0.19562	0.19517	0.19517	0.19507	0.19507	0.19507	0.19462	0.19462	0.19462	0.19462
inspire	A2849475	10036012	Poliomyelitis	PT	Poliomyelitis viral infections	Viral infectious disorders	Infections and infestations	Count	0	0	0	0	0	0	0	0	0	2	2	2	2	3	3	3	3	3	3	3	3	3	3	3	3	3	3	3	3	3	3	3
inspire	A2849475	10036012	Poliomyelitis	PT	Poliomyelitis viral infections	Viral infectious disorders	Infections and infestations	Percent	0	0	0	0	0	0	0	0	0	0.06594	0.05183	0.04036	0.03223	0.04012	0.03709	0.03696	0.03695	0.03695	0.03692	0.03692	0.03692	0.0369	0.03668	0.03659	0.03659	0.03658	0.03658	0.03658	0.03649	0.03649	0.03649	0.03649
inspire	A16491956	10068954	Crime	PT	Criminal activity	Legal issues	Social circumstances	Count	0	0	0	0	0	0	0	0	0	1	1	2	2	3	3	3	3	3	3	3	3	3	3	3	3	3	3	3	3	3	3	3
inspire	A16491956	10068954	Crime	PT	Criminal activity	Legal issues	Social circumstances	Percent	0	0	0	0	0	0	0	0	0	0.03297	0.02591	0.04036	0.03223	0.04012	0.03709	0.03696	0.03695	0.03695	0.03692	0.03692	0.03692	0.0369	0.03668	0.03659	0.03659	0.03658	0.03658	0.03658	0.03649	0.03649	0.03649	0.03649
inspire	A2849697	10013050	Disability	PT	Disability issues	Lifestyle issues	Social circumstances	Count	0	0	0	0	0	0	0	2	4	5	5	5	5	6	6	6	6	6	6	6	6	6	6	6	6	6	6	6	6	6	6	6
inspire	A2849697	10013050	Disability	PT	Disability issues	Lifestyle issues	Social circumstances	Percent	0	0	0	0	0	0	0	0.12308	0.18298	0.16485	0.12957	0.10089	0.08057	0.08024	0.07417	0.07393	0.07391	0.07389	0.07384	0.07384	0.07384	0.0738	0.07336	0.07319	0.07319	0.07315	0.07315	0.07315	0.07298	0.07298	0.07298	0.07298
inspire	A0033845	10006895	Cachexia	PT	Oncologic complications and emergencies	Neoplasm related morbidities	Neoplasms benign, malignant and unspecified (incl cysts and polyps)	Count	0	0	0	0	0	0	0	0	0	1	2	2	4	5	5	5	5	5	5	5	5	5	5	5	5	5	5	5	5	5	5	5
inspire	A0033845	10006895	Cachexia	PT	Oncologic complications and emergencies	Neoplasm related morbidities	Neoplasms benign, malignant and unspecified (incl cysts and polyps)	Percent	0	0	0	0	0	0	0	0	0	0.03297	0.05183	0.04036	0.06445	0.06686	0.06181	0.06161	0.06159	0.06158	0.06153	0.06153	0.06153	0.0615	0.06113	0.06099	0.06099	0.06096	0.06096	0.06096	0.06082	0.06082	0.06082	0.06082
inspire	A1583643	10004744	Biopsy breast	PT	Reproductive organ and breast histopathology procedures	Reproductive organ and breast investigations (excl hormone analyses)	Investigations	Count	0	0	0	0	0	0	0	0	0	0	0	0	0	1	1	1	1	1	1	1	1	1	1	1	1	1	1	1	1	1	1	1
inspire	A1583643	10004744	Biopsy breast	PT	Reproductive organ and breast histopathology procedures	Reproductive organ and breast investigations (excl hormone analyses)	Investigations	Percent	0	0	0	0	0	0	0	0	0	0	0	0	0	0.01337	0.01236	0.01232	0.01232	0.01232	0.01231	0.01231	0.01231	0.0123	0.01223	0.0122	0.0122	0.01219	0.01219	0.01219	0.01216	0.01216	0.01216	0.01216
inspire	A1573335	10000087	Abdominal pain upper	PT	Gastrointestinal and abdominal pains (excl oral and throat)	Gastrointestinal signs and symptoms	Gastrointestinal disorders	Count	0	0	0	0	1	1	1	2	2	2	3	3	4	5	5	5	5	5	5	5	5	5	5	5	5	5	5	5	5	5	5	5
inspire	A1573335	10000087	Abdominal pain upper	PT	Gastrointestinal and abdominal pains (excl oral and throat)	Gastrointestinal signs and symptoms	Gastrointestinal disorders	Percent	0	0	0	0	0.27174	0.15361	0.0947	0.12308	0.09149	0.06594	0.07774	0.06053	0.06445	0.06686	0.06181	0.06161	0.06159	0.06158	0.06153	0.06153	0.06153	0.0615	0.06113	0.06099	0.06099	0.06096	0.06096	0.06096	0.06082	0.06082	0.06082	0.06082
inspire	A2017938	10051676	Metastases to peritoneum	PT	Metastases to specified sites	Metastases	Neoplasms benign, malignant and unspecified (incl cysts and polyps)	Count	0	0	0	0	0	0	0	0	0	0	0	0	1	1	1	1	1	1	1	1	1	1	1	1	1	1	1	1	1	1	1	1
inspire	A2017938	10051676	Metastases to peritoneum	PT	Metastases to specified sites	Metastases	Neoplasms benign, malignant and unspecified (incl cysts and polyps)	Percent	0	0	0	0	0	0	0	0	0	0	0	0	0.01611	0.01337	0.01236	0.01232	0.01232	0.01232	0.01231	0.01231	0.01231	0.0123	0.01223	0.0122	0.0122	0.01219	0.01219	0.01219	0.01216	0.01216	0.01216	0.01216
inspire	A2852491	10061269	Malignant peritoneal neoplasm	PT	Gastrointestinal neoplasms malignant NEC	Gastrointestinal neoplasms malignant and unspecified	Neoplasms benign, malignant and unspecified (incl cysts and polyps)	Count	0	0	0	0	0	0	0	0	0	0	0	0	1	1	1	1	1	1	1	1	1	1	1	1	1	1	1	1	1	1	1	1
inspire	A2852491	10061269	Malignant peritoneal neoplasm	PT	Gastrointestinal neoplasms malignant NEC	Gastrointestinal neoplasms malignant and unspecified	Neoplasms benign, malignant and unspecified (incl cysts and polyps)	Percent	0	0	0	0	0	0	0	0	0	0	0	0	0.01611	0.01337	0.01236	0.01232	0.01232	0.01232	0.01231	0.01231	0.01231	0.0123	0.01223	0.0122	0.0122	0.01219	0.01219	0.01219	0.01216	0.01216	0.01216	0.01216
inspire	A1584946	10005734	Blood pressure decreased	PT	Vascular tests NEC (incl blood pressure)	Cardiac and vascular investigations (excl enzyme tests)	Investigations	Count	0	0	0	0	0	0	0	0	0	0	0	0	1	2	2	2	2	2	2	2	2	2	2	2	2	2	2	2	2	2	2	2
inspire	A1584946	10005734	Blood pressure decreased	PT	Vascular tests NEC (incl blood pressure)	Cardiac and vascular investigations (excl enzyme tests)	Investigations	Percent	0	0	0	0	0	0	0	0	0	0	0	0	0.01611	0.02675	0.02472	0.02464	0.02464	0.02463	0.02461	0.02461	0.02461	0.0246	0.02445	0.0244	0.0244	0.02438	0.02438	0.02438	0.02433	0.02433	0.02433	0.02433
inspire	A2852401	10061523	Lip and/or oral cavity cancer	PT	Lip and oral cavity neoplasms malignant	Gastrointestinal neoplasms malignant and unspecified	Neoplasms benign, malignant and unspecified (incl cysts and polyps)	Count	0	0	0	1	1	1	1	1	1	1	1	1	1	1	1	1	1	1	1	1	1	1	1	1	1	1	1	1	1	1	1	1
inspire	A2852401	10061523	Lip and/or oral cavity cancer	PT	Lip and oral cavity neoplasms malignant	Gastrointestinal neoplasms malignant and unspecified	Neoplasms benign, malignant and unspecified (incl cysts and polyps)	Percent	0	0	0	0.54054	0.27174	0.15361	0.0947	0.06154	0.04575	0.03297	0.02591	0.02018	0.01611	0.01337	0.01236	0.01232	0.01232	0.01232	0.01231	0.01231	0.01231	0.0123	0.01223	0.0122	0.0122	0.01219	0.01219	0.01219	0.01216	0.01216	0.01216	0.01216
inspire	A0042279	10010774	Constipation	PT	Gastrointestinal atonic and hypomotility disorders NEC	Gastrointestinal motility and defaecation conditions	Gastrointestinal disorders	Count	0	0	0	0	1	1	1	4	4	5	6	6	11	15	16	16	16	16	16	16	16	16	16	16	16	16	16	16	16	16	16	16
inspire	A0042279	10010774	Constipation	PT	Gastrointestinal atonic and hypomotility disorders NEC	Gastrointestinal motility and defaecation conditions	Gastrointestinal disorders	Percent	0	0	0	0	0.27174	0.15361	0.0947	0.24615	0.18298	0.16485	0.15548	0.12107	0.17725	0.20059	0.1978	0.19714	0.19709	0.19704	0.1969	0.1969	0.1969	0.1968	0.19562	0.19517	0.19517	0.19507	0.19507	0.19507	0.19462	0.19462	0.19462	0.19462
inspire	A0646397	10002807	Antinuclear antibody	PT	Autoimmunity analyses	Immunology and allergy investigations	Investigations	Count	0	0	0	0	0	0	0	0	0	0	1	1	1	1	1	1	1	1	1	1	1	1	1	1	1	1	1	1	1	1	1	1
inspire	A0646397	10002807	Antinuclear antibody	PT	Autoimmunity analyses	Immunology and allergy investigations	Investigations	Percent	0	0	0	0	0	0	0	0	0	0	0.02591	0.02018	0.01611	0.01337	0.01236	0.01232	0.01232	0.01232	0.01231	0.01231	0.01231	0.0123	0.01223	0.0122	0.0122	0.01219	0.01219	0.01219	0.01216	0.01216	0.01216	0.01216
inspire	A0071589	10021151	Hysterectomy	PT	Uterine therapeutic procedures	Obstetric and gynaecological therapeutic procedures	Surgical and medical procedures	Count	0	0	0	0	0	0	0	0	0	0	0	0	0	2	2	2	2	2	2	2	2	2	2	2	2	2	2	2	2	2	2	2
inspire	A0071589	10021151	Hysterectomy	PT	Uterine therapeutic procedures	Obstetric and gynaecological therapeutic procedures	Surgical and medical procedures	Percent	0	0	0	0	0	0	0	0	0	0	0	0	0	0.02675	0.02472	0.02464	0.02464	0.02463	0.02461	0.02461	0.02461	0.0246	0.02445	0.0244	0.0244	0.02438	0.02438	0.02438	0.02433	0.02433	0.02433	0.02433
inspire	A2849454	10061889	Oophorectomy	PT	Ovarian therapeutic procedures	Obstetric and gynaecological therapeutic procedures	Surgical and medical procedures	Count	0	0	0	0	0	0	0	0	2	2	2	2	2	3	3	3	3	3	3	3	3	3	4	4	4	4	4	4	4	4	4	4
inspire	A2849454	10061889	Oophorectomy	PT	Ovarian therapeutic procedures	Obstetric and gynaecological therapeutic procedures	Surgical and medical procedures	Percent	0	0	0	0	0	0	0	0	0.09149	0.06594	0.05183	0.04036	0.03223	0.04012	0.03709	0.03696	0.03695	0.03695	0.03692	0.03692	0.03692	0.0369	0.04891	0.04879	0.04879	0.04877	0.04877	0.04877	0.04866	0.04866	0.04866	0.04866
inspire	A0108244	10037660	Pyrexia	PT	Febrile disorders	Body temperature conditions	General disorders and administration site conditions	Count	0	0	0	0	0	0	1	1	2	3	3	3	4	7	7	7	7	7	7	7	7	7	7	7	7	7	7	7	7	7	7	7
inspire	A0108244	10037660	Pyrexia	PT	Febrile disorders	Body temperature conditions	General disorders and administration site conditions	Percent	0	0	0	0	0	0	0.0947	0.06154	0.09149	0.09891	0.07774	0.06053	0.06445	0.09361	0.08654	0.08625	0.08623	0.08621	0.08614	0.08614	0.08614	0.0861	0.08559	0.08539	0.08539	0.08535	0.08535	0.08535	0.08515	0.08515	0.08515	0.08515
inspire	A0395526	10006002	Bone pain	PT	Bone related signs and symptoms	Bone disorders (excl congenital and fractures)	Musculoskeletal and connective tissue disorders	Count	0	0	0	0	0	0	0	2	3	3	3	3	5	6	9	9	9	9	9	9	9	9	9	9	9	9	9	9	9	9	9	9
inspire	A0395526	10006002	Bone pain	PT	Bone related signs and symptoms	Bone disorders (excl congenital and fractures)	Musculoskeletal and connective tissue disorders	Percent	0	0	0	0	0	0	0	0.12308	0.13724	0.09891	0.07774	0.06053	0.08057	0.08024	0.11126	0.11089	0.11086	0.11084	0.11076	0.11076	0.11076	0.1107	0.11004	0.10978	0.10978	0.10973	0.10973	0.10973	0.10948	0.10948	0.10948	0.10948
inspire	A0033373	10006811	Bursitis	PT	Bursal disorders	Synovial and bursal disorders	Musculoskeletal and connective tissue disorders	Count	0	0	0	0	0	0	0	0	0	0	0	0	0	1	1	1	1	1	1	1	1	1	1	1	1	1	1	1	1	1	1	1
inspire	A0033373	10006811	Bursitis	PT	Bursal disorders	Synovial and bursal disorders	Musculoskeletal and connective tissue disorders	Percent	0	0	0	0	0	0	0	0	0	0	0	0	0	0.01337	0.01236	0.01232	0.01232	0.01232	0.01231	0.01231	0.01231	0.0123	0.01223	0.0122	0.0122	0.01219	0.01219	0.01219	0.01216	0.01216	0.01216	0.01216
inspire	A2849292	10003246	Arthritis	PT	Arthropathies NEC	Joint disorders	Musculoskeletal and connective tissue disorders	Count	0	0	0	1	1	1	3	3	3	3	4	5	6	7	7	7	7	7	7	7	7	7	7	7	7	7	7	7	7	7	7	7
inspire	A2849292	10003246	Arthritis	PT	Arthropathies NEC	Joint disorders	Musculoskeletal and connective tissue disorders	Percent	0	0	0	0.54054	0.27174	0.15361	0.28409	0.18462	0.13724	0.09891	0.10365	0.10089	0.09668	0.09361	0.08654	0.08625	0.08623	0.08621	0.08614	0.08614	0.08614	0.0861	0.08559	0.08539	0.08539	0.08535	0.08535	0.08535	0.08515	0.08515	0.08515	0.08515
inspire	A0101451	10034998	Physiotherapy	PT	Therapeutic procedures NEC	Therapeutic procedures and supportive care NEC	Surgical and medical procedures	Count	0	0	0	0	0	0	0	0	1	1	1	1	1	2	3	3	3	3	3	3	3	3	3	3	3	3	3	3	3	3	3	3
inspire	A0101451	10034998	Physiotherapy	PT	Therapeutic procedures NEC	Therapeutic procedures and supportive care NEC	Surgical and medical procedures	Percent	0	0	0	0	0	0	0	0	0.04575	0.03297	0.02591	0.02018	0.01611	0.02675	0.03709	0.03696	0.03695	0.03695	0.03692	0.03692	0.03692	0.0369	0.03668	0.03659	0.03659	0.03658	0.03658	0.03658	0.03649	0.03649	0.03649	0.03649
inspire	A0558960	10020937	Hypoaesthesia	PT	Dermal and epidermal conditions NEC	Epidermal and dermal conditions	Skin and subcutaneous tissue disorders	Count	0	0	0	0	0	1	1	2	2	2	2	2	2	3	4	4	4	4	4	4	4	4	4	4	4	4	4	4	4	4	4	4
inspire	A0558960	10020937	Hypoaesthesia	PT	Dermal and epidermal conditions NEC	Epidermal and dermal conditions	Skin and subcutaneous tissue disorders	Percent	0	0	0	0	0	0.15361	0.0947	0.12308	0.09149	0.06594	0.05183	0.04036	0.03223	0.04012	0.04945	0.04929	0.04927	0.04926	0.04922	0.04922	0.04922	0.0492	0.04891	0.04879	0.04879	0.04877	0.04877	0.04877	0.04866	0.04866	0.04866	0.04866
inspire	A0053229	10014348	Elderly	PT	Age related issues	Age related factors	Social circumstances	Count	0	0	0	0	0	1	2	2	2	2	2	2	3	3	4	4	4	4	4	4	4	4	4	4	4	4	4	4	4	4	4	4
inspire	A0053229	10014348	Elderly	PT	Age related issues	Age related factors	Social circumstances	Percent	0	0	0	0	0	0.15361	0.18939	0.12308	0.09149	0.06594	0.05183	0.04036	0.04834	0.04012	0.04945	0.04929	0.04927	0.04926	0.04922	0.04922	0.04922	0.0492	0.04891	0.04879	0.04879	0.04877	0.04877	0.04877	0.04866	0.04866	0.04866	0.04866
inspire	A1890361	10048948	Bedridden	PT	Disability issues	Lifestyle issues	Social circumstances	Count	0	0	0	0	0	1	1	1	1	1	1	1	1	1	2	2	2	2	2	2	2	2	2	2	2	2	2	2	2	2	2	2
inspire	A1890361	10048948	Bedridden	PT	Disability issues	Lifestyle issues	Social circumstances	Percent	0	0	0	0	0	0.15361	0.0947	0.06154	0.04575	0.03297	0.02591	0.02018	0.01611	0.01337	0.02472	0.02464	0.02464	0.02463	0.02461	0.02461	0.02461	0.0246	0.02445	0.0244	0.0244	0.02438	0.02438	0.02438	0.02433	0.02433	0.02433	0.02433
inspire	A0410558	10014970	Ephelides	PT	Hyperpigmentation disorders	Pigmentation disorders	Skin and subcutaneous tissue disorders	Count	0	0	0	0	0	0	0	0	0	0	0	0	0	0	1	1	1	1	1	1	1	1	1	1	1	1	1	1	1	1	1	1
inspire	A0410558	10014970	Ephelides	PT	Hyperpigmentation disorders	Pigmentation disorders	Skin and subcutaneous tissue disorders	Percent	0	0	0	0	0	0	0	0	0	0	0	0	0	0	0.01236	0.01232	0.01232	0.01232	0.01231	0.01231	0.01231	0.0123	0.01223	0.0122	0.0122	0.01219	0.01219	0.01219	0.01216	0.01216	0.01216	0.01216
inspire	A2295297	10053323	Office visit	PT	Therapeutic procedures NEC	Therapeutic procedures and supportive care NEC	Surgical and medical procedures	Count	0	0	0	0	0	0	0	0	0	0	0	0	0	0	1	1	1	1	1	1	1	1	1	1	1	1	1	1	1	1	1	1
inspire	A2295297	10053323	Office visit	PT	Therapeutic procedures NEC	Therapeutic procedures and supportive care NEC	Surgical and medical procedures	Percent	0	0	0	0	0	0	0	0	0	0	0	0	0	0	0.01236	0.01232	0.01232	0.01232	0.01231	0.01231	0.01231	0.0123	0.01223	0.0122	0.0122	0.01219	0.01219	0.01219	0.01216	0.01216	0.01216	0.01216
inspire	A2852859	10061334	Partial seizures	PT	Seizures and seizure disorders NEC	Seizures (incl subtypes)	Nervous system disorders	Count	0	0	0	0	0	0	0	0	0	1	1	1	1	1	1	1	1	1	1	1	1	1	1	1	1	1	1	1	1	1	1	1
inspire	A2852859	10061334	Partial seizures	PT	Seizures and seizure disorders NEC	Seizures (incl subtypes)	Nervous system disorders	Percent	0	0	0	0	0	0	0	0	0	0.03297	0.02591	0.02018	0.01611	0.01337	0.01236	0.01232	0.01232	0.01232	0.01231	0.01231	0.01231	0.0123	0.01223	0.0122	0.0122	0.01219	0.01219	0.01219	0.01216	0.01216	0.01216	0.01216
inspire	A2849260	10061905	Paracentesis	PT	Investigations NEC	Investigations, imaging and histopathology procedures NEC	Investigations	Count	0	0	0	0	0	0	0	0	0	1	1	1	1	1	1	1	1	1	1	1	1	1	1	1	1	1	1	1	1	1	1	1
inspire	A2849260	10061905	Paracentesis	PT	Investigations NEC	Investigations, imaging and histopathology procedures NEC	Investigations	Percent	0	0	0	0	0	0	0	0	0	0.03297	0.02591	0.02018	0.01611	0.01337	0.01236	0.01232	0.01232	0.01232	0.01231	0.01231	0.01231	0.0123	0.01223	0.0122	0.0122	0.01219	0.01219	0.01219	0.01216	0.01216	0.01216	0.01216
inspire	A0421203	10019974	Herpes zoster	PT	Skin and subcutaneous tissue viral infections	Skin and subcutaneous tissue infections and infestations	Skin and subcutaneous tissue disorders	Count	0	0	0	0	0	1	1	1	1	2	2	3	3	3	4	4	4	4	4	4	4	4	4	4	4	4	4	4	4	4	4	4
inspire	A0421203	10019974	Herpes zoster	PT	Skin and subcutaneous tissue viral infections	Skin and subcutaneous tissue infections and infestations	Skin and subcutaneous tissue disorders	Percent	0	0	0	0	0	0.15361	0.0947	0.06154	0.04575	0.06594	0.05183	0.06053	0.04834	0.04012	0.04945	0.04929	0.04927	0.04926	0.04922	0.04922	0.04922	0.0492	0.04891	0.04879	0.04879	0.04877	0.04877	0.04877	0.04866	0.04866	0.04866	0.04866
inspire	A1585084	10005524	Blood folate	PT	Vitamin analyses	Metabolic, nutritional and blood gas investigations	Investigations	Count	0	0	0	0	0	0	0	0	0	0	0	1	1	2	2	2	2	2	2	2	2	2	2	2	2	2	2	2	2	2	2	2
inspire	A1585084	10005524	Blood folate	PT	Vitamin analyses	Metabolic, nutritional and blood gas investigations	Investigations	Percent	0	0	0	0	0	0	0	0	0	0	0	0.02018	0.01611	0.02675	0.02472	0.02464	0.02464	0.02463	0.02461	0.02461	0.02461	0.0246	0.02445	0.0244	0.0244	0.02438	0.02438	0.02438	0.02433	0.02433	0.02433	0.02433
inspire	A0055767	10015150	Erythema	PT	Erythemas	Epidermal and dermal conditions	Skin and subcutaneous tissue disorders	Count	0	0	0	0	1	1	1	3	3	4	4	5	5	5	5	5	5	5	5	5	5	5	5	5	5	5	5	5	5	5	5	5
inspire	A0055767	10015150	Erythema	PT	Erythemas	Epidermal and dermal conditions	Skin and subcutaneous tissue disorders	Percent	0	0	0	0	0.27174	0.15361	0.0947	0.18462	0.13724	0.13188	0.10365	0.10089	0.08057	0.06686	0.06181	0.06161	0.06159	0.06158	0.06153	0.06153	0.06153	0.0615	0.06113	0.06099	0.06099	0.06096	0.06096	0.06096	0.06082	0.06082	0.06082	0.06082
inspire	A2853036	10061542	Radiotherapy to brain	PT	Brain radiotherapies	Nervous system, skull and spine therapeutic procedures	Surgical and medical procedures	Count	0	0	0	0	0	0	0	0	0	0	0	1	1	1	1	1	1	1	1	1	1	1	1	1	1	1	1	1	1	1	1	1
inspire	A2853036	10061542	Radiotherapy to brain	PT	Brain radiotherapies	Nervous system, skull and spine therapeutic procedures	Surgical and medical procedures	Percent	0	0	0	0	0	0	0	0	0	0	0	0.02018	0.01611	0.01337	0.01236	0.01232	0.01232	0.01232	0.01231	0.01231	0.01231	0.0123	0.01223	0.0122	0.0122	0.01219	0.01219	0.01219	0.01216	0.01216	0.01216	0.01216
inspire	A2849186	10037760	Radiation injury	PT	Radiation injuries	Injuries by physical agents	Injury, poisoning and procedural complications	Count	0	0	0	0	0	0	0	0	0	0	0	1	1	1	1	1	1	1	1	1	1	1	1	1	1	1	1	1	1	1	1	1
inspire	A2849186	10037760	Radiation injury	PT	Radiation injuries	Injuries by physical agents	Injury, poisoning and procedural complications	Percent	0	0	0	0	0	0	0	0	0	0	0	0.02018	0.01611	0.01337	0.01236	0.01232	0.01232	0.01232	0.01231	0.01231	0.01231	0.0123	0.01223	0.0122	0.0122	0.01219	0.01219	0.01219	0.01216	0.01216	0.01216	0.01216
inspire	A0966515	10021430	Immunisation	PT	Immunisations	Therapeutic procedures and supportive care NEC	Surgical and medical procedures	Count	0	0	0	3	3	4	6	6	6	6	7	7	7	7	9	9	9	9	9	9	9	9	9	9	9	9	9	9	9	9	9	9
inspire	A0966515	10021430	Immunisation	PT	Immunisations	Therapeutic procedures and supportive care NEC	Surgical and medical procedures	Percent	0	0	0	1.62162	0.81522	0.61444	0.56818	0.36923	0.27447	0.19782	0.18139	0.14124	0.11279	0.09361	0.11126	0.11089	0.11086	0.11084	0.11076	0.11076	0.11076	0.1107	0.11004	0.10978	0.10978	0.10973	0.10973	0.10973	0.10948	0.10948	0.10948	0.10948
inspire	A25741544	10076783	Breast conserving surgery	PT	Mastectomies	Breast therapeutic procedures	Surgical and medical procedures	Count	0	0	0	0	0	0	1	1	1	1	1	1	1	1	1	1	1	1	1	1	1	1	1	1	1	1	1	1	1	1	1	1
inspire	A25741544	10076783	Breast conserving surgery	PT	Mastectomies	Breast therapeutic procedures	Surgical and medical procedures	Percent	0	0	0	0	0	0	0.0947	0.06154	0.04575	0.03297	0.02591	0.02018	0.01611	0.01337	0.01236	0.01232	0.01232	0.01232	0.01231	0.01231	0.01231	0.0123	0.01223	0.0122	0.0122	0.01219	0.01219	0.01219	0.01216	0.01216	0.01216	0.01216
inspire	A2850402	10006272	Breast mass	PT	Breast disorders NEC	Breast disorders	Reproductive system and breast disorders	Count	0	0	0	0	0	0	0	0	1	2	2	2	2	2	2	2	2	2	2	2	2	2	2	2	2	2	2	2	2	2	2	2
inspire	A2850402	10006272	Breast mass	PT	Breast disorders NEC	Breast disorders	Reproductive system and breast disorders	Percent	0	0	0	0	0	0	0	0	0.04575	0.06594	0.05183	0.04036	0.03223	0.02675	0.02472	0.02464	0.02464	0.02463	0.02461	0.02461	0.02461	0.0246	0.02445	0.0244	0.0244	0.02438	0.02438	0.02438	0.02433	0.02433	0.02433	0.02433
inspire	A1581473	10034983	Physical assault	PT	Criminal activity	Legal issues	Social circumstances	Count	0	0	0	0	0	0	0	0	1	1	1	1	1	3	3	3	3	3	3	3	3	3	3	3	3	3	3	3	3	3	3	3
inspire	A1581473	10034983	Physical assault	PT	Criminal activity	Legal issues	Social circumstances	Percent	0	0	0	0	0	0	0	0	0.04575	0.03297	0.02591	0.02018	0.01611	0.04012	0.03709	0.03696	0.03695	0.03695	0.03692	0.03692	0.03692	0.0369	0.03668	0.03659	0.03659	0.03658	0.03658	0.03658	0.03649	0.03649	0.03649	0.03649
inspire	A4712735	10059656	Immunohistochemistry	PT	Histopathology procedures NEC	Investigations, imaging and histopathology procedures NEC	Investigations	Count	0	0	0	0	0	2	2	3	3	4	4	5	5	5	5	5	5	5	5	5	5	5	5	5	5	5	5	5	5	5	5	5
inspire	A4712735	10059656	Immunohistochemistry	PT	Histopathology procedures NEC	Investigations, imaging and histopathology procedures NEC	Investigations	Percent	0	0	0	0	0	0.30722	0.18939	0.18462	0.13724	0.13188	0.10365	0.10089	0.08057	0.06686	0.06181	0.06161	0.06159	0.06158	0.06153	0.06153	0.06153	0.0615	0.06113	0.06099	0.06099	0.06096	0.06096	0.06096	0.06082	0.06082	0.06082	0.06082
inspire	A0426014	10022998	Irritability	PT	Emotional and mood disturbances NEC	Mood disorders and disturbances NEC	Psychiatric disorders	Count	0	0	0	0	0	0	1	1	2	2	2	2	3	3	3	3	3	3	3	3	3	3	3	3	3	3	3	3	3	3	3	3
inspire	A0426014	10022998	Irritability	PT	Emotional and mood disturbances NEC	Mood disorders and disturbances NEC	Psychiatric disorders	Percent	0	0	0	0	0	0	0.0947	0.06154	0.09149	0.06594	0.05183	0.04036	0.04834	0.04012	0.03709	0.03696	0.03695	0.03695	0.03692	0.03692	0.03692	0.0369	0.03668	0.03659	0.03659	0.03658	0.03658	0.03658	0.03649	0.03649	0.03649	0.03649
inspire	A0001940	10008190	Cerebrovascular accident	PT	Cerebrovascular and spinal vascular disorders NEC	Vascular disorders NEC	Vascular disorders	Count	0	0	0	0	0	0	0	1	1	5	5	5	7	7	7	7	7	7	7	7	7	7	7	7	7	7	7	7	7	7	7	7
inspire	A0001940	10008190	Cerebrovascular accident	PT	Cerebrovascular and spinal vascular disorders NEC	Vascular disorders NEC	Vascular disorders	Percent	0	0	0	0	0	0	0	0.06154	0.04575	0.16485	0.12957	0.10089	0.11279	0.09361	0.08654	0.08625	0.08623	0.08621	0.08614	0.08614	0.08614	0.0861	0.08559	0.08539	0.08539	0.08535	0.08535	0.08535	0.08515	0.08515	0.08515	0.08515
inspire	A2849659	10000081	Abdominal pain	PT	Gastrointestinal and abdominal pains (excl oral and throat)	Gastrointestinal signs and symptoms	Gastrointestinal disorders	Count	0	0	0	0	0	0	0	0	0	0	0	1	3	4	4	4	4	4	4	4	4	4	4	4	4	4	4	4	4	4	4	4
inspire	A2849659	10000081	Abdominal pain	PT	Gastrointestinal and abdominal pains (excl oral and throat)	Gastrointestinal signs and symptoms	Gastrointestinal disorders	Percent	0	0	0	0	0	0	0	0	0	0	0	0.02018	0.04834	0.05349	0.04945	0.04929	0.04927	0.04926	0.04922	0.04922	0.04922	0.0492	0.04891	0.04879	0.04879	0.04877	0.04877	0.04877	0.04866	0.04866	0.04866	0.04866
inspire	A2849718	10022687	Intestinal obstruction	PT	Gastrointestinal stenosis and obstruction NEC	Gastrointestinal stenosis and obstruction	Gastrointestinal disorders	Count	0	0	0	0	0	0	0	1	1	1	1	2	3	4	4	4	4	4	4	4	4	4	4	4	4	4	4	4	4	4	4	4
inspire	A2849718	10022687	Intestinal obstruction	PT	Gastrointestinal stenosis and obstruction NEC	Gastrointestinal stenosis and obstruction	Gastrointestinal disorders	Percent	0	0	0	0	0	0	0	0.06154	0.04575	0.03297	0.02591	0.04036	0.04834	0.05349	0.04945	0.04929	0.04927	0.04926	0.04922	0.04922	0.04922	0.0492	0.04891	0.04879	0.04879	0.04877	0.04877	0.04877	0.04866	0.04866	0.04866	0.04866
inspire	A2851128	10041101	Small intestinal obstruction	PT	Duodenal and small intestinal stenosis and obstruction	Gastrointestinal stenosis and obstruction	Gastrointestinal disorders	Count	0	0	0	0	0	0	0	0	0	0	0	1	1	1	1	1	1	1	1	1	1	1	1	1	1	1	1	1	1	1	1	1
inspire	A2851128	10041101	Small intestinal obstruction	PT	Duodenal and small intestinal stenosis and obstruction	Gastrointestinal stenosis and obstruction	Gastrointestinal disorders	Percent	0	0	0	0	0	0	0	0	0	0	0	0.02018	0.01611	0.01337	0.01236	0.01232	0.01232	0.01232	0.01231	0.01231	0.01231	0.0123	0.01223	0.0122	0.0122	0.01219	0.01219	0.01219	0.01216	0.01216	0.01216	0.01216
inspire	A0071507	10021114	Hypothyroidism	PT	Metabolic disorders NEC	Metabolism disorders NEC	Metabolism and nutrition disorders	Count	0	0	0	0	0	0	0	0	0	0	1	3	3	3	3	3	3	3	3	3	3	3	3	3	3	3	3	3	3	3	3	3
inspire	A0071507	10021114	Hypothyroidism	PT	Metabolic disorders NEC	Metabolism disorders NEC	Metabolism and nutrition disorders	Percent	0	0	0	0	0	0	0	0	0	0	0.02591	0.06053	0.04834	0.04012	0.03709	0.03696	0.03695	0.03695	0.03692	0.03692	0.03692	0.0369	0.03668	0.03659	0.03659	0.03658	0.03658	0.03658	0.03649	0.03649	0.03649	0.03649
inspire	A0004436	10030970	Oral contraception	PT	Contraceptive methods female	Obstetric and gynaecological therapeutic procedures	Surgical and medical procedures	Count	0	0	0	0	0	0	0	1	1	2	3	3	4	4	4	4	4	4	4	4	4	4	4	4	4	4	4	4	4	4	4	4
inspire	A0004436	10030970	Oral contraception	PT	Contraceptive methods female	Obstetric and gynaecological therapeutic procedures	Surgical and medical procedures	Percent	0	0	0	0	0	0	0	0.06154	0.04575	0.06594	0.07774	0.06053	0.06445	0.05349	0.04945	0.04929	0.04927	0.04926	0.04922	0.04922	0.04922	0.0492	0.04891	0.04879	0.04879	0.04877	0.04877	0.04877	0.04866	0.04866	0.04866	0.04866
inspire	A0073805	10022000	Influenza	PT	Influenza viral infections	Viral infectious disorders	Infections and infestations	Count	0	0	0	0	0	0	0	0	0	1	2	7	8	8	9	9	9	9	9	9	9	9	9	9	9	9	9	9	9	9	9	9
inspire	A0073805	10022000	Influenza	PT	Influenza viral infections	Viral infectious disorders	Infections and infestations	Percent	0	0	0	0	0	0	0	0	0	0.03297	0.05183	0.14124	0.12891	0.10698	0.11126	0.11089	0.11086	0.11084	0.11076	0.11076	0.11076	0.1107	0.11004	0.10978	0.10978	0.10973	0.10973	0.10973	0.10948	0.10948	0.10948	0.10948
inspire	A2849404	10021789	Infection	PT	Infections NEC	Infections - pathogen unspecified	Infections and infestations	Count	0	0	1	2	2	2	4	5	5	10	14	17	24	27	27	28	28	28	28	28	28	28	28	28	28	28	28	28	28	28	28	28
inspire	A2849404	10021789	Infection	PT	Infections NEC	Infections - pathogen unspecified	Infections and infestations	Percent	0	0	3.22581	1.08108	0.54348	0.30722	0.37879	0.30769	0.22873	0.32971	0.36279	0.34302	0.38672	0.36106	0.33379	0.345	0.34491	0.34483	0.34457	0.34457	0.34457	0.3444	0.34234	0.34155	0.34155	0.34138	0.34138	0.34138	0.34059	0.34059	0.34059	0.34059
[truncated: 942 more rows]

## Sheet: melanoma.org
Source	UMLS_AUI	MEDDRA_CODE	MEDDRA_TERM	MEDDRA_TTY	HLT	HLGT	SOC	Count or Percent	2014Q1	2014Q2	2014Q3	2014Q4	2015Q1	2015Q2	2015Q3	2015Q4	2016Q1	2016Q2	2016Q3	2016Q4	2017Q1	2017Q2	2017Q3	2017Q4	2018Q1	2018Q2	2018Q3	2018Q4	2019Q1	2019Q2	2019Q3	2019Q4	2020Q1	2020Q2	2020Q3	2020Q4	2021Q1	2021Q2	2021Q3	2021Q4
[truncated: 986 more rows]

[truncated: 1 more sheets: twitter]
